# Supplementary material for: Unraveling T Cell Responses for Long Term Protection of SARS-CoV-2 Infection
Source: Front Genet. 2022 May 4;13:871164. doi: 10.3389/fgene.2022.871164 (PMC9114762; doi:10.3389/fgene.2022.871164)
Supplement: Supplementary file 1 [file DataSheet1.zip]

Archive with 4 entries (4 files):
- DEGenes_Bcell.xlsx
- DEGenes_CD4+TCell.xlsx
- DEGenes_CD8+TCell.xlsx
- Supplementary_Material.docx
