# Supplementary material for: Unraveling T Cell Responses for Long Term Protection of SARS-CoV-2 Infection
Source: Front Genet. 2022 May 4;13:871164. doi: 10.3389/fgene.2022.871164 (PMC9114762; doi:10.3389/fgene.2022.871164)
Supplement: Supplementary file 1 [file DataSheet1.zip › DEGenes_Bcell.xlsx]

## Sheet: DEGenes_Bcell
gene	p_val	avg_log2FC	pct.1	pct.2	p_val_adj
AHNAK	0	1.13415	0.437	0.173	0
ARHGEF1	0	0.503926	0.26	0.108	0
ARIH1	0	-1.15139	0.104	0.261	0
ATP5F1E	0	0.63662	0.651	0.478	0
ATP5ME	0	0.769828	0.285	0.107	0
BCLAF1	0	0.582866	0.56	0.342	0
BTG1	0	-1.14825	0.777	0.886	0
CDV3	0	-0.914125	0.099	0.248	0
CFAP20	0	0.771505	0.223	0.07	0
CNOT1	0	0.803463	0.279	0.082	0
CSRNP1	0	0.795442	0.292	0.096	0
DDX5	0	1.0888	0.789	0.462	0
EEF2	0	1.09395	0.73	0.52	0
EIF1	0	0.460318	0.931	0.89	0
EZR	0	-0.668799	0.62	0.68	0
FAM3C	0	-1.0611	0.077	0.199	0
GNA13	0	-1.03207	0.096	0.23	0
H1FX	0	-3.29159	0.169	0.675	0
H3F3B	0	-1.85959	0.852	0.969	0
HIST1H1C	0	-1.64139	0.157	0.428	0
HIST1H1D	0	-1.44339	0.136	0.394	0
HIST1H1E	0	-1.41093	0.25	0.538	0
HLA-B	0	0.715528	0.94	0.821	0
IQGAP1	0	0.668099	0.536	0.293	0
JUND	0	1.21705	0.576	0.301	0
KLF2	0	-0.900858	0.46	0.588	0
LINC01578	0	-0.995443	0.171	0.385	0
LY9	0	-1.02239	0.14	0.282	0
MBNL2	0	0.770451	0.233	0.073	0
MT-ND3	0	1.07219	0.981	0.868	0
MT-ND6	0	0.886101	0.378	0.182	0
MZT2B	0	-0.902438	0.216	0.386	0
PABPC1	0	0.801947	0.763	0.573	0
PABPN1	0	-1.15744	0.129	0.375	0
PET100	0	0.670727	0.251	0.097	0
PNRC1	0	-0.510796	0.746	0.809	0
PPP1R15A	0	0.939401	0.783	0.581	0
RACK1	0	-0.367013	0.799	0.798	0
RPL34	0	0.473874	0.878	0.869	0
RPL36	0	0.618914	0.821	0.745	0
RPL37	0	0.821565	0.865	0.793	0
RPL37A	0	0.620467	0.81	0.693	0
RPL38	0	0.776428	0.733	0.553	0
RPL39	0	0.80676	0.862	0.832	0
RPL41	0	0.718793	0.832	0.742	0
RPS2	0	-0.584782	0.841	0.88	0
RPS21	0	0.930438	0.854	0.773	0
RPS27	0	1.19088	0.89	0.808	0
RPS28	0	0.742007	0.866	0.818	0
RPS29	0	1.91778	0.781	0.496	0
SEPTIN9	0	0.580959	0.263	0.106	0
SET	0	-0.839635	0.271	0.426	0
SF1	0	0.519687	0.784	0.583	0
SMAP2	0	-1.58966	0.163	0.455	0
SNRPG	0	0.66112	0.335	0.151	0
SON	0	0.781954	0.746	0.481	0
SRRM2	0	-0.859968	0.406	0.601	0
STK17A	0	-0.857617	0.417	0.55	0
TAF10	0	-1.01164	0.066	0.258	0
TAPBP	0	0.637299	0.51	0.276	0
TBC1D16	0	-0.845088	0.018	0.121	0
TGFB1	0	-1.00265	0.15	0.337	0
TMA7	0	0.759698	0.593	0.376	0
TMSB10	0	0.491166	0.846	0.781	0
TNFRSF13C	0	-0.819928	0.247	0.384	0
TRA2B	0	0.632584	0.579	0.378	0
UBC	0	0.491578	0.831	0.757	0
UBE2S	0	-0.906159	0.039	0.193	0
YBX3	0	-0.964333	0.134	0.3	0
PNISR	1.97626258336499e-323	0.603131	0.632	0.432	1.2134252261861e-319
SNHG9	8.64614880222181e-322	0.675825	0.193	0.059	5.30873536456419e-318
TMEM243	4.38730293507027e-321	0.519264	0.406	0.219	2.69380400213315e-317
YPEL3	5.72196303685207e-315	-0.824097	0.132	0.283	3.51328530462717e-311
RPS5	8.8012437899853e-315	-0.398964	0.795	0.803	5.40396368705098e-311
UBE2R2	1.27532539402972e-310	-0.719077	0.039	0.153	7.83e-307
NDUFA3	7.5265759440838e-310	0.634198	0.217	0.079	4.62e-306
GNAI2	0	-0.756301	0.103	0.241	2.52e-305
ZNF207	1.53e-290	0.481657	0.339	0.172	9.39e-287
SUB1	9.14e-290	0.577372	0.502	0.313	5.61e-286
SMAD7	1.6e-288	-0.798575	0.039	0.147	9.83e-285
YWHAH	5.67e-288	-0.866	0.127	0.249	3.48e-284
DNAJA1	4.42e-286	0.594005	0.371	0.197	2.71e-282
GLS	2.7e-285	-0.944459	0.059	0.176	1.65e-281
FTH1	1.92e-284	-0.461032	0.865	0.884	1.18e-280
PTMA	1.22e-281	-0.352168	0.881	0.905	7.51e-278
RPL13A	1.39e-281	-0.338211	0.814	0.825	8.55e-278
HNRNPL	1.98e-280	-0.752954	0.234	0.37	1.21e-276
MEF2C	2.24e-279	0.615892	0.431	0.25	1.37e-275
BASP1	8.21e-279	-0.748927	0.081	0.203	5.04e-275
COX4I1	3.72e-278	-0.338961	0.747	0.746	2.29e-274
SBDS	2.6e-275	0.513333	0.482	0.297	1.6e-271
CNBP	5.1e-274	-0.67196	0.248	0.37	3.13e-270
RRP12	1.13e-273	0.635115	0.196	0.071	6.96e-270
CAPNS1	1.25e-272	-0.631387	0.052	0.161	7.68e-269
ANKRD49	6.69e-272	0.678452	0.18	0.059	4.11e-268
RHOH	1.44e-270	0.529541	0.467	0.285	8.82e-267
ALKBH5	2.3e-269	0.401014	0.134	0.035	1.41e-265
ARHGAP4	7.28e-269	0.471054	0.202	0.079	4.47e-265
NFKB1	8.98e-269	0.667296	0.166	0.052	5.52e-265
YWHAZ	1.26e-268	0.44294	0.688	0.516	7.76e-265
CA5B	8.25e-268	0.634315	0.244	0.103	5.07e-264
SMAD4	1.28e-267	-0.75738	0.02	0.107	7.89e-264
CCDC173	7.03e-261	0.476547	0.116	0.028	4.31e-257
MAP3K8	4.7e-259	0.403594	0.497	0.319	2.88e-255
CSDE1	1.98e-258	0.435808	0.401	0.232	1.22e-254
CYTIP	5.2e-256	-0.688789	0.321	0.413	3.2e-252
PSME4	8.26e-255	-0.825864	0.063	0.178	5.07e-251
FOS	1.92e-251	-0.602669	0.615	0.718	1.18e-247
SRSF5	7.57e-242	0.472349	0.601	0.428	4.64e-238
CPSF6	3.39e-241	0.511101	0.253	0.117	2.08e-237
RPL36A	4.2e-241	0.413059	0.775	0.685	2.58e-237
ARHGAP24	4.48e-241	0.518526	0.263	0.127	2.75e-237
RPL7	5.46e-239	-0.318457	0.692	0.694	3.36e-235
CHPT1	1.93e-238	-0.740825	0.149	0.274	1.18e-234
RAB21	3.84e-236	-0.751171	0.057	0.162	2.36e-232
ARID5B	9.31e-236	-0.746121	0.211	0.303	5.72e-232
MYADM	3.57e-234	0.665818	0.417	0.259	2.19e-230
CRIP1	2.21e-232	0.71097	0.491	0.33	1.36e-228
COX17	1.86e-230	0.53032	0.215	0.091	1.14e-226
EEF1G	4.33e-225	-0.269853	0.732	0.72	2.66e-221
RPLP0	4.68e-225	-0.35334	0.821	0.825	2.87e-221
EIF4H	2.46e-224	0.437719	0.28	0.141	1.51e-220
NPM1	7.02e-224	-0.37976	0.613	0.633	4.31e-220
MAPK1IP1L	1.69e-223	0.433882	0.437	0.273	1.03e-219
NFKBIA	4.17e-223	0.462832	0.832	0.731	2.56e-219
HEBP2	7.3e-222	-0.615725	0.083	0.195	4.48e-218
PELI1	5.17e-219	-0.711885	0.397	0.444	3.18e-215
SLC44A2	1.35e-218	0.344323	0.186	0.082	8.26e-215
MAPRE1	1.91e-218	0.395444	0.185	0.076	1.18e-214
RPL5	1.22e-217	-0.287881	0.832	0.828	7.52e-214
SNX9	7.19e-217	-0.727678	0.327	0.41	4.42e-213
CLIC1	7.31e-216	-0.499267	0.297	0.352	4.49e-212
RIPOR2	1.21e-215	0.356948	0.292	0.158	7.43e-212
SUZ12	8.73e-215	-0.668901	0.056	0.155	5.36e-211
SNHG7	2.11e-211	-0.530649	0.318	0.392	1.3e-207
NDUFA1	3.49e-208	0.481554	0.342	0.196	2.14e-204
FBXO3	3.01e-207	0.438846	0.114	0.033	1.85e-203
MOB3A	5e-207	0.363878	0.201	0.096	3.07e-203
ZNF136	6.98e-207	0.402472	0.111	0.031	4.29e-203
LAPTM5	2.8e-206	-0.413068	0.726	0.733	1.72e-202
RBM23	9.25e-206	0.495816	0.207	0.092	5.68e-202
UBE2A	4.77e-205	-0.823364	0.093	0.183	2.93e-201
DDX3X	1.43e-204	0.532903	0.342	0.198	8.8e-201
CWC25	8.27e-204	0.514035	0.251	0.125	5.08e-200
ZC3H15	1.02e-203	0.432395	0.463	0.304	6.25e-200
KDM2A	8.31e-203	0.453275	0.245	0.121	5.1e-199
RBM39	1.77e-200	0.32942	0.773	0.631	1.09e-196
SFPQ	2.47e-200	0.406695	0.438	0.284	1.51e-196
XIST	6.01e-200	0.781584	0.136	0.045	3.69e-196
SNW1	6.85e-200	0.5671	0.243	0.119	4.21e-196
ARHGAP45	7.55e-200	0.428365	0.15	0.056	4.64e-196
RPL7A	1.45e-199	-0.332951	0.845	0.854	8.87e-196
IRF8	1.21e-198	-0.581872	0.26	0.341	7.43e-195
KRT10	2.12e-198	0.495143	0.33	0.189	1.3e-194
SIK3	3.17e-198	-0.699305	0.056	0.151	1.95e-194
NDUFC1	5.13e-196	0.486225	0.192	0.083	3.15e-192
POU2AF1	5.37e-194	0.36781	0.133	0.047	3.3e-190
ID3	3.57e-193	-0.67382	0.051	0.138	2.19e-189
BZW1	2.96e-192	0.32399	0.385	0.243	1.82e-188
RPGR	8.33e-192	0.591686	0.138	0.048	5.12e-188
KDM6A	1.9e-191	0.387895	0.149	0.061	1.17e-187
TRA2A	2.48e-190	0.267658	0.563	0.409	1.52e-186
MTRNR2L12	5.25e-189	0.700344	0.332	0.194	3.22e-185
SYNGR2	3.19e-187	-0.536938	0.348	0.428	1.96e-183
SNHG29	3.3e-187	-0.391628	0.564	0.55	2.02e-183
EIF1B	5.94e-187	0.409587	0.558	0.402	3.65e-183
SNX2	5.48e-186	0.390791	0.38	0.237	3.37e-182
HLA-DRA	2.24e-184	-0.424631	0.779	0.797	1.38e-180
PLEKHO1	2.7e-184	-0.529382	0.043	0.126	1.66e-180
SEC61G	2.41e-183	0.514343	0.227	0.114	1.48e-179
STK4	3.14e-183	-0.588099	0.42	0.495	1.93e-179
DDX21	8.19e-183	0.495187	0.62	0.469	5.03e-179
SZRD1	1.03e-182	0.460621	0.203	0.094	6.34e-179
AKIRIN1	7.84e-182	0.401775	0.175	0.075	4.81e-178
HNRNPD	1.14e-180	-0.592595	0.144	0.261	7e-177
ADAM28	2.14e-180	-0.768517	0.235	0.305	1.31e-176
FCRL1	2.91e-180	0.43545	0.208	0.103	1.79e-176
RAB11FIP1	7.77e-180	0.466518	0.258	0.14	4.77e-176
OGFRL1	4.52e-179	-0.545588	0.029	0.101	2.77e-175
CIR1	9.37e-179	0.488763	0.311	0.179	5.75e-175
AFF3	4.41e-178	0.508566	0.401	0.258	2.71e-174
PIM2	7.12e-178	0.42559	0.236	0.121	4.37e-174
MAP3K2	8.4e-178	-0.815408	0.093	0.185	5.16e-174
COX6C	2.88e-177	0.470015	0.396	0.255	1.77e-173
PPIL4	9.98e-177	0.404816	0.227	0.116	6.13e-173
CNOT8	4.11e-175	0.415329	0.184	0.083	2.52e-171
NFKBIZ	7.78e-175	0.600342	0.255	0.136	4.78e-171
ACBD3	3.94e-173	-0.591061	0.037	0.108	2.42e-169
HLA-DPB1	4.97e-173	-0.402984	0.689	0.728	3.05e-169
ATP5MC2	7.12e-173	-0.270024	0.589	0.582	4.37e-169
HNRNPK	1.09e-172	0.365763	0.429	0.286	6.68e-169
ADAR	1.44e-172	0.397051	0.253	0.138	8.82e-169
LINC01138	1.61e-172	0.504632	0.262	0.142	9.89e-169
SREK1	2.09e-171	0.524401	0.214	0.105	1.28e-167
DPH3	2.73e-169	0.361305	0.143	0.056	1.68e-165
PBXIP1	2.11e-167	0.488611	0.135	0.05	1.3e-163
SWAP70	4.19e-167	-0.672476	0.258	0.324	2.58e-163
TARDBP	1.87e-166	0.420198	0.181	0.083	1.15e-162
RNF213	2.78e-166	0.412871	0.214	0.111	1.71e-162
CCDC59	5.01e-165	0.430891	0.283	0.161	3.08e-161
RSRP1	1.51e-164	0.258284	0.452	0.315	9.26e-161
MAP9	6.21e-164	0.47291	0.12	0.042	3.82e-160
SF3A1	3.04e-163	0.387368	0.163	0.071	1.87e-159
WTAP	3.45e-163	-0.614525	0.262	0.332	2.12e-159
LINC01215	4.88e-163	0.424012	0.14	0.056	3e-159
BCL10	4.77e-162	0.370437	0.2	0.099	2.93e-158
BACH2	6.29e-162	-0.579489	0.267	0.357	3.86e-158
CHIC2	7.29e-162	0.389941	0.187	0.088	4.47e-158
MBNL1	1.24e-161	0.28148	0.506	0.363	7.64e-158
SLC2A3	1.5e-161	-0.615205	0.411	0.476	9.22e-158
KIF20B	2.64e-161	0.444144	0.113	0.038	1.62e-157
VOPP1	1.08e-160	0.330759	0.132	0.052	6.66e-157
SAP18	3.93e-160	0.376215	0.42	0.282	2.42e-156
EIF5A	8.94e-160	0.396945	0.561	0.42	5.49e-156
WBP11	9.11e-160	0.296034	0.261	0.151	5.59e-156
LITAF	1.11e-159	-0.714895	0.156	0.226	6.8e-156
SERINC1	1.32e-158	0.278915	0.208	0.112	8.12e-155
GUCD1	2.72e-158	0.346055	0.107	0.036	1.67e-154
GGNBP2	4.72e-158	0.304179	0.383	0.253	2.9e-154
FNBP1	6.86e-158	-0.623691	0.277	0.349	4.21e-154
PPIA	1.15e-157	-0.285092	0.601	0.614	7.06e-154
USP3	6.09e-157	-0.679351	0.22	0.305	3.74e-153
HLA-DQA2	9.36e-157	-0.408836	0.261	0.271	5.75e-153
MATR3.1	4.49e-156	0.297787	0.317	0.198	2.76e-152
CWC15	1.74e-155	0.36033	0.232	0.124	1.07e-151
PRKCB	2e-155	0.499813	0.218	0.113	1.23e-151
BANK1	2.87e-155	0.312032	0.412	0.284	1.76e-151
GTF2B	9.41e-155	0.278655	0.273	0.162	5.78e-151
RPS6KA5	1.16e-154	0.442204	0.147	0.063	7.12e-151
MYO1G	1.83e-154	0.30971	0.146	0.065	1.12e-150
SERPINB1	9.57e-154	-0.559317	0.137	0.167	5.87e-150
ZC3H12A	2.29e-153	0.409365	0.116	0.042	1.41e-149
STT3B	1.45e-152	-0.66286	0.082	0.168	8.92e-149
BCL7B	1.65e-152	0.360742	0.214	0.112	1.01e-148
IFT20	3.77e-152	0.483773	0.123	0.049	2.32e-148
HLA-DRB5	4.26e-152	-0.57463	0.55	0.609	2.62e-148
CMTM6	5.08e-152	0.348178	0.368	0.24	3.12e-148
TNRC6B	1.01e-150	0.364595	0.252	0.144	6.22e-147
DAZAP2	1.18e-150	0.334824	0.648	0.514	7.24e-147
RPS26	2.01e-150	0.510322	0.832	0.826	1.23e-146
FOSB	4.33e-150	0.424672	0.303	0.185	2.66e-146
MT-ND4	4.79e-150	-0.287074	0.911	0.938	2.94e-146
TMC6	1.96e-148	0.299902	0.131	0.056	1.21e-144
SLC3A2	3.45e-147	-0.574137	0.125	0.204	2.12e-143
RBL2	6.94e-146	0.358526	0.114	0.043	4.26e-142
ARF1	8.81e-146	0.306745	0.46	0.326	5.41e-142
AL138963.4	2.09e-145	0.54073	0.149	0.066	1.28e-141
CD44	3.99e-145	0.340264	0.566	0.428	2.45e-141
GAS5	1.09e-144	-0.284551	0.464	0.469	6.66e-141
RPS10	1.7e-144	0.472078	0.329	0.21	1.04e-140
IDS	1.36e-143	0.284153	0.442	0.312	8.32e-140
RSL24D1	2.04e-143	0.383724	0.4	0.271	1.25e-139
GABARAP	2.68e-143	-0.318167	0.475	0.509	1.64e-139
ZFP36L1	1.22e-142	-0.480499	0.331	0.379	7.48e-139
DYNLT3	1.47e-142	0.279215	0.153	0.073	9.03e-139
ARHGDIA	1.53e-142	0.312126	0.36	0.238	9.4e-139
TBC1D10C	4.79e-142	0.379197	0.21	0.113	2.94e-138
KLHL18	8.15e-142	0.367842	0.141	0.062	5.01e-138
SERPINB9	8.64e-142	-0.666054	0.165	0.243	5.3e-138
SNHG6	2.61e-141	0.355972	0.446	0.314	1.6e-137
UBL5	4.62e-140	0.396788	0.299	0.183	2.84e-136
CHMP4B	1.12e-139	-0.501946	0.086	0.166	6.88e-136
MYL12B	3.49e-139	-0.451069	0.251	0.322	2.14e-135
PHACTR1	1.14e-138	-0.699191	0.172	0.257	7.03e-135
ITGB2	2.06e-138	0.449284	0.183	0.092	1.27e-134
ACAP1	1.22e-137	0.305563	0.251	0.149	7.47e-134
NSMCE3	1.42e-137	-0.520006	0.076	0.15	8.73e-134
ROMO1	2e-137	0.433262	0.205	0.11	1.23e-133
CTSZ	3.28e-136	-0.469341	0.077	0.14	2.01e-132
RAB3GAP1	4.93e-136	0.339153	0.18	0.093	3.03e-132
GPCPD1	9.82e-135	-0.707294	0.118	0.181	6.03e-131
RHOA	2.37e-134	-0.341958	0.602	0.635	1.45e-130
BCL7C	3.52e-134	-0.390818	0.041	0.108	2.16e-130
ZRANB2	3.99e-134	0.385369	0.254	0.149	2.45e-130
HNRNPM	1.23e-133	0.380441	0.275	0.165	7.55e-130
EIF3H	9.81e-133	-0.292608	0.457	0.475	6.02e-129
TMC8	1.34e-132	0.380145	0.113	0.044	8.25e-129
HSPB1	1.93e-132	-0.863084	0.111	0.171	1.19e-128
BSDC1	6.45e-132	0.3519	0.201	0.11	3.96e-128
XPO4	1.72e-131	0.359711	0.191	0.101	1.06e-127
NDUFB1	1.9e-131	0.355718	0.114	0.045	1.16e-127
PIAS1	7.88e-131	0.277759	0.218	0.126	4.84e-127
KMT2E	1.53e-130	-0.434053	0.545	0.593	9.39e-127
SLC25A5	3.34e-130	-0.32347	0.358	0.387	2.05e-126
MPC2	1.49e-129	0.410898	0.239	0.139	9.12e-126
UFC1	1.57e-128	0.425751	0.382	0.262	9.62e-125
SKIL	2.25e-128	-0.603557	0.2	0.291	1.38e-124
GPATCH8	2.84e-128	0.267034	0.205	0.116	1.74e-124
S100A6	3.76e-128	0.66906	0.332	0.217	2.31e-124
RPS4Y1	9.2e-128	-0.512402	0.297	0.387	5.65e-124
JUNB	1.18e-127	0.375897	0.703	0.593	7.23e-124
SREK1IP1	2.56e-127	0.409065	0.134	0.059	1.57e-123
BNIP2	3.21e-127	0.261472	0.252	0.153	1.97e-123
COG3	3.59e-127	0.339076	0.158	0.076	2.21e-123
SFT2D2	7.2e-127	0.369766	0.117	0.048	4.42e-123
UQCR11	8.51e-127	0.362233	0.347	0.23	5.23e-123
ANP32B	1.36e-126	-0.268427	0.342	0.347	8.32e-123
CHD2	2.93e-126	0.257916	0.33	0.221	1.8e-122
MAP4K1	9.55e-126	0.251468	0.106	0.043	5.86e-122
DDX47	2.46e-125	0.304925	0.103	0.041	1.51e-121
BRD2	2.71e-125	0.35778	0.28	0.173	1.66e-121
TNFAIP3	9.17e-125	0.374763	0.289	0.186	5.63e-121
CHD1	2.03e-124	-0.587449	0.28	0.355	1.25e-120
TRAPPC10	2.37e-123	-0.561232	0.048	0.114	1.45e-119
SLBP	8.89e-123	-0.589587	0.11	0.185	5.46e-119
ZNF292	1.1e-122	0.280951	0.275	0.175	6.75e-119
NME2	7.93e-122	-0.260663	0.441	0.451	4.87e-118
ARGLU1	8.49e-122	0.322976	0.469	0.345	5.21e-118
TOMM7	1.37e-121	0.343354	0.635	0.526	8.41e-118
UBE2H	2.67e-121	-0.53321	0.044	0.108	1.64e-117
PAIP2	4.52e-121	0.411323	0.307	0.199	2.77e-117
UPF2	1.83e-120	0.384403	0.244	0.146	1.13e-116
EML4	2.51e-120	-0.444265	0.438	0.463	1.54e-116
COTL1	3.84e-120	0.37243	0.343	0.23	2.36e-116
TAF1D	5.43e-120	-0.455637	0.315	0.384	3.34e-116
TMEM156	4.02e-119	0.376895	0.196	0.108	2.47e-115
HNRNPH2	8.14e-118	0.323548	0.124	0.055	5e-114
CD69	1e-117	0.358166	0.74	0.647	6.14e-114
PPP4R3B	1.18e-117	0.339314	0.212	0.122	7.26e-114
FOXN2	1.34e-117	0.310528	0.186	0.102	8.21e-114
POLR2L	1.41e-117	0.363651	0.19	0.103	8.64e-114
ELOC	2.51e-117	0.364394	0.186	0.1	1.54e-113
COMMD6	8.68e-117	0.354144	0.567	0.449	5.33e-113
ISG20	2.57e-116	-0.388576	0.285	0.323	1.58e-112
ZBTB11	1.16e-115	0.332959	0.104	0.043	7.1e-112
CD19	1.61e-115	0.28589	0.155	0.082	9.91e-112
LENG8	2.07e-115	0.435909	0.162	0.083	1.27e-111
EIF2S3	4.34e-115	0.278178	0.308	0.203	2.67e-111
SRSF4	8.24e-114	0.354194	0.254	0.158	5.06e-110
PPDPF	3.7e-113	-0.25355	0.65	0.653	2.27e-109
ZNF430	4.59e-113	0.319984	0.139	0.068	2.82e-109
ARF6	1.14e-112	-0.395372	0.277	0.324	7.03e-109
RHOB	1.61e-112	-0.526964	0.156	0.229	9.89e-109
ORAI1	2.61e-112	-0.402928	0.046	0.105	1.6e-108
ILF2	1.1e-111	0.261191	0.3	0.198	6.72e-108
MCUB	1.7e-111	0.295756	0.175	0.094	1.05e-107
TAF11	2.07e-111	0.401801	0.171	0.09	1.27e-107
AC005037.1	1.71e-110	0.314307	0.134	0.066	1.05e-106
IFT57	1.82e-110	0.277878	0.263	0.168	1.12e-106
YME1L1	1.9e-110	0.273869	0.253	0.16	1.16e-106
NUDT3	1.9e-110	-0.461934	0.066	0.136	1.17e-106
ZNF394	3.86e-110	0.320638	0.194	0.11	2.37e-106
UVRAG	8.13e-110	0.260958	0.325	0.224	4.99e-106
MTCH1	1.15e-109	0.426123	0.15	0.075	7.04e-106
TSPYL1	1.45e-109	0.309607	0.155	0.08	8.9e-106
TMED2	2.78e-109	0.278026	0.14	0.068	1.7e-105
RAC2	3.65e-109	-0.265319	0.334	0.334	2.24e-105
SELENOM	3.17e-108	0.251681	0.1	0.043	1.95e-104
SLC9A8	8.1e-108	0.30977	0.141	0.071	4.98e-104
PAX5	9e-108	0.328917	0.167	0.092	5.53e-104
ELMO1	9.52e-108	0.28076	0.238	0.147	5.85e-104
OGT	1.03e-107	0.396361	0.115	0.051	6.32e-104
CIB1	1.27e-107	-0.424487	0.261	0.31	7.8e-104
ZBTB20	2.18e-107	0.269658	0.174	0.098	1.34e-103
RPL19	1.61e-106	-0.312341	0.872	0.903	9.88e-103
PTPRCAP	1.74e-105	0.27913	0.123	0.058	1.07e-101
CDK11B	1.76e-105	0.322836	0.148	0.077	1.08e-101
POU2F2	2.23e-105	0.269337	0.238	0.152	1.37e-101
LYSMD3	3.94e-105	0.32099	0.105	0.044	2.42e-101
RP9	7.17e-105	-0.476335	0.077	0.138	4.4e-101
MED30	1.19e-104	0.310094	0.19	0.108	7.29e-101
PSMA3-AS1	2.65e-104	0.393203	0.142	0.071	1.62e-100
TFAM	2.95e-104	0.259629	0.182	0.103	1.81e-100
DYNLT1	8.76e-104	0.337362	0.165	0.088	5.38e-100
PRPF4B	1.25e-103	0.368437	0.393	0.283	7.69e-100
ELF1	2.06e-103	-0.360461	0.438	0.467	1.26e-99
PCM1	2.56e-103	0.40603	0.26	0.165	1.57e-99
DOCK8	4.49e-102	0.324318	0.193	0.112	2.76e-98
C1D	4.65e-102	0.297324	0.153	0.08	2.85e-98
SARAF	1.21e-101	-0.282494	0.683	0.693	7.44e-98
GALNT2	1.36e-101	-0.499294	0.088	0.147	8.36e-98
AHR	1.64e-101	0.264415	0.103	0.046	1.01e-97
RC3H1	2.18e-101	0.271565	0.191	0.113	1.34e-97
RHBDD2	3.14e-101	0.306729	0.148	0.076	1.93e-97
SCAF11	1.39e-100	0.264355	0.308	0.212	8.51e-97
ZFP36	2.36e-100	0.383801	0.656	0.554	1.45e-96
PCED1B-AS1	2.45e-100	0.250001	0.168	0.098	1.5e-96
KRAS	2.94e-100	-0.498462	0.19	0.246	1.8e-96
ELF2	3.21e-100	0.275349	0.226	0.141	1.97e-96
RCN2	1.55e-99	-0.520307	0.232	0.291	9.54e-96
ASH1L	5.57e-99	0.267996	0.186	0.11	3.42e-95
CENPC	5.72e-99	0.265993	0.306	0.21	3.51e-95
SYF2	1.2e-98	0.255109	0.427	0.319	7.38e-95
GABPB1	1.57e-98	0.27802	0.185	0.109	9.64e-95
TXNL4A	1.7e-98	-0.371828	0.077	0.145	1.04e-94
RAB30	4.12e-98	-0.413084	0.213	0.246	2.53e-94
ING3	4.14e-98	0.282815	0.13	0.065	2.54e-94
DUSP1	9.43e-98	0.312063	0.698	0.601	5.79e-94
LINC-PINT	2.29e-97	0.332422	0.16	0.09	1.41e-93
MANBA	3.49e-97	-0.446005	0.211	0.228	2.14e-93
CWF19L2	4.25e-97	0.304152	0.13	0.066	2.61e-93
TXNIP	4.73e-97	-0.296571	0.625	0.627	2.9e-93
LSM8	1.4e-96	0.275326	0.228	0.142	8.61e-93
FOXN3	9.13e-96	0.293378	0.152	0.081	5.6e-92
VCPKMT	1.65e-95	-0.402674	0.218	0.227	1.01e-91
MCL1	2.15e-95	0.271125	0.238	0.152	1.32e-91
ATRX	2.29e-95	0.251654	0.267	0.178	1.4e-91
ATP6V1F	3.3e-95	-0.374877	0.248	0.296	2.03e-91
EIF3B	6.12e-95	-0.441646	0.043	0.1	3.76e-91
TNRC6A	6.24e-95	-0.581001	0.085	0.145	3.83e-91
RNF145	4.88e-94	0.329674	0.21	0.128	3e-90
SAT1	1.08e-93	-0.311643	0.51	0.543	6.66e-90
DDA1	2.94e-93	0.261485	0.135	0.069	1.81e-89
PTS	3.79e-93	-0.540302	0.083	0.139	2.33e-89
ZNF331	3.63e-92	-0.454143	0.323	0.359	2.23e-88
RCSD1	6.47e-92	0.269818	0.328	0.233	3.97e-88
U2SURP	6.68e-92	0.269317	0.267	0.178	4.1e-88
MAP2K4	8.02e-92	-0.50446	0.049	0.101	4.92e-88
ETFRF1	9.7e-92	0.355236	0.127	0.063	5.96e-88
OTUD6B-AS1	1.52e-91	0.340511	0.119	0.057	9.32e-88
H2AFJ	1.9e-91	-0.430038	0.086	0.147	1.16e-87
PCBP2	3.98e-91	0.250923	0.743	0.658	2.44e-87
BCL2	5.92e-91	-0.41795	0.153	0.199	3.64e-87
SNHG8	6.19e-91	0.274453	0.409	0.306	3.8e-87
PHTF2	1.81e-90	0.281495	0.162	0.093	1.11e-86
EWSR1	9.95e-90	0.279676	0.262	0.174	6.11e-86
NONO	1.08e-89	0.288699	0.194	0.117	6.63e-86
HMGB2	2.33e-89	-0.424352	0.201	0.257	1.43e-85
CDC42SE1	3.6e-89	0.259228	0.228	0.148	2.21e-85
BCL2A1	4.15e-89	0.311137	0.122	0.06	2.55e-85
PHIP	4.88e-89	0.286778	0.211	0.132	3e-85
DHX15	1.1e-88	0.325953	0.137	0.072	6.74e-85
S100A10	1.29e-88	0.412864	0.257	0.169	7.9e-85
VPS4B	3.5e-88	0.338285	0.155	0.086	2.15e-84
AKAP13	1.39e-87	-0.261793	0.366	0.339	8.55e-84
ELOB	2.96e-87	0.281224	0.365	0.267	1.82e-83
ATP5MPL	3.88e-87	0.335858	0.205	0.127	2.38e-83
WDR48	4.76e-87	0.34551	0.122	0.061	2.93e-83
YY1AP1	4.88e-87	0.253789	0.106	0.052	3e-83
SHKBP1	1.27e-86	0.263492	0.114	0.055	7.77e-83
ILF3	5.03e-86	0.295582	0.321	0.228	3.09e-82
LMNA	2.32e-85	0.392388	0.164	0.094	1.42e-81
DCP1A	3.67e-85	0.269204	0.183	0.111	2.26e-81
ODC1	8.82e-85	-0.268857	0.293	0.282	5.42e-81
RBMX	7.1e-84	0.255643	0.299	0.21	4.36e-80
PFDN1	1.1e-83	0.308761	0.129	0.068	6.77e-80
TLE1	1.29e-83	0.26005	0.126	0.069	7.92e-80
HNRNPH1	1.35e-83	0.334694	0.229	0.148	8.26e-80
RHOG	1.97e-83	-0.322931	0.24	0.277	1.21e-79
EMP3	3.79e-83	-0.349918	0.51	0.539	2.33e-79
BUD31	6.82e-83	0.297821	0.218	0.138	4.19e-79
PMPCB	1.67e-82	0.315657	0.182	0.109	1.02e-78
MRPL33	2.36e-82	0.261714	0.114	0.057	1.45e-78
RBM4	3.32e-82	0.286471	0.203	0.127	2.04e-78
ATG14	4.72e-82	0.263903	0.119	0.061	2.9e-78
CSGALNACT2	9.6e-82	-0.515401	0.063	0.104	5.9e-78
UQCRB	6.06e-81	0.300039	0.504	0.402	3.72e-77
AIMP1	6.75e-81	0.299928	0.193	0.118	4.15e-77
ATP5MD	7.18e-81	0.336586	0.199	0.126	4.41e-77
MAPRE2	9.02e-81	-0.481868	0.207	0.232	5.54e-77
OTUB1	1.67e-80	0.305961	0.195	0.12	1.03e-76
KRTCAP2	3.42e-80	0.270415	0.268	0.183	2.1e-76
C4orf48	4.29e-80	0.304839	0.109	0.056	2.63e-76
PDE4B	9.85e-80	-0.408672	0.188	0.221	6.05e-76
CCR7	9.32e-79	-0.427909	0.121	0.168	5.72e-75
UGCG	1.24e-78	-0.428894	0.07	0.102	7.62e-75
RPL10	1.41e-78	-0.311943	0.898	0.932	8.63e-75
KIF9	1.72e-78	0.333905	0.105	0.052	1.06e-74
TPM4	6.42e-78	-0.456422	0.134	0.183	3.94e-74
MT-ND5	8.3e-78	0.308564	0.881	0.815	5.1e-74
SRP19	8.81e-78	0.267856	0.163	0.096	5.41e-74
BTG2	3.81e-77	-0.362651	0.344	0.369	2.34e-73
PARP15	1.63e-76	-0.424795	0.16	0.173	1e-72
ITPR1	2.74e-76	0.315441	0.171	0.105	1.68e-72
NR1D2	4.31e-76	-0.483984	0.069	0.107	2.65e-72
ST6GAL1	2.64e-75	-0.324857	0.154	0.16	1.62e-71
BBC3	6.44e-75	-0.360019	0.071	0.122	3.96e-71
JMY	8.89e-75	-0.430147	0.058	0.106	5.46e-71
YWHAE	1.65e-74	0.283878	0.217	0.142	1.01e-70
LUC7L3	3.17e-74	0.33707	0.252	0.172	1.95e-70
AREG	1.03e-73	-0.437862	0.097	0.141	6.35e-70
AC026979.2	1.2e-73	0.335008	0.105	0.054	7.4e-70
ARPC5L	1.55e-73	-0.377966	0.174	0.213	9.52e-70
APEX1	6.57e-73	-0.297446	0.158	0.187	4.03e-69
BEX2	6.8e-73	-0.432564	0.124	0.177	4.18e-69
PRKAR1A	1.08e-72	0.278317	0.234	0.157	6.66e-69
TMEM131	1.22e-72	-0.496574	0.054	0.1	7.5e-69
DUSP2	6.07e-72	0.428632	0.214	0.141	3.73e-68
KLF9	8.4e-72	-0.411805	0.091	0.145	5.16e-68
AFF4	1.02e-71	-0.392183	0.334	0.377	6.23e-68
DDIT3	1.35e-71	-0.416798	0.198	0.245	8.27e-68
SNRPF	1.51e-71	0.287439	0.211	0.138	9.25e-68
ARL6IP5	4.92e-71	-0.378337	0.098	0.153	3.02e-67
BRMS1	1.9e-70	0.297056	0.109	0.056	1.17e-66
PIK3CA	1.99e-70	-0.452061	0.055	0.104	1.22e-66
AGPAT5	3.57e-70	-0.482086	0.077	0.129	2.19e-66
CLEC2B	4.23e-70	-0.420624	0.187	0.249	2.6e-66
ITGB1	6.37e-70	0.317769	0.118	0.064	3.91e-66
EIF2AK3	6.78e-70	-0.388568	0.143	0.163	4.17e-66
RAB8B	1.38e-69	-0.462742	0.122	0.164	8.46e-66
PRDX6	1.73e-69	-0.260258	0.199	0.226	1.07e-65
PMAIP1	1.9e-69	0.371494	0.348	0.26	1.16e-65
SEL1L3	2.41e-69	-0.408686	0.13	0.154	1.48e-65
RFTN1	2.48e-69	-0.422757	0.185	0.228	1.52e-65
AKNA	4.26e-69	0.273921	0.114	0.063	2.61e-65
KLF13	7.46e-69	-0.403515	0.068	0.11	4.58e-65
TLN1	7.93e-69	-0.464867	0.134	0.183	4.87e-65
MTPN	1.5e-68	-0.308523	0.339	0.37	9.2e-65
C7orf50	1.61e-68	-0.320376	0.139	0.173	9.86e-65
NDUFA5	3.73e-68	0.279831	0.148	0.088	2.29e-64
CDK5RAP3	7.23e-68	0.309024	0.119	0.065	4.44e-64
CHURC1	8.71e-68	0.299027	0.19	0.123	5.35e-64
FAM76B	1.11e-67	-0.451344	0.059	0.102	6.82e-64
FCER2	1.4e-67	-0.335937	0.26	0.295	8.58e-64
CALR	2.76e-67	-0.336723	0.25	0.284	1.69e-63
USP6NL	7.83e-67	-0.466575	0.095	0.142	4.81e-63
DDX18	1.75e-65	0.290079	0.151	0.091	1.08e-61
GTF2E2	2.94e-65	0.253699	0.113	0.062	1.81e-61
SIVA1	3.75e-65	0.278361	0.182	0.116	2.3e-61
CDKN2D	5.34e-65	-0.338543	0.088	0.126	3.28e-61
GOLGA4	9.94e-65	0.262438	0.181	0.119	6.1e-61
POLR2J3	1.06e-64	0.254549	0.105	0.056	6.53e-61
ADPGK	1.51e-64	0.2623	0.146	0.089	9.25e-61
C5orf24	3.64e-64	0.264941	0.103	0.054	2.24e-60
CBLB	6.34e-64	-0.276106	0.117	0.116	3.89e-60
DSTN	1.02e-63	0.270731	0.124	0.072	6.28e-60
ATF3	1.6e-63	-0.405823	0.071	0.121	9.83e-60
PIK3IP1	2.1e-62	-0.380286	0.151	0.201	1.29e-58
RRAS2	3.49e-62	-0.255387	0.125	0.131	2.14e-58
EID1	6.44e-62	-0.283709	0.192	0.224	3.95e-58
TMF1	1.03e-61	0.292125	0.2	0.134	6.31e-58
HSPD1	1.54e-61	-0.388795	0.105	0.155	9.46e-58
SOX4	1.71e-61	-0.516533	0.07	0.105	1.05e-57
GSTP1	3.45e-61	-0.303971	0.215	0.247	2.12e-57
WDFY2	3.49e-61	0.276265	0.115	0.064	2.15e-57
ABCG1	8.45e-61	-0.465608	0.087	0.127	5.19e-57
CDKN1A	3.68e-60	-0.340854	0.197	0.251	2.26e-56
SIAH2	3.7e-59	-0.400747	0.103	0.151	2.27e-55
FUBP1	4.04e-59	0.276419	0.115	0.065	2.48e-55
SRSF9	1.59e-58	-0.338422	0.123	0.175	9.74e-55
TENT5C	1.87e-58	-0.293966	0.275	0.295	1.15e-54
LRMP	2.95e-58	-0.268346	0.12	0.116	1.81e-54
NDUFS5	6.33e-58	0.265913	0.238	0.168	3.88e-54
HSPA8	1.94e-57	0.269944	0.298	0.223	1.19e-53
COBLL1	1.96e-57	-0.297245	0.168	0.176	1.2e-53
MTRF1L	6.64e-57	0.26085	0.12	0.071	4.08e-53
TUBA1B	9.67e-57	-0.322024	0.17	0.215	5.94e-53
MAP1LC3B	1.86e-56	-0.271983	0.287	0.297	1.14e-52
NENF	5.39e-56	-0.268307	0.085	0.127	3.31e-52
ELL2	8.24e-56	-0.383469	0.092	0.119	5.06e-52
CEP95	9.49e-56	-0.386838	0.134	0.151	5.83e-52
UBAC2	1.3e-55	-0.346007	0.145	0.161	7.96e-52
FNIP1	1.01e-54	-0.419325	0.165	0.211	6.18e-51
NEAT1	1.51e-54	-0.322477	0.231	0.285	9.28e-51
HERPUD1	1.98e-54	-0.309607	0.363	0.403	1.21e-50
MT-CO2	6.3e-54	0.264256	0.997	0.995	3.87e-50
TM9SF3	7.29e-54	-0.368522	0.059	0.102	4.48e-50
WSB1	1.67e-53	-0.270402	0.311	0.312	1.02e-49
NRIP1	2.04e-53	-0.392101	0.076	0.122	1.25e-49
SREBF2	4.28e-53	-0.296626	0.138	0.143	2.63e-49
JOSD1	4.62e-53	-0.366809	0.076	0.113	2.84e-49
ATP11B	1.5e-51	-0.41705	0.11	0.146	9.22e-48
HIST1H2AC	4.96e-51	-0.29684	0.065	0.11	3.05e-47
ETS1	1.87e-49	-0.262999	0.108	0.122	1.15e-45
PLEK	1.96e-49	-0.336223	0.165	0.192	1.21e-45
ZNF639	2.15e-49	-0.34655	0.109	0.149	1.32e-45
DCXR	5.61e-49	-0.333237	0.11	0.147	3.45e-45
TNFAIP8	1e-48	-0.323226	0.112	0.147	6.17e-45
GADD45B	1.11e-48	-0.250579	0.217	0.233	6.84e-45
TGFBR2	1.37e-48	-0.309996	0.202	0.218	8.39e-45
PLEKHG1	2.22e-48	-0.286806	0.129	0.147	1.36e-44
ARRDC2	8.41e-48	-0.311195	0.098	0.132	5.16e-44
ADD1	9.85e-48	-0.32657	0.115	0.13	6.05e-44
IGKC	1.96e-47	0.416647	0.273	0.206	1.2e-43
PLPP5	2.24e-47	-0.329499	0.2	0.232	1.38e-43
SNX5	1.09e-46	-0.331519	0.084	0.122	6.71e-43
PLEKHA2	2.88e-46	-0.365121	0.104	0.135	1.77e-42
EFHD2	7.52e-46	-0.378475	0.174	0.198	4.62e-42
TMEM123	1.37e-45	-0.336778	0.203	0.241	8.41e-42
RBM38	5.29e-45	-0.305044	0.107	0.135	3.25e-41
CDKN1B	9.05e-45	-0.264615	0.158	0.17	5.56e-41
NGRN	1.17e-44	-0.265541	0.155	0.174	7.18e-41
DMXL1	1.28e-44	-0.329747	0.131	0.153	7.85e-41
KDM5B	1.06e-43	-0.393626	0.11	0.151	6.5e-40
RAD23B	1.22e-43	-0.278119	0.124	0.131	7.52e-40
TCL1A	5.95e-43	-0.276297	0.083	0.107	3.65e-39
PAN3	9.91e-43	-0.364417	0.071	0.111	6.08e-39
SLC38A2	7.99e-42	-0.363813	0.096	0.116	4.91e-38
USP22	1.13e-41	-0.349608	0.161	0.198	6.92e-38
INSIG1	1.64e-41	-0.31667	0.135	0.171	1.01e-37
TRAPPC5	4.4e-41	-0.253761	0.165	0.196	2.7e-37
CCDC88C	4.52e-41	-0.277502	0.107	0.119	2.78e-37
GORASP2	4.86e-41	-0.315769	0.095	0.118	2.98e-37
THRAP3	2.02e-40	-0.298272	0.225	0.268	1.24e-36
2022-03-03	8.82e-40	-0.337509	0.104	0.135	5.41e-36
OFD1	9.05e-40	-0.326575	0.15	0.182	5.56e-36
RBBP6	9.86e-40	-0.253015	0.266	0.295	6.06e-36
NAP1L4	2.19e-39	-0.365749	0.122	0.151	1.35e-35
P2RY8	1.23e-38	-0.251927	0.118	0.122	7.55e-35
ZBP1	2.68e-38	-0.250179	0.103	0.115	1.65e-34
PDIA6	3.46e-37	-0.291483	0.135	0.156	2.13e-33
DLST	4.2e-37	-0.299871	0.108	0.123	2.58e-33
ARL4C	4.23e-37	-0.316229	0.108	0.132	2.6e-33
FMNL1	9.71e-37	-0.293155	0.19	0.21	5.96e-33
RGS2	5.49e-36	-0.286987	0.107	0.137	3.37e-32
ORAI2	7.94e-36	-0.272415	0.173	0.193	4.87e-32
CXXC5	9.68e-36	-0.250673	0.117	0.142	5.95e-32
CEMIP2	2.33e-35	-0.344415	0.07	0.1	1.43e-31
ZEB1	5.3e-35	-0.298055	0.077	0.103	3.25e-31
AC044849.1	7.26e-35	-0.290932	0.094	0.13	4.46e-31
XBP1	9.79e-35	-0.254161	0.174	0.195	6.01e-31
MRFAP1	2.12e-34	-0.26111	0.116	0.155	1.3e-30
SNRNP70	8.63e-34	0.278441	0.207	0.157	5.3e-30
STAG1	2.27e-33	-0.294073	0.096	0.13	1.39e-29
PCMTD1	4.45e-33	-0.25791	0.1	0.107	2.73e-29
ASXL1	1.27e-32	-0.261196	0.142	0.158	7.81e-29
STIM2	2.05e-32	-0.271589	0.092	0.117	1.26e-28
SINHCAF	9.55e-31	-0.255996	0.145	0.166	5.86e-27
IGHA1	7.17e-29	0.573127	0.115	0.092	4.4e-25
ZFP91	1.69e-28	-0.275211	0.101	0.129	1.04e-24
JARID2	2.71e-28	-0.324207	0.126	0.153	1.66e-24
COPB1	2.77e-28	-0.254128	0.119	0.134	1.7e-24
KDM4B	2.94e-28	-0.252975	0.085	0.103	1.81e-24
NEIL1	3.07e-27	-0.262965	0.093	0.109	1.88e-23
S100A4	8.52e-27	0.33924	0.244	0.195	5.23e-23
NRROS	3.82e-26	-0.258898	0.125	0.14	2.34e-22
TACC1	9.17e-24	-0.26626	0.121	0.144	5.63e-20
RTN4	2.75e-23	-0.257594	0.118	0.139	1.69e-19
JCHAIN	7.55e-21	0.414313	0.169	0.134	4.63e-17
SMARCA2	7.64e-20	-0.252019	0.122	0.142	4.69e-16
CTSW	4.46e-19	-0.349292	0.073	0.1	2.74e-15
DNAJB1	7.22e-19	-0.27331	0.127	0.156	4.43e-15
PIK3R1	1.97e-18	-0.279382	0.116	0.133	1.21e-14
