# Supplementary material for: Unraveling T Cell Responses for Long Term Protection of SARS-CoV-2 Infection
Source: Front Genet. 2022 May 4;13:871164. doi: 10.3389/fgene.2022.871164 (PMC9114762; doi:10.3389/fgene.2022.871164)
Supplement: Supplementary file 1 [file DataSheet1.zip › DEGenes_CD4+TCell.xlsx]

## Sheet: CD4_MildvsHealthy
gene	round1	round2	round3	round4	round5	round6	round7	round8	round9	round10	round11	round12	round13	round14	round15	round16	round17	round18	round19	round20	round21	round22	round23	round24	round25	round26	round27	round28	round29	round30	round31	round32	round33	round34	round35	round36	round37	round38	round39	round40	round41	round42	round43	round44	round45	round46	round47	round48	round49
NOC2L	3.75357e-30	5.79423e-33	4.02463e-30	1.16317e-32	1.17634e-26	1.28509e-26	2.93329e-30	5.21995e-39	2.45922e-31	1.71556e-29	6.59089e-30	1.24024e-28	6.29875e-31	4.47706e-32	1.17454e-29	2.12948e-32	1.92163e-32	3.75115e-34	2.50902e-29	1.20886e-33	3.47493e-35	8.24453e-27	6.46728e-29	7.89067e-32	3.07355e-36	3.72874e-26	1.03682e-32	1.11869e-30	4.44486e-31	8.26968e-34	6.28978e-35	5.4459e-30	6.0268e-32	5.32841e-29	8.77593e-28	1.24823e-30	2.41918e-25	3.81001e-32	1.6643e-28	2.05492e-28	1.02791e-31	1.65661e-26	5.16804e-27	4.4183e-24	3.0041e-33	7.36918e-36	9.11726e-29	1.68688e-27	1.95447e-24
CCNL2	2.17694e-23	2.63938e-25	6.51074e-29	4.7393e-28	2.70043e-32	1.96575e-31	1.20477e-24	3.86994e-21	2.04859e-25	4.67701e-26	3.8283e-29	2.79381e-26	8.88115e-26	1.98291e-27	4.29261e-31	1.62996e-32	1.46816e-30	1.17916e-26	1.09459e-32	7.74241e-25	1.74173e-28	8.40388e-24	1.85347e-34	3.95656e-30	1.4438e-24	6.57e-31	1.51446e-26	1.15526e-27	2.07198e-23	1.7007e-25	1.52249e-26	1.16556e-28	4.52384e-29	3.61535e-28	1.21015e-33	5.69956e-27	4.74471e-23	5.0084e-31	2.46632e-26	2.75153e-31	4.27178e-24	2.81834e-33	1.48235e-29	2.06829e-25	2.73464e-26	2.26012e-30	1.24628e-28	8.77398e-24	1.69228e-26
PARK7	2.5351e-68	8.08676e-81	4.79353e-75	2.57995e-83	5.45101e-80	8.95303e-80	7.71714e-74	4.36937e-79	8.03037e-77	2.5835e-82	3.77396e-70	1.17963e-75	1.01213e-79	3.5324e-90	1.79893e-79	4.69803e-76	2.67796e-74	8.25826e-77	3.09797e-77	3.69762e-78	3.87036e-77	2.81217e-78	2.3744e-77	7.42719e-74	3.49387e-86	3.45757e-74	2.26932e-84	2.27866e-73	1.30668e-75	4.67621e-72	1.69532e-76	6.01378e-80	2.22152e-88	4.99115e-73	8.7386e-78	1.1627e-78	2.3022e-79	6.81255e-76	3.42706e-77	8.9773e-73	5.53342e-65	1.90572e-77	2.07183e-86	1.30624e-78	1.76105e-74	2.48772e-71	7.71234e-77	3.18272e-74	1.39841e-73
ENO1	4.07848e-90	5.31543e-97	7.63101e-97	2.46309e-100	9.51433e-89	2.18723e-97	6.81205e-88	9.51817e-87	5.92458e-81	5.41656e-94	2.67958e-88	3.11781e-98	9.57204e-94	1.5702e-97	6.16966e-101	1.83821e-90	3.7162e-88	7.55737e-86	4.45126e-93	1.11735e-86	5.44341e-103	2.96216e-89	7.32644e-102	4.00424e-96	1.58159e-95	3.92768e-93	2.42338e-86	5.34191e-101	2.0346e-96	3.89735e-78	1.15543e-92	4.48649e-98	9.88489e-104	6.19862e-84	2.49523e-95	2.96581e-91	2.20922e-89	6.26953e-101	9.17154e-85	6.96827e-99	2.35623e-82	4.71515e-89	2.07377e-91	2.14617e-92	1.18321e-91	1.72672e-99	1.46983e-96	8.11256e-97	4.49114e-80
SPEN	3.45844e-73	1.54831e-77	2.56595e-77	3.70896e-72	4.36335e-77	3.9664e-77	1.01817e-75	2.73874e-78	2.17682e-79	3.31416e-77	8.56062e-70	2.00028e-74	1.87087e-70	4.20903e-70	2.64433e-69	9.72245e-87	3.74444e-78	4.34809e-71	1.48466e-81	2.3664e-78	1.39569e-78	3.92251e-72	2.09673e-81	3.1162e-78	3.71891e-73	2.67224e-73	1.24079e-74	1.59397e-72	2.75117e-70	1.79536e-74	2.89129e-87	1.66458e-78	1.01253e-78	2.74896e-76	6.70746e-73	8.83414e-76	7.23479e-75	3.61177e-65	2.18002e-76	1.39841e-80	1.7213e-69	3.25273e-76	6.05035e-75	6.45053e-75	3.51552e-71	2.65216e-78	1.42334e-68	1.51302e-70	6.11023e-79
UBR4	3.45667e-70	3.87784e-68	2.52325e-64	2.81943e-61	6.51499e-57	4.82972e-58	9.36066e-60	2.37324e-60	2.49051e-61	5.12627e-61	7.34732e-62	6.0592e-60	3.06656e-54	2.68154e-57	5.441e-66	2.24824e-65	1.09503e-54	3.44258e-60	1.37738e-61	1.05851e-63	1.40391e-63	1.0766e-63	1.48657e-66	2.19855e-67	4.68155e-67	1.23962e-58	7.51893e-72	1.12494e-61	5.16068e-61	6.20678e-63	2.05182e-52	1.75642e-62	8.45801e-63	5.09307e-61	1.074e-64	3.23619e-71	7.46064e-62	2.13897e-74	1.86145e-73	4.85869e-62	4.73022e-55	5.54108e-69	1.16129e-61	6.62963e-58	8.38994e-60	2.41555e-64	1.39418e-57	2.04287e-58	3.29077e-57
ECE1	1.28588e-35	1.21477e-34	3.62059e-26	9.15621e-30	1.55994e-27	1.45126e-40	2.294e-32	2.01976e-34	1.53591e-31	1.72118e-43	2.54709e-32	9.43124e-27	2.82487e-33	1.87742e-31	1.87891e-32	1.1033e-32	8.45093e-33	1.17674e-28	3.77925e-33	1.79864e-39	4.94563e-40	1.31147e-35	7.37009e-33	2.33047e-34	1.06737e-29	3.19862e-34	5.1214e-38	2.15861e-28	1.02842e-34	3.40392e-38	1.74213e-30	1.257e-35	4.57302e-38	2.0452e-44	9.0163e-35	5.65843e-28	3.45545e-32	3.91231e-35	1.22769e-40	3.15375e-30	3.44593e-35	3.663e-38	1.63974e-29	1.26122e-30	3.60935e-27	1.33717e-32	1.50012e-33	1.33545e-33	2.1257e-31
ID3	9.16922e-14	2.05139e-24	9.80776e-20	1.00735e-21	3.4467e-21	9.69564e-16	5.60604e-20	1.88073e-22	3.43508e-20	2.71708e-20	1.12137e-17	5.76056e-17	5.74721e-22	2.9388e-23	2.88099e-19	2.63797e-18	2.92352e-20	4.39302e-19	7.20126e-23	4.14962e-15	2.4923e-19	5.97597e-17	2.04911e-14	2.44495e-19	4.1247e-13	3.57851e-22	8.97413e-20	9.30423e-23	1.26971e-18	1.28309e-18	1.71605e-18	3.98194e-21	1.06882e-19	3.27352e-19	6.27444e-17	1.00627e-12	1.01481e-12	7.0065e-20	4.4605e-17	3.09568e-17	4.99411e-19	7.42405e-21	1.02309e-19	1.26154e-16	1.436e-17	5.57825e-18	7.7398e-19	3.68058e-18	3.02969e-16
RUNX3	8.63435e-27	1.11375e-37	1.04954e-30	1.57486e-40	1.61235e-42	2.95891e-40	2.09471e-36	1.16099e-40	1.66656e-39	4.04812e-38	2.86694e-44	5.00737e-31	3.55221e-36	4.41076e-37	2.44088e-33	1.15651e-44	4.10814e-42	1.934e-37	5.52043e-38	6.45059e-35	1.44876e-32	1.63704e-36	1.06773e-33	5.8224e-35	6.09205e-39	2.39162e-34	1.66952e-43	2.00726e-34	5.2151e-35	1.58919e-33	2.52805e-38	1.34167e-38	8.61176e-34	2.32958e-36	3.54772e-37	2.57604e-32	3.63738e-38	1.1331e-44	2.16729e-40	1.22474e-36	1.92719e-37	2.25189e-38	3.44517e-40	1.68179e-40	3.64728e-31	1.29971e-35	3.54051e-40	1.20039e-39	9.5487e-41
SH3BGRL3	1.05844e-44	1.61499e-45	1.08265e-43	5.04092e-48	8.59752e-47	1.30488e-47	2.93831e-49	1.06275e-36	1.88314e-51	1.12095e-46	2.4986e-54	1.73926e-39	3.22022e-46	1.47034e-44	3.10905e-44	2.65693e-43	4.07174e-51	9.25164e-47	4.90477e-45	3.39132e-48	9.33025e-49	3.52169e-51	3.32879e-43	5.7096e-46	4.44425e-52	1.03758e-45	6.65573e-54	7.91441e-51	1.04714e-43	4.33934e-43	9.65012e-49	4.99307e-44	2.87016e-47	1.7958e-48	1.4925e-49	1.30007e-43	7.07887e-43	5.83864e-47	1.57768e-49	1.13566e-42	8.39243e-47	1.2123e-43	6.13406e-48	4.53456e-47	5.36482e-49	6.15621e-52	2.18868e-51	1.23343e-47	4.9157e-48
HMGN2	1.00925e-16	2.61643e-12	1.58196e-12	6.93117e-20	1.09699e-12	6.9984e-13	8.27823e-14	8.61961e-13	2.037e-12	1.1067e-15	1.31139e-15	9.13082e-19	8.97626e-18	4.85667e-17	3.08775e-14	3.02056e-13	1.88996e-12	9.7657e-15	1.52477e-12	1.50498e-15	2.69697e-19	1.4635e-19	2.87815e-13	2.23597e-15	1.16025e-15	1.30681e-15	1.49269e-19	8.38174e-15	9.9625e-16	1.72338e-15	2.03567e-15	2.72561e-15	6.92134e-14	1.87413e-13	4.34062e-16	4.59184e-15	3.02273e-11	1.20364e-13	1.21363e-19	9.06664e-18	7.17088e-12	2.7514e-17	2.07657e-14	1.08343e-15	6.6244e-18	2.10197e-16	1.05104e-12	3.50899e-15	7.58281e-21
YARS	1.24812e-19	2.05269e-21	1.13581e-30	2.02268e-25	6.72296e-29	2.35757e-32	1.1554e-25	1.08876e-27	3.03071e-22	1.39092e-27	1.81177e-20	3.78968e-28	4.36542e-21	1.31012e-29	2.76678e-28	4.08891e-26	7.45227e-30	4.25325e-22	4.72655e-30	1.11175e-26	7.11225e-25	1.89312e-27	1.04152e-21	1.09255e-26	1.17214e-21	3.66872e-23	8.82714e-23	2.38839e-29	6.76262e-24	3.7211e-26	1.71258e-24	4.40177e-27	6.84235e-21	1.59192e-23	3.40515e-21	2.25971e-24	1.14419e-22	5.66245e-20	3.0721e-26	9.52847e-26	3.3277e-27	2.38726e-24	1.91147e-30	3.0769e-27	6.0627e-31	2.9311e-29	2.18975e-28	7.89222e-21	2.22432e-25
AK2	9.41778e-23	9.22591e-21	3.61219e-17	1.89952e-21	1.99191e-29	4.07264e-25	5.45564e-20	1.18466e-25	7.00372e-25	1.78528e-24	3.83619e-22	3.48247e-30	6.61036e-21	1.12392e-21	1.28023e-24	3.63126e-27	3.73274e-21	1.50361e-18	2.39736e-23	3.7759e-22	8.11692e-27	1.12935e-22	1.41944e-29	4.23799e-27	9.15455e-19	3.00434e-20	1.59791e-26	7.03683e-26	2.80656e-28	1.01116e-22	6.92708e-23	6.53699e-28	1.20052e-23	1.98081e-26	2.32926e-20	5.38573e-21	5.54238e-21	3.62694e-27	6.59711e-22	5.29276e-23	5.6375e-26	4.81261e-18	1.71863e-18	6.31614e-27	2.84813e-23	4.64769e-28	1.98956e-19	7.95908e-25	5.42206e-21
SFPQ	1.37451e-41	2.08832e-58	2.24819e-49	1.58372e-47	1.6487e-53	6.57614e-54	5.34889e-51	2.53083e-52	8.03097e-46	2.49595e-60	6.21018e-50	3.62309e-52	2.41638e-54	9.89926e-52	1.83372e-49	4.24316e-55	2.26642e-57	2.76903e-55	2.97922e-54	3.00893e-51	1.02924e-50	2.79956e-49	6.39288e-48	3.34431e-54	4.65977e-47	1.67126e-54	1.06845e-58	1.914e-59	7.0291e-48	2.2875e-52	1.26643e-56	2.4989e-51	1.01311e-47	7.67547e-48	8.14767e-58	2.35792e-46	9.50068e-55	2.55181e-48	1.2622e-53	1.89229e-65	1.96303e-52	9.2575e-54	1.32574e-56	3.47553e-54	1.95386e-53	2.92992e-56	5.12037e-53	1.80644e-45	7.85117e-60
GNL2	1.85184e-41	1.16108e-36	5.93793e-42	4.87187e-37	1.1137e-31	3.6134e-37	2.83327e-33	7.79963e-36	4.61592e-41	2.44058e-37	3.4367e-31	4.04589e-34	7.5077e-30	7.99435e-33	2.36527e-33	1.3736e-34	1.48327e-42	1.16644e-30	3.10728e-31	1.02022e-33	1.41476e-31	2.60724e-33	4.02009e-34	1.13962e-37	4.57406e-31	2.27501e-33	6.09443e-35	7.70396e-36	2.4429e-32	1.15127e-40	1.46376e-33	5.37853e-32	4.81364e-42	4.62501e-33	3.32775e-31	1.59606e-32	3.28498e-32	8.21537e-37	1.05425e-34	2.02392e-31	1.12716e-33	1.80417e-29	1.05812e-26	6.58566e-35	9.1692e-34	8.46221e-36	1.91589e-36	1.53384e-32	1.34018e-33
MACF1	7.69422e-38	4.83224e-34	3.17477e-32	9.28887e-34	2.56351e-40	1.03832e-41	9.71473e-33	4.58281e-31	2.16642e-33	1.59928e-33	1.25242e-37	1.43006e-36	1.51464e-37	6.58277e-32	3.59024e-41	3.69473e-35	1.10492e-36	3.0287e-38	2.36391e-39	1.38927e-31	2.72926e-32	1.31946e-36	2.69259e-33	6.69424e-44	5.35239e-41	2.70396e-32	5.04443e-39	3.71568e-36	3.57221e-37	3.15987e-36	1.99713e-44	1.9287e-36	1.49767e-34	1.09633e-29	1.86713e-32	2.10583e-36	1.07992e-31	7.07055e-37	1.18189e-30	2.40881e-35	1.1942e-30	4.73901e-33	4.54812e-36	8.39504e-33	2.79203e-39	1.91075e-32	3.55126e-34	1.71567e-36	8.88082e-39
RLF	3.78578e-21	1.12339e-20	1.75014e-25	2.16839e-24	2.59814e-23	1.87266e-24	8.76921e-27	1.31147e-24	3.24918e-19	1.31558e-25	5.71637e-24	2.51862e-26	2.752e-23	2.71957e-19	9.99159e-26	9.6158e-27	3.21647e-22	3.08768e-23	3.41292e-25	6.57714e-17	1.5421e-24	3.63017e-22	2.03477e-27	2.89632e-27	2.74834e-19	6.46343e-25	2.85814e-27	4.82127e-20	2.13239e-21	2.07265e-23	1.34476e-22	3.74971e-25	9.29008e-25	5.83082e-24	1.7082e-25	1.60952e-25	7.38741e-21	3.06128e-21	9.91741e-28	1.23862e-22	2.64443e-19	3.54913e-24	5.27835e-19	1.61976e-24	8.00444e-25	1.24061e-23	6.11024e-18	5.39789e-20	6.61688e-27
SMAP2	2.18801e-27	8.57405e-35	3.49152e-30	3.67258e-41	4.63942e-36	4.19267e-35	5.93904e-36	8.8958e-36	1.11362e-33	3.70107e-38	3.93857e-36	6.3242e-30	2.9184e-30	1.39032e-34	4.63963e-35	6.96461e-35	3.85577e-34	5.61697e-37	7.74942e-34	2.7651e-33	9.08586e-31	1.25078e-29	5.33821e-33	7.94696e-30	3.76934e-38	3.84188e-30	8.62542e-37	7.64165e-31	2.52715e-33	1.09379e-31	8.14273e-33	1.29555e-34	3.62199e-29	2.66185e-33	2.11684e-33	2.65098e-32	1.32881e-33	1.26888e-29	3.56285e-34	1.14107e-34	1.13149e-27	9.76566e-29	3.93893e-30	1.25775e-28	1.73989e-25	3.33862e-34	2.11041e-36	1.07346e-37	1.93019e-35
CTPS1	4.08966e-67	1.80085e-67	1.00693e-64	4.17161e-73	1.66245e-78	3.68956e-67	1.34312e-68	2.31526e-75	4.9904e-76	8.60259e-66	1.3056e-62	6.8728e-80	1.51725e-68	5.12389e-63	3.84895e-67	4.71443e-72	5.5407e-66	6.6922e-65	1.53893e-71	1.16658e-69	4.07796e-69	3.88278e-64	2.88334e-67	3.95428e-73	1.68714e-70	2.34962e-64	6.73866e-83	7.82771e-65	3.81248e-67	8.33608e-75	3.48725e-74	4.02658e-61	6.49656e-76	4.38116e-60	3.13356e-75	1.73807e-64	8.30066e-63	2.22707e-80	3.3803e-70	1.41474e-69	7.32996e-67	6.10505e-75	1.85711e-65	6.89298e-68	2.95173e-68	4.26976e-73	3.00822e-75	4.78294e-68	1.58559e-77
HIVEP3	2.98951e-111	2.64912e-121	4.86691e-130	3.71188e-130	5.50876e-129	1.00385e-133	2.23019e-123	8.68735e-124	4.62792e-123	2.7124e-126	1.14838e-120	3.13686e-127	5.19532e-128	5.1844e-130	2.00426e-125	3.41908e-117	1.06304e-123	1.30424e-114	1.29723e-117	2.88584e-124	1.03709e-129	1.04854e-121	2.9193e-119	6.85787e-130	6.61259e-132	2.54928e-125	6.19473e-124	1.02168e-125	1.82687e-123	2.10288e-127	1.13017e-126	1.78626e-115	1.15062e-115	5.00673e-114	8.63564e-122	3.55047e-121	1.51553e-112	1.72668e-116	9.27356e-142	1.28332e-127	4.54755e-123	5.34407e-121	4.42667e-128	5.08597e-125	7.68857e-120	4.53695e-139	7.94038e-143	1.78543e-112	8.63548e-125
PRDX1	7.71561e-59	4.90958e-53	4.52726e-54	4.05547e-55	1.04112e-57	3.52505e-60	6.66508e-60	2.60162e-57	1.17112e-50	1.38588e-63	1.37952e-54	1.33418e-53	3.24345e-52	1.59902e-47	1.63527e-55	5.95974e-62	1.13197e-57	1.06575e-62	3.37747e-47	5.43546e-58	4.9344e-54	3.00458e-56	9.01485e-60	9.38282e-58	5.32737e-51	9.67197e-55	6.04417e-54	2.25766e-50	3.21998e-54	2.29259e-63	4.78626e-54	9.28568e-57	2.53584e-54	3.91109e-56	4.00443e-52	5.75653e-59	3.77402e-41	7.72923e-57	1.4666e-59	5.5245e-58	3.74988e-57	1.95039e-56	9.76256e-55	1.75374e-65	9.3035e-55	4.58365e-56	8.52154e-64	4.68884e-51	8.93699e-59
JUN	1.29236e-18	1.36429e-15	4.39745e-19	1.85627e-18	3.98954e-22	2.49381e-22	1.31486e-23	3.55498e-21	2.61273e-23	8.23281e-20	7.34032e-20	4.77481e-21	6.3285e-26	3.70624e-17	1.11218e-23	1.73253e-15	3.8087e-19	1.27576e-17	9.75596e-17	2.22152e-20	1.14242e-22	1.73952e-20	3.92748e-17	5.10939e-21	3.93248e-20	7.48616e-15	3.70178e-20	6.82932e-23	6.38685e-26	2.85425e-21	5.47706e-23	6.92199e-23	1.4184e-18	5.11421e-23	5.64607e-18	8.83112e-25	2.31505e-18	8.55047e-21	6.98848e-24	6.55267e-18	8.74501e-24	6.82363e-19	1.11217e-21	7.79643e-19	1.73671e-24	4.93984e-18	1.20997e-18	6.43471e-19	9.18466e-21
SERBP1	5.40729e-53	9.85384e-53	1.69389e-51	3.83528e-63	3.91257e-51	6.8385e-56	7.84167e-52	8.60658e-48	4.52384e-51	1.85889e-52	3.45159e-51	2.98712e-54	4.22352e-52	2.56882e-50	3.59878e-48	2.12699e-51	2.58947e-59	5.46292e-53	5.56977e-49	8.8604e-47	2.31188e-52	1.80654e-54	1.24344e-54	7.60728e-60	1.51313e-46	2.64792e-51	2.94501e-54	5.20759e-56	7.88517e-44	2.53607e-48	2.57011e-50	2.84367e-53	1.2263e-52	4.09187e-52	1.05508e-48	8.76301e-45	3.6456e-50	1.40716e-49	4.33466e-63	1.09516e-50	3.59998e-51	1.61844e-47	3.39296e-53	2.33923e-55	1.17048e-46	5.02041e-54	2.0238e-56	3.8297e-50	1.09511e-52
GNG5	6.44529e-22	1.31609e-29	4.62099e-27	2.72662e-25	8.01691e-30	4.2503e-31	3.03537e-31	7.69538e-22	3.58806e-27	6.89662e-29	5.91758e-25	3.18153e-26	7.35121e-21	2.70478e-27	3.73995e-22	1.44717e-30	5.61023e-24	3.27016e-21	1.82506e-25	1.33827e-30	3.03031e-18	2.45535e-32	1.35181e-32	7.91775e-26	6.24859e-26	3.24791e-21	5.81034e-35	3.16037e-29	4.16119e-28	8.52737e-33	1.03214e-30	9.34497e-33	1.46654e-25	5.75514e-31	6.44144e-28	4.9462e-32	1.03967e-24	2.86424e-23	1.98339e-25	2.61318e-29	5.17869e-28	1.93792e-26	4.10502e-30	7.16485e-22	1.31049e-23	4.37236e-31	8.28378e-38	6.80055e-33	7.07498e-23
MCOLN2	3.31654e-82	1.65975e-67	3.44233e-71	5.80343e-71	4.47708e-73	4.81544e-62	5.44545e-78	3.08503e-68	4.51896e-79	8.06545e-74	1.00187e-69	4.36271e-76	2.01676e-63	2.14887e-72	2.17604e-73	1.4563e-80	4.86705e-74	2.38305e-68	4.8608e-76	7.39963e-88	1.38673e-62	2.868e-69	1.48126e-73	2.32242e-83	1.07054e-80	2.24129e-67	1.02987e-74	3.67861e-72	7.6803e-80	2.11775e-74	5.25993e-66	4.35853e-69	4.96842e-74	1.72348e-76	4.55808e-74	1.60959e-73	7.02707e-75	9.64751e-71	3.92464e-74	6.41687e-73	1.80924e-70	3.25177e-72	7.47463e-72	1.09965e-79	4.78578e-65	5.73731e-84	2.36882e-70	2.65396e-82	9.46311e-64
GBP1	4.31086e-26	1.87027e-35	3.04673e-30	9.82476e-27	1.05767e-28	3.45022e-28	1.95714e-25	1.64804e-32	2.12828e-31	3.17451e-27	3.62677e-30	1.07403e-28	4.32105e-32	2.04515e-27	5.24469e-34	3.11653e-29	1.41404e-29	3.21841e-40	8.28341e-35	1.04343e-30	4.55635e-23	7.18658e-29	8.01153e-25	1.84711e-25	1.44829e-28	1.1233e-35	2.60734e-29	6.20851e-32	1.3844e-25	1.71659e-29	1.32402e-29	3.31342e-33	2.46362e-31	2.8332e-27	4.42746e-33	1.49662e-30	2.1026e-24	5.23738e-37	2.29549e-30	1.96486e-27	5.44306e-37	2.27955e-29	6.22722e-33	1.5646e-31	4.33076e-35	1.13092e-27	3.59792e-31	1.49209e-27	8.94214e-29
GBP2	2.2637e-245	1.85612e-278	3.96399e-288	2.63477e-281	2.64255e-279	3.52981e-262	3.41915e-276	4.1589e-261	8.19195e-280	2.45699e-282	5.31925e-269	1.17511e-269	7.49661e-258	9.51422e-274	2.91923e-268	1.2343e-285	6.37161e-272	2.61576e-287	1.05967e-269	2.4052e-275	1.88898e-256	5.4401e-263	1.19683e-279	2.78681e-283	3.68594e-275	5.0869e-272	5.504e-269	1.01372e-262	1.49895e-261	5.70553e-269	8.36939e-277	2.19153e-285	9.67864e-263	6.57018e-263	2.12143e-280	4.10493e-258	4.82696e-261	5.28191e-285	5.13561e-269	2.70017e-279	2.0161e-266	5.84866e-273	2.96153e-256	9.22368e-274	9.64852e-278	1.02897e-295	1.95533e-285	3.49805e-266	1.59445e-284
GBP4	4.22744e-19	1.65116e-23	5.90469e-22	1.09652e-18	3.35211e-18	1.63723e-21	8.56737e-18	2.94403e-20	1.05008e-19	1.88023e-19	6.11024e-20	3.00355e-15	3.29502e-21	2.20122e-15	3.09377e-19	7.00335e-20	5.25299e-18	1.98643e-19	3.2692e-20	4.3255e-17	6.63548e-19	2.01766e-16	2.34329e-16	8.39634e-17	1.23936e-20	3.96451e-23	1.43072e-18	1.16631e-19	3.40519e-18	3.59264e-25	7.76665e-19	5.20402e-20	2.2121e-19	5.16541e-18	1.84812e-16	1.08396e-16	4.5069e-17	2.25204e-23	1.05807e-20	8.36194e-17	2.66134e-23	2.95775e-20	1.23702e-20	2.28077e-18	1.70246e-22	2.37019e-19	2.75813e-21	1.30726e-17	5.82419e-19
GBP5	7.21721e-17	9.31449e-28	5.91956e-29	1.79328e-24	3.40359e-24	3.26122e-26	8.9893e-21	1.0058e-26	5.26186e-23	1.93829e-22	9.31497e-20	1.46714e-20	4.01732e-28	1.29813e-28	3.61986e-22	3.90553e-26	3.26658e-30	5.2087e-26	7.326e-23	1.25993e-22	1.88333e-25	2.2818e-18	1.12283e-21	1.12375e-23	4.56268e-27	7.4558e-31	1.22869e-27	5.59623e-24	1.58922e-19	2.34979e-29	2.05928e-24	2.56697e-25	2.28472e-23	2.34118e-19	3.85515e-24	3.25119e-28	2.94671e-24	2.15951e-29	1.90006e-26	3.26441e-26	9.66124e-24	3.94089e-19	2.19195e-29	1.80829e-31	1.26614e-27	1.58902e-22	2.3447e-30	3.22893e-23	7.55626e-29
LRRC8B	5.63052e-37	1.97951e-46	2.25684e-40	7.36426e-42	5.64852e-52	6.6857e-45	2.48547e-48	9.41225e-41	1.85414e-42	1.24301e-47	5.30233e-50	1.15998e-46	5.70988e-40	1.13035e-41	2.55903e-43	3.93478e-56	1.47395e-41	1.0984e-36	1.64502e-41	1.947e-47	4.55876e-43	5.65545e-49	4.63241e-44	6.74956e-44	2.75939e-48	3.26049e-42	3.08167e-49	1.15119e-49	2.55731e-50	1.55543e-55	2.57008e-39	1.33571e-43	3.77902e-39	5.65297e-46	1.89419e-42	1.83865e-36	1.61351e-49	3.36516e-36	1.57759e-47	2.52111e-49	1.7153e-39	3.66558e-38	2.9403e-41	1.39403e-50	1.38572e-49	6.31669e-50	1.18154e-51	1.00253e-48	2.60421e-45
DR1	1.58905e-23	1.40169e-25	5.64503e-26	2.04251e-25	6.22413e-23	1.20051e-25	3.27872e-24	8.92068e-23	1.17712e-24	2.08756e-29	5.5042e-18	5.38941e-26	1.20981e-31	2.01954e-18	6.05618e-27	1.59514e-25	3.43596e-25	1.06347e-23	1.89249e-28	4.69503e-25	5.25973e-25	9.86558e-30	2.98038e-26	6.43288e-27	1.35903e-28	2.68947e-28	3.15273e-30	2.77576e-24	1.60374e-25	4.33257e-18	4.89907e-27	7.15854e-24	6.60719e-19	1.2511e-26	9.45513e-30	1.64888e-27	3.24407e-29	3.55021e-26	7.28774e-24	3.46555e-31	2.2572e-24	2.51185e-28	2.03507e-24	2.0812e-24	7.82121e-28	4.16282e-26	1.97853e-25	2.23501e-25	5.1285e-26
PTPN22	6.40793e-24	4.11728e-20	2.74712e-22	1.69494e-20	1.39269e-21	1.08628e-25	1.23711e-25	1.03855e-26	8.06864e-25	7.48541e-25	2.94881e-20	4.98996e-29	3.85081e-24	1.55722e-21	2.83777e-26	9.92229e-24	1.49634e-22	2.76257e-24	1.42784e-23	1.45444e-25	4.84784e-23	6.93763e-26	6.97796e-23	3.1903e-24	3.73843e-21	9.44432e-26	6.82759e-25	4.8844e-23	3.832e-29	2.32017e-26	2.05718e-23	1.3228e-28	9.09696e-15	8.56135e-22	3.8042e-21	1.34703e-18	9.95034e-23	1.05293e-28	4.66558e-20	5.08186e-31	1.19635e-19	1.70757e-26	2.67002e-21	1.78793e-26	3.82755e-18	1.21301e-28	3.74499e-25	5.34454e-24	1.74235e-23
CSDE1	1.33472e-35	9.33462e-35	2.33868e-43	6.30426e-35	7.03305e-34	5.70112e-35	1.90555e-39	5.27563e-41	2.20678e-36	2.66163e-40	1.39589e-43	6.69796e-37	2.35802e-35	3.09183e-39	1.7131e-36	1.20655e-37	1.19358e-38	9.05718e-32	5.31937e-45	2.14335e-39	4.42805e-41	5.45484e-34	5.67382e-40	1.84908e-36	5.67299e-36	8.63983e-37	1.45345e-34	3.40493e-38	3.6824e-37	5.92964e-44	7.21242e-44	9.75293e-45	5.97508e-46	8.81968e-40	1.33199e-38	7.57075e-35	1.62949e-35	3.08801e-34	1.14644e-37	4.96285e-36	1.84844e-37	3.96562e-38	1.55011e-31	1.04229e-38	2.56944e-40	1.89734e-43	4.45905e-42	8.26039e-37	3.21196e-38
ATP1A1	9.56175e-21	2.28044e-27	4.96339e-30	3.14815e-23	8.73685e-29	7.0651e-28	1.09584e-24	3.00244e-29	2.34098e-32	2.13679e-27	2.74614e-28	2.11879e-27	2.41342e-30	2.36843e-33	3.73901e-24	4.87952e-27	3.15009e-24	7.1291e-28	1.37624e-32	1.13304e-22	2.13608e-28	5.09725e-26	2.2468e-26	2.78627e-29	2.51007e-28	2.05039e-28	2.08429e-28	2.08359e-31	1.13792e-25	2.67641e-27	1.98472e-26	3.22419e-22	9.17992e-26	4.46098e-22	8.65308e-32	7.75725e-30	1.24803e-23	1.23685e-27	1.05574e-29	7.96246e-31	1.08991e-27	8.12183e-31	1.48496e-25	7.84289e-28	4.21374e-30	3.52579e-29	5.42427e-27	4.49e-25	4.53286e-32
TTF2	6.63503e-32	1.17623e-29	1.5456e-34	4.86715e-39	2.50362e-29	9.49817e-32	1.19616e-26	4.13205e-38	3.9601e-36	3.09991e-34	1.7174e-36	1.40975e-37	1.11319e-37	1.20572e-38	4.1261e-36	8.95889e-38	4.51138e-41	1.52736e-33	1.19852e-33	2.90601e-29	4.20095e-31	2.35641e-26	2.05069e-30	3.00331e-36	1.05412e-32	1.17518e-43	5.5577e-32	5.15471e-39	2.38454e-29	1.70553e-36	5.89039e-38	2.36674e-29	1.22017e-37	3.44438e-32	3.06032e-37	3.62593e-30	7.60209e-30	1.71836e-42	1.92043e-37	5.06477e-30	1.19253e-36	4.58428e-33	1.57521e-29	1.58311e-38	1.44304e-31	2.4809e-34	1.58831e-35	2.27736e-33	7.91282e-36
MCL1	2.08968e-63	6.42772e-62	2.88491e-72	4.28704e-65	1.26248e-63	1.44088e-56	1.05337e-64	2.5547e-61	4.15683e-59	2.2666e-57	2.5505e-58	2.55331e-60	1.56172e-58	3.8867e-71	8.32103e-68	1.00524e-63	1.51391e-65	1.41571e-56	1.33168e-54	4.63386e-70	2.92474e-63	1.75434e-64	4.42973e-66	3.77469e-70	2.82419e-64	1.69698e-70	4.52631e-74	3.17755e-58	5.21793e-71	9.69861e-66	1.86232e-57	2.08179e-64	9.93262e-68	2.37717e-75	4.5784e-67	3.73063e-70	1.93039e-67	2.57973e-69	1.83033e-59	3.20759e-64	8.34026e-65	5.48421e-69	2.36215e-67	4.04676e-75	4.05003e-66	3.80144e-70	3.63417e-67	4.60031e-60	2.30875e-70
RORC	6.12509e-71	7.73272e-73	5.14043e-70	1.27116e-67	5.8155e-74	2.97578e-70	4.04869e-78	1.21588e-71	2.05098e-76	1.03116e-79	5.80769e-65	7.34954e-77	3.72198e-76	4.44167e-81	4.09097e-77	2.32619e-65	2.27783e-69	3.9984e-65	9.29881e-67	1.87472e-70	9.01722e-80	2.50497e-73	2.05641e-74	5.29791e-75	7.71634e-74	2.05578e-70	1.93693e-76	5.7156e-69	5.55127e-71	9.02034e-71	2.9982e-70	6.75112e-75	7.82499e-75	3.85734e-75	1.28984e-66	6.21992e-67	2.54779e-74	4.18094e-72	3.00718e-79	1.045e-72	5.13679e-65	5.42329e-72	3.16483e-65	6.02779e-76	1.41321e-70	1.43736e-76	2.56644e-77	6.88223e-70	7.23675e-76
S100A11	3.71621e-18	4.36417e-18	2.04468e-18	3.22979e-21	2.6391e-22	3.09729e-18	1.77215e-26	8.47479e-17	7.47345e-22	4.81418e-21	2.28139e-25	1.16448e-24	1.66987e-21	5.67966e-23	1.48931e-21	1.51713e-23	2.16595e-17	3.88013e-21	5.84442e-23	4.71089e-24	2.41651e-24	2.08964e-23	2.42589e-19	2.14654e-16	1.86565e-20	7.99087e-22	7.54986e-21	5.14656e-22	9.36527e-24	1.22708e-19	4.82984e-20	1.45335e-24	5.55238e-15	1.30315e-23	3.48475e-24	5.41964e-17	3.77707e-19	3.95356e-26	9.28499e-26	1.62717e-24	1.10545e-18	3.05727e-18	2.59048e-16	1.24626e-20	8.21338e-27	6.43248e-23	2.22256e-21	3.66486e-25	4.4689e-18
RPS27	0	7.44642189191261e-316	0	2.59683284949385e-313	0	0	0	0	0	0	0	0	0	0	0	3.27548724960788e-318	4.42633412109173e-320	0	0	0	0	1.14186141321803e-315	0	0	0	0	0	0	7.83461139433236e-318	0	0	0	0	0	0	0	0	0	0	7.84145893321769e-314	0	0	0	7.08644141684659e-314	2.19103538994041e-317	0	0	2.65580047265504e-319	4.42633412109173e-320
IL6R	5.349e-40	3.59909e-43	5.73639e-34	1.39003e-40	2.32225e-42	1.26767e-38	5.0895e-40	8.59467e-43	1.05303e-34	9.03753e-42	1.00979e-38	6.24003e-36	2.24061e-35	1.63026e-39	2.14382e-41	8.97158e-46	1.137e-34	9.75459e-43	4.25199e-40	7.04267e-35	1.42592e-35	8.44985e-40	3.0296e-42	8.86828e-41	2.76709e-36	7.95156e-41	1.26279e-37	5.41328e-41	3.21702e-37	3.5743e-42	1.046e-41	1.50185e-42	3.21659e-43	1.2074e-38	2.09574e-48	9.55674e-40	4.55837e-37	1.29046e-40	3.66116e-46	2.48822e-37	3.16907e-40	1.28635e-39	1.02137e-40	1.14503e-44	2.47489e-42	1.42478e-39	2.79097e-41	1.32555e-41	7.13007e-42
ADAR	2.1455e-18	1.3215e-18	1.53854e-23	1.69036e-21	1.06965e-23	1.74417e-20	1.88026e-19	9.53005e-20	2.04136e-21	2.07146e-22	8.43521e-20	1.07509e-25	3.40905e-18	1.35659e-18	1.41134e-23	3.06788e-26	1.06809e-22	7.19653e-23	8.12002e-19	3.04634e-19	2.251e-21	3.33197e-18	1.11721e-18	1.43156e-15	6.7978e-27	1.21614e-19	2.91368e-23	3.06089e-22	2.89525e-24	7.29224e-21	2.53328e-19	5.89162e-22	3.17583e-22	1.7687e-21	3.26108e-17	4.431e-20	2.85482e-16	2.3649e-20	4.78881e-24	2.58307e-23	1.66394e-19	2.53722e-22	1.37481e-26	2.47568e-23	1.14683e-19	4.50971e-21	8.24645e-25	6.36087e-27	7.17959e-22
KRTCAP2	3.16431e-35	1.56884e-41	5.88789e-41	5.95996e-38	3.3767e-33	7.36433e-37	4.33885e-34	8.66866e-36	3.24201e-40	2.33786e-39	8.81367e-35	1.95738e-39	3.72633e-38	1.75683e-40	5.74896e-39	2.07217e-42	1.39536e-35	6.45254e-37	2.70067e-32	2.56844e-43	6.01949e-38	8.82304e-39	4.75311e-36	4.62746e-39	6.15694e-41	4.5239e-35	3.15646e-42	2.06345e-48	1.1641e-33	7.60488e-40	5.57044e-42	4.1251e-36	1.08499e-35	7.8591e-40	5.23957e-37	1.32346e-35	4.32967e-39	3.7602e-40	1.13912e-39	7.91127e-35	1.08916e-36	1.10345e-36	3.03386e-35	3.50641e-37	6.95888e-40	3.70171e-37	1.12838e-42	4.18221e-39	2.1841e-31
ARHGEF2	8.53107e-22	8.20942e-24	1.04679e-23	1.08267e-21	1.71371e-21	1.35746e-26	3.08083e-26	1.27011e-25	1.88082e-20	3.87236e-30	2.3006e-23	3.70107e-26	1.72481e-23	1.81021e-27	5.88804e-29	2.96296e-25	6.80957e-21	1.51731e-23	1.41012e-28	6.40141e-18	3.10468e-25	1.6963e-31	6.23033e-20	2.18481e-23	1.08074e-19	3.40231e-26	9.05339e-24	7.92438e-26	3.08778e-20	1.05618e-25	6.09984e-27	3.59017e-25	4.5954e-21	7.54838e-25	5.33808e-21	5.48025e-22	2.14019e-25	2.70786e-24	2.93961e-29	7.10214e-29	7.12081e-22	2.8325e-34	2.47442e-18	7.07116e-27	3.92113e-24	1.16478e-29	4.33786e-20	3.77718e-29	2.32861e-26
SLAMF6	2.21599e-31	4.23987e-39	8.7667e-38	1.26871e-40	1.43407e-32	2.95067e-34	1.74765e-38	3.18691e-37	1.00415e-32	1.11002e-34	2.25244e-34	2.65204e-40	7.08836e-35	4.20112e-34	4.60764e-35	2.19274e-41	2.37557e-34	7.81497e-42	3.35154e-42	1.08709e-37	5.02465e-41	3.24996e-33	3.29198e-38	6.83661e-40	9.01568e-29	2.61888e-33	2.22318e-37	4.30442e-37	1.80223e-38	4.47567e-35	2.90761e-35	5.87847e-36	2.99533e-36	1.07056e-42	9.25482e-32	4.99219e-38	4.07684e-37	1.80819e-31	8.11925e-36	2.77484e-38	1.40832e-37	1.87819e-32	1.23783e-31	9.91791e-34	6.20973e-33	2.33672e-39	2.56204e-36	2.81824e-35	1.34385e-41
SLAMF1	6.82905e-40	9.27993e-31	3.55523e-34	1.31383e-29	9.10986e-40	1.3136e-44	2.50209e-35	1.3882e-27	1.79001e-35	1.02051e-35	6.31313e-33	1.39104e-36	8.28402e-39	7.05795e-33	6.28286e-33	1.85504e-30	2.49844e-35	7.04886e-29	1.99149e-28	3.78525e-35	4.67095e-36	4.68824e-30	2.19688e-34	4.92146e-34	9.09011e-37	2.42268e-29	9.70121e-36	3.35544e-37	6.63975e-33	1.67536e-35	1.63286e-36	5.22525e-29	5.26232e-32	3.79703e-34	1.78054e-35	1.38156e-35	9.89704e-32	1.26866e-35	3.809e-36	3.96201e-32	5.15777e-32	3.22628e-43	3.86946e-32	8.66892e-36	9.86459e-31	5.1744e-47	9.54775e-39	5.70292e-28	1.81491e-37
UFC1	5.27373e-23	6.40012e-24	7.72456e-22	3.39591e-24	5.31448e-15	8.4731e-18	6.13548e-22	5.35914e-21	5.8033e-14	1.47622e-20	1.1573e-22	6.96908e-14	6.73202e-20	8.18744e-17	2.12627e-17	2.78117e-21	4.07149e-18	1.73736e-17	6.97172e-18	4.94318e-25	9.24911e-23	4.3384e-19	3.74867e-19	1.93927e-19	1.26024e-14	1.17277e-22	6.32475e-16	3.54278e-19	3.11394e-21	1.34878e-17	4.10378e-22	5.91172e-23	1.25751e-17	6.22745e-24	1.30839e-20	3.01161e-17	7.48469e-23	1.26416e-21	8.53363e-20	3.86567e-26	5.55376e-21	3.5587e-25	1.33294e-20	1.11318e-18	5.96913e-23	1.4984e-17	4.69745e-18	2.84124e-20	9.96852e-23
XCL1	6.06263e-97	8.2013e-99	7.3677e-100	1.90034e-103	1.62898e-101	3.84039e-98	9.70457e-98	2.65964e-101	7.25166e-97	1.49002e-95	1.06701e-97	2.14157e-88	1.95027e-106	1.45166e-105	8.84178e-106	1.57453e-110	2.63998e-101	9.58511e-102	1.60133e-96	4.68097e-108	1.69836e-101	2.9376e-103	3.65927e-99	3.30956e-112	2.3144e-99	1.18631e-98	8.46009e-96	1.1491e-102	4.63737e-106	3.69623e-100	3.26758e-106	4.36212e-107	5.23565e-101	5.00777e-105	2.02279e-108	1.15417e-99	2.22389e-101	2.59378e-103	2.97323e-106	3.01511e-98	3.43918e-97	5.78169e-99	5.29884e-99	9.9218e-115	2.10808e-100	6.28396e-104	4.22395e-95	1.24536e-101	2.94009e-93
F5	2.58594e-194	9.69391e-204	8.31633e-196	3.35835e-203	4.01856e-204	3.28704e-214	7.41357e-190	5.78739e-209	2.26036e-189	1.92014e-196	1.37972e-215	8.66225e-212	5.00625e-188	1.81001e-198	2.09166e-200	5.64903e-207	7.75919e-206	1.01205e-187	3.4141e-218	3.21591e-206	2.33057e-200	9.28452e-198	9.93672e-217	4.99657e-204	2.39598e-215	8.31034e-196	9.39778e-203	2.02278e-214	7.85834e-207	2.78045e-205	1.69774e-206	2.19012e-209	2.53701e-193	2.173e-196	1.25362e-202	8.21015e-207	3.07641e-183	2.61355e-192	2.57759e-203	4.79559e-199	1.27903e-203	5.07492e-199	1.27023e-190	7.43995e-210	2.03175e-196	3.23212e-214	1.48874e-211	1.13466e-197	2.59428e-206
C1orf112	5.26633e-22	3.43994e-21	1.21664e-27	9.46193e-32	2.23088e-24	2.62146e-28	5.7354e-22	4.42586e-24	8.53186e-25	1.92693e-27	1.60025e-23	2.41098e-27	5.15604e-18	8.02784e-27	1.16769e-21	1.6472e-24	3.03623e-23	5.21572e-17	1.50746e-25	9.74212e-22	2.33969e-28	5.32823e-22	1.00584e-16	5.66151e-28	3.42167e-23	4.94721e-21	2.22217e-28	1.14186e-29	2.07007e-24	1.07581e-25	3.13961e-25	8.06063e-26	5.28541e-28	8.29919e-24	1.38989e-22	4.18685e-24	2.77985e-26	7.30536e-28	1.40152e-27	6.84373e-29	1.07644e-22	6.83438e-26	1.77023e-30	1.00596e-25	3.08914e-27	2.9121e-27	1.90552e-24	2.02553e-22	2.85588e-26
SELL	3.8314e-48	6.03484e-55	9.10228e-49	6.32177e-52	1.522e-45	5.77002e-45	3.89891e-56	7.19393e-46	1.61175e-48	1.74327e-50	7.99225e-55	2.37977e-47	6.42947e-51	3.98472e-43	3.52423e-46	9.61621e-55	3.88391e-52	1.28378e-51	1.1358e-45	6.04477e-51	1.09822e-52	2.8855e-48	3.11494e-42	1.19356e-56	9.38351e-58	3.15021e-42	2.30795e-46	4.53379e-61	4.42948e-53	1.35986e-45	7.72286e-56	1.28106e-51	1.11494e-41	1.52886e-51	2.19685e-45	2.05293e-47	6.68237e-55	4.2032e-48	1.13481e-53	9.96469e-56	4.31967e-52	4.82483e-41	1.05949e-55	1.94976e-54	1.22052e-55	4.24e-52	4.23706e-51	3.59417e-49	4.25435e-55
PRRC2C	2.01783e-47	1.96333e-56	7.50017e-57	1.10732e-55	6.71857e-49	3.28207e-53	1.13661e-51	1.22201e-51	1.48304e-53	4.97413e-55	3.21443e-62	5.48955e-61	4.33926e-55	4.5547e-51	5.55842e-51	1.4633e-73	1.21277e-63	3.52576e-57	4.24642e-49	6.1384e-51	2.94395e-63	4.08375e-50	1.20328e-49	1.0552e-60	4.14968e-64	2.34347e-51	8.0571e-60	1.08715e-58	1.52794e-57	3.17466e-50	8.34048e-53	5.01597e-55	3.18164e-58	1.70921e-53	3.03222e-65	5.87179e-53	1.82578e-44	1.4387e-67	2.20263e-55	6.52639e-63	5.21897e-62	5.01837e-55	2.22193e-57	1.39814e-54	6.61959e-52	3.41095e-59	2.75961e-62	9.55682e-53	2.02725e-50
FASLG	2.01082e-14	1.09153e-14	9.13045e-14	4.06197e-18	1.00097e-16	2.04484e-14	1.91659e-18	3.86018e-16	2.16412e-15	5.90805e-18	4.6292e-20	1.87439e-17	2.4364e-17	1.94923e-13	8.07224e-18	2.27721e-17	1.42292e-16	4.91781e-16	9.04791e-18	5.44956e-21	1.80789e-16	7.39808e-19	8.1847e-16	1.3233e-12	1.11138e-20	2.49887e-13	1.03587e-13	2.40636e-15	8.63332e-21	8.4842e-18	2.84942e-20	4.16325e-16	1.43131e-14	4.00043e-21	2.9586e-19	1.27184e-13	6.61229e-13	2.33922e-21	4.27303e-16	1.39846e-21	1.16816e-22	1.27191e-16	4.42859e-16	5.1586e-18	1.96582e-15	3.93652e-15	1.86493e-14	1.71059e-17	4.96909e-16
RGS16	3.14497e-90	2.17144e-88	2.08757e-87	3.79995e-100	7.18886e-90	4.67349e-91	2.1292e-92	1.1439e-92	1.26552e-93	8.61072e-90	2.76372e-94	7.07518e-95	5.67573e-90	1.11288e-104	4.31605e-97	1.22627e-92	3.30754e-90	1.03926e-84	2.47961e-93	9.93912e-97	5.5534e-88	5.97199e-93	9.43927e-94	1.83982e-88	1.01066e-89	2.98864e-95	1.18656e-101	1.125e-92	3.40923e-103	6.00989e-85	1.11179e-87	1.68991e-86	7.23009e-95	1.14195e-95	1.539e-96	5.62377e-85	9.90609e-84	3.71906e-89	1.21344e-90	5.44264e-96	1.02752e-93	2.57456e-95	1.54425e-86	3.57478e-98	6.0682e-87	1.42762e-92	1.0636e-83	5.34941e-101	4.52153e-90
TPR	5.41089e-34	2.31238e-31	1.67812e-39	9.33114e-29	3.1369e-28	3.52298e-28	8.40268e-28	2.00296e-30	9.36118e-28	1.96436e-35	1.21837e-29	3.27672e-33	2.79293e-26	1.43608e-30	4.13963e-25	3.1201e-36	2.31643e-29	6.08507e-31	1.40975e-29	5.36788e-31	8.96486e-31	7.57766e-26	8.12611e-31	1.6738e-31	2.08913e-23	1.28061e-30	2.42738e-34	1.01939e-34	1.02952e-30	1.7972e-31	1.13292e-27	2.55949e-32	5.52508e-29	4.57408e-31	9.88442e-30	1.6067e-34	4.38302e-27	2.52691e-36	3.3436e-32	1.71338e-34	8.90548e-32	7.69754e-23	1.05732e-29	1.91351e-28	5.60978e-29	8.46322e-34	3.51647e-39	1.16566e-25	5.01268e-30
SNRPE	7.00432e-54	2.30459e-46	1.67084e-45	7.53357e-45	2.8808e-43	1.14338e-48	3.84055e-43	1.22406e-48	7.15332e-44	1.27114e-46	3.93536e-43	1.6134e-51	4.16465e-49	4.08988e-49	6.53926e-44	5.24938e-50	1.64018e-46	4.93374e-47	2.22425e-51	2.71706e-51	2.76986e-46	1.56346e-56	4.20726e-52	6.77818e-50	7.49397e-48	1.83253e-42	1.38405e-47	1.08821e-48	5.61422e-54	4.73249e-40	5.53263e-43	7.0591e-48	1.26485e-48	1.51383e-44	1.59122e-51	3.95258e-52	1.3024e-45	3.06692e-48	2.97541e-44	1.0141e-43	1.52228e-50	9.62683e-45	4.02134e-52	1.75984e-47	9.84223e-43	3.00119e-41	5.9505e-57	5.75927e-50	1.12436e-41
RASSF5	3.63953e-23	6.75762e-26	6.45202e-25	1.01988e-25	1.8008e-26	2.24543e-32	1.73478e-31	6.23762e-30	6.74143e-26	1.46545e-27	2.8128e-25	2.87801e-30	4.45467e-27	1.63908e-26	1.25082e-27	9.00749e-33	4.12912e-24	1.67806e-37	6.29993e-29	5.655e-31	3.6879e-24	4.81264e-22	3.07603e-29	4.04087e-32	6.69668e-28	2.14823e-24	5.35884e-33	1.07915e-34	5.03303e-30	6.22857e-28	1.02906e-28	5.59661e-33	1.76776e-26	5.25609e-24	1.06234e-28	8.82748e-28	1.87516e-23	3.34703e-27	1.90343e-26	1.00392e-34	5.5954e-22	6.10843e-32	1.05475e-29	2.61368e-29	2.7674e-24	1.11895e-31	1.11836e-36	2.7827e-31	2.94696e-31
MAPKAPK2	9.01917e-42	1.48244e-38	3.63728e-41	4.41182e-36	6.76269e-44	5.92217e-37	1.39e-39	2.82285e-32	2.55439e-40	2.49464e-40	2.18291e-37	1.42751e-33	1.47061e-43	4.06636e-43	2.61283e-42	6.80118e-49	2.39061e-43	1.30227e-40	1.50993e-39	1.29237e-39	3.0664e-38	1.50108e-45	5.0839e-43	3.40553e-42	2.51708e-38	9.56972e-43	1.38224e-40	1.97892e-38	1.7946e-41	4.01907e-42	4.68701e-38	1.60206e-38	1.27622e-45	7.0826e-43	4.67298e-37	3.18305e-39	7.15812e-45	1.3737e-37	9.13662e-32	2.05617e-40	2.45035e-35	1.37738e-41	1.08762e-44	5.9345e-42	3.35464e-42	3.01249e-46	7.27178e-43	4.41692e-42	2.81357e-36
IL10	4.44826e-12	2.83206e-15	1.10668e-14	6.6971e-11	1.29148e-12	5.53599e-14	6.91557e-13	2.62803e-11	1.75265e-11	8.42245e-13	7.89594e-12	4.81274e-11	2.10734e-16	1.71369e-19	2.76821e-13	8.14327e-12	9.44567e-19	1.39718e-15	1.43529e-15	2.44923e-11	2.72951e-10	9.99346e-15	1.41113e-16	1.81516e-16	1.31338e-08	1.04335e-17	3.58154e-13	2.22744e-14	1.32498e-12	1.19563e-13	1.77819e-14	5.47864e-09	1.16581e-20	3.02952e-19	4.27914e-15	1.50535e-13	2.64202e-13	8.19636e-11	2.1837e-14	2.07869e-15	1.78965e-14	1.353e-15	5.67507e-17	1.33661e-14	1.37856e-12	1.87202e-14	4.69372e-14	1.11135e-09	2.74637e-13
TRAF5	1.05184e-32	1.24536e-35	5.64551e-34	3.40866e-33	3.7076e-41	1.16789e-33	1.20217e-36	8.62004e-33	6.79078e-38	3.53925e-35	8.83596e-35	8.97726e-32	5.91181e-34	4.2787e-35	9.15222e-34	8.9894e-40	9.04604e-34	4.13484e-33	1.23822e-33	9.73684e-35	4.11037e-37	3.53824e-41	1.26947e-37	4.20891e-43	1.54083e-37	1.22268e-32	1.2561e-34	6.69548e-35	2.05241e-35	1.90668e-33	1.0293e-32	1.3292e-36	4.23228e-33	9.65541e-36	1.21629e-34	8.8434e-28	2.89389e-32	1.61163e-39	2.30695e-37	5.80035e-38	2.61711e-34	3.26809e-40	1.14254e-40	2.39309e-32	6.57126e-40	1.58772e-35	3.13468e-39	9.45999e-35	7.25004e-39
EPRS	1.65476e-39	9.22623e-42	1.10392e-39	1.75507e-35	3.50217e-37	3.29036e-38	3.63879e-40	2.764e-40	3.67828e-38	1.85803e-38	3.75265e-42	8.77223e-41	8.39546e-30	4.42323e-39	9.57984e-46	2.32783e-44	3.25822e-41	6.07336e-31	9.14195e-37	1.23014e-46	5.93585e-37	2.22657e-32	3.32936e-36	2.6085e-47	2.77083e-40	9.25892e-38	2.88982e-38	2.02417e-39	3.72017e-37	5.07257e-38	9.16906e-44	1.51335e-38	1.50425e-37	6.23645e-35	1.13217e-36	1.57631e-36	6.2992e-41	5.48372e-36	1.47363e-41	7.12177e-35	1.09247e-38	1.45753e-42	6.23401e-43	1.22721e-42	6.05367e-37	9.95167e-39	2.666e-48	1.20891e-36	1.80226e-37
SIPA1L2	5.43349e-44	9.89553e-49	5.09917e-42	9.09407e-51	4.53653e-48	4.57065e-50	5.93583e-40	2.85098e-54	1.8439e-44	3.22197e-43	1.66871e-46	3.90781e-48	1.71328e-45	9.22217e-53	1.76305e-40	8.15685e-50	2.48249e-55	1.33828e-47	4.22355e-48	1.22558e-48	2.29363e-49	1.45696e-47	2.5715e-53	6.68745e-48	1.28138e-46	1.62749e-49	8.0243e-55	1.69716e-48	3.29477e-52	9.89668e-54	4.39641e-46	1.21556e-49	3.74177e-45	7.85441e-51	3.8418e-49	5.54147e-43	3.1638e-43	8.28798e-51	1.3885e-46	1.40946e-47	1.83759e-45	5.4648e-42	5.18828e-41	8.94569e-47	2.13561e-45	4.83978e-52	1.8462e-47	1.09808e-43	7.39069e-46
GNG4	1.04695e-77	8.23181e-80	5.29897e-85	3.3216e-74	1.31015e-79	1.18764e-74	2.51942e-74	2.81377e-74	8.63972e-69	1.66714e-85	7.21849e-83	3.32848e-83	8.59586e-76	3.25353e-80	8.31358e-78	1.66606e-84	8.34559e-80	5.47331e-73	2.95473e-82	2.88844e-82	3.93669e-84	6.31742e-88	5.38721e-78	4.25495e-72	1.07254e-79	1.93618e-85	5.07942e-81	8.34344e-82	4.43038e-88	9.78715e-82	6.58892e-78	9.47548e-79	4.59114e-81	7.84638e-82	2.79226e-92	8.70435e-74	3.40878e-76	5.84921e-75	1.85036e-85	3.25271e-79	2.48815e-87	9.40536e-77	4.85069e-79	5.55739e-72	2.69002e-86	2.521e-76	6.62399e-82	1.86361e-75	8.69045e-80
LYST	8.69904e-55	3.18827e-43	3.99794e-38	6.90434e-42	6.76923e-46	7.92237e-49	4.75085e-52	1.05871e-44	9.39116e-47	2.12429e-45	3.65435e-48	1.04327e-50	4.53598e-44	4.15141e-47	1.82188e-48	1.10348e-47	1.48967e-40	2.86395e-42	6.72228e-40	2.7708e-47	1.01445e-48	2.88097e-45	7.04399e-45	3.30498e-40	4.90558e-45	4.48818e-39	3.08034e-42	7.00711e-44	1.13781e-53	2.04396e-45	1.72144e-38	1.31656e-48	1.63672e-42	2.04754e-47	5.59129e-44	1.48102e-54	2.14914e-41	1.41277e-41	3.87823e-49	1.04911e-52	1.59281e-43	4.48313e-36	8.51148e-36	4.03545e-42	2.90375e-37	1.30421e-34	1.00913e-40	1.07541e-46	5.45435e-51
HEATR1	5.50339e-33	6.05845e-25	1.32963e-29	9.78309e-24	2.95728e-26	1.59977e-27	1.35242e-30	1.85712e-25	8.89569e-23	6.47626e-35	2.12879e-27	4.13371e-27	4.33969e-27	2.84112e-25	1.15987e-27	2.04706e-33	1.61289e-33	6.97806e-29	6.41716e-25	5.25221e-31	1.03872e-25	2.28407e-30	1.66379e-32	8.60244e-26	2.37686e-32	1.03035e-27	3.33239e-28	2.39735e-32	2.37567e-32	1.56593e-29	4.5636e-36	1.46179e-29	9.66933e-34	3.06729e-29	5.36066e-26	1.25335e-27	7.90715e-25	3.14523e-24	3.99014e-26	2.31186e-30	2.26084e-27	1.63479e-27	1.45981e-29	3.72969e-30	3.9935e-30	3.63578e-32	1.05855e-31	1.29308e-30	9.15084e-25
ADSS	9.9326e-24	7.8653e-19	3.0323e-25	3.19609e-25	6.26312e-27	6.39981e-25	1.22223e-26	5.24172e-22	1.22239e-28	2.67615e-26	7.30958e-23	4.85583e-24	3.2376e-22	8.68356e-21	4.70543e-23	1.32091e-27	3.51669e-28	4.04661e-26	1.03708e-26	1.1478e-21	1.46713e-24	2.69305e-28	1.89498e-28	1.41455e-32	2.24408e-27	1.56606e-31	1.24411e-22	8.63558e-28	7.94631e-25	6.124e-24	1.02011e-24	1.45314e-25	9.03252e-26	5.42585e-24	8.87573e-27	1.82855e-25	7.53165e-26	2.21313e-25	4.92555e-27	1.59664e-28	9.98689e-26	2.27117e-27	5.31538e-21	4.56757e-24	3.28881e-25	1.56404e-27	1.035e-31	1.32901e-29	3.15338e-26
COX20	9.79619e-35	1.5511e-29	3.12648e-29	4.78158e-27	2.72927e-31	1.67233e-30	1.28001e-32	1.34145e-27	2.61091e-32	1.17115e-30	2.46109e-23	5.45043e-32	8.77545e-34	1.10355e-29	2.00485e-27	2.55843e-27	8.35675e-34	1.42962e-25	1.60027e-29	5.29236e-33	6.46872e-28	1.09377e-32	8.81489e-36	2.37736e-27	8.713e-34	5.53247e-31	2.82717e-34	3.39558e-35	7.01305e-29	3.74462e-32	1.00276e-35	9.45289e-26	1.68762e-28	5.44216e-25	3.57045e-27	5.63718e-27	1.67207e-27	8.24635e-33	1.14712e-35	3.20698e-29	5.20166e-28	1.6026e-30	1.06146e-26	6.85635e-30	2.70844e-28	1.52664e-32	2.09693e-26	3.01213e-29	1.16234e-31
HNRNPU	4.17608e-65	8.39164e-70	6.96052e-69	1.36846e-72	1.25354e-68	8.6909e-57	1.69926e-72	5.45649e-65	8.86656e-64	5.33413e-72	2.38794e-60	1.40618e-70	5.20781e-61	3.91411e-67	2.26214e-67	3.76735e-68	1.1958e-76	3.50788e-69	9.56514e-60	1.81132e-66	4.00074e-69	1.36963e-65	4.352e-55	1.9664e-72	2.32199e-72	2.11815e-74	5.24882e-65	1.10278e-74	1.81029e-63	6.31865e-63	1.45277e-69	2.17894e-69	7.01004e-65	1.36852e-68	1.43061e-68	5.58274e-62	1.86507e-64	1.04565e-60	3.03929e-71	3.65214e-62	1.7997e-64	4.25982e-63	7.6484e-64	2.97004e-72	2.6788e-63	2.31507e-77	8.99664e-71	2.5813e-59	5.27708e-64
ID2	4.70583e-11	1.60979e-13	1.73875e-13	2.17713e-07	5.25033e-11	5.86284e-11	3.80703e-15	6.30716e-11	5.90308e-13	3.35194e-09	4.39371e-09	1.43187e-13	1.19593e-11	2.66556e-11	1.26621e-14	1.0522e-10	3.58826e-11	5.17301e-10	7.09252e-11	4.34755e-13	9.07293e-09	2.91399e-11	8.37168e-12	1.12411e-07	1.59022e-09	1.08438e-07	3.23525e-09	2.14344e-11	2.28348e-15	7.83789e-12	3.18084e-09	1.93096e-08	3.10381e-11	6.9881e-09	6.13122e-10	2.85719e-09	2.44638e-09	2.49316e-09	3.61298e-12	2.16663e-09	1.89862e-09	4.55064e-12	1.31105e-13	2.11456e-08	1.05421e-14	5.94268e-11	2.39153e-12	8.84e-16	1.998e-14
OST4	4.44497e-75	1.22253e-64	9.23845e-70	1.47799e-64	2.78238e-66	6.7355e-79	3.34434e-74	2.04678e-63	1.04757e-66	7.24677e-74	5.59714e-81	1.1349e-66	7.64293e-72	2.28724e-70	7.60463e-70	5.80587e-78	5.54311e-67	1.47378e-68	1.11719e-75	2.68164e-69	4.14166e-71	3.11053e-68	2.40074e-74	1.72211e-69	1.86772e-64	1.20333e-77	1.0332e-79	3.69906e-76	1.03106e-62	4.77075e-62	1.94139e-70	6.8357e-80	1.28264e-65	4.6484e-60	1.64945e-67	1.11231e-65	5.18579e-68	3.66623e-72	7.49302e-64	4.73405e-68	1.21585e-65	4.967e-64	1.06141e-61	5.48653e-65	1.66855e-69	5.8893e-80	5.34311e-87	2.19562e-73	5.43331e-65
MRPL33	3.21686e-19	1.7066e-22	1.29916e-17	2.05194e-17	9.85073e-23	4.74003e-28	7.95623e-26	1.0011e-18	5.40566e-18	3.74756e-24	1.04199e-21	4.74648e-20	2.07868e-21	1.59184e-21	9.46453e-22	6.37888e-20	2.05725e-22	1.08223e-18	3.1242e-24	8.49345e-20	4.41576e-19	2.11248e-19	1.20023e-21	2.52155e-21	6.84849e-23	9.24264e-23	1.74157e-25	5.04268e-20	7.56576e-21	1.48449e-20	7.13856e-23	7.58702e-20	5.29625e-26	3.8542e-20	5.16763e-17	1.57731e-18	2.90483e-25	1.86246e-27	2.87483e-25	9.75021e-19	3.0911e-20	1.4959e-25	4.65668e-24	2.22685e-19	4.74981e-24	4.14191e-24	7.69159e-20	1.40623e-19	2.91804e-23
FOSL2	5.57613e-37	8.47056e-47	3.08399e-34	5.65771e-35	4.79949e-37	2.86177e-33	3.91299e-31	1.069e-40	2.2779e-34	1.08228e-31	3.71622e-36	1.09182e-34	2.06539e-38	1.21863e-34	5.13742e-36	6.98534e-32	6.75271e-39	7.44259e-35	1.62833e-39	4.53438e-40	3.17327e-35	4.44723e-36	8.8751e-34	2.59779e-35	4.80006e-36	2.47409e-39	3.95549e-38	2.3117e-34	7.9623e-38	6.14772e-34	1.17365e-34	3.3963e-37	1.15278e-36	1.08894e-32	2.28029e-33	3.93773e-36	2.64583e-36	1.09187e-37	6.68603e-32	1.75828e-34	5.6425e-30	2.88705e-31	2.98745e-31	1.67264e-38	7.73319e-39	1.13813e-35	4.86872e-37	5.14985e-33	9.13017e-35
WDR43	1.75973e-19	1.17647e-23	4.42151e-17	1.6629e-29	4.37065e-23	3.61524e-22	5.38733e-21	1.96615e-23	6.30738e-23	3.28486e-27	1.80674e-22	1.08877e-18	1.18619e-25	6.6469e-22	7.11023e-21	4.48008e-25	1.91213e-27	5.59452e-21	6.37003e-21	3.04945e-24	7.00289e-30	5.94408e-19	3.48018e-24	3.14456e-26	1.38805e-21	5.00097e-22	1.89536e-20	5.82906e-24	8.28116e-25	1.95933e-21	3.50491e-27	7.65663e-23	2.67213e-21	1.52175e-18	1.35807e-24	2.18405e-26	1.49371e-20	1.66465e-21	1.59993e-18	1.19923e-24	2.68813e-22	2.3764e-20	1.65745e-23	4.02442e-20	4.28084e-22	2.83122e-16	8.79155e-21	6.47801e-20	6.2778e-25
LBH	6.13e-17	4.428e-19	6.79434e-21	1.84526e-20	4.38096e-24	3.96419e-18	4.15827e-19	1.0326e-17	3.03365e-19	2.82714e-17	1.48797e-13	1.34624e-20	4.82144e-18	9.87766e-17	1.30981e-20	2.29773e-24	7.38072e-19	5.4902e-18	3.77527e-19	5.66083e-16	4.82932e-20	7.36825e-17	2.40628e-18	6.31985e-23	9.72973e-20	1.28702e-22	3.74247e-21	2.50281e-16	2.22048e-14	2.10801e-20	3.61378e-21	6.67806e-19	1.12859e-14	5.02431e-20	4.14731e-16	5.18766e-17	7.3418e-20	3.52088e-20	1.1495e-24	4.20624e-14	6.42158e-16	1.51197e-21	3.05317e-19	2.21799e-17	1.12739e-15	2.80112e-18	1.76618e-22	5.63324e-18	4.77231e-21
HNRNPLL	1.92397e-29	1.44552e-30	3.6771e-24	2.91021e-32	2.17385e-17	2.5e-33	1.97352e-22	1.04414e-27	1.70672e-23	3.16748e-23	1.60856e-27	1.79056e-32	6.88517e-23	4.27775e-25	3.85338e-28	1.81082e-30	1.4825e-29	3.47142e-30	2.81407e-23	4.38811e-35	8.98849e-32	1.86981e-24	1.0553e-29	6.75792e-26	6.12957e-25	1.58974e-25	9.29536e-29	7.0281e-34	2.98906e-33	3.30951e-28	8.17151e-27	2.78767e-26	5.74386e-28	2.10629e-22	5.39034e-29	7.84008e-26	9.0251e-25	7.51574e-27	3.6045e-27	6.5505e-26	1.39879e-26	3.11855e-27	3.14759e-27	5.45767e-27	4.36362e-28	5.78314e-27	5.40178e-25	3.39565e-26	2.4605e-26
LRPPRC	2.82968e-52	2.49136e-56	5.39126e-63	4.08745e-55	2.04596e-54	3.11824e-58	7.90182e-56	1.12039e-64	7.28593e-56	3.58735e-63	1.87973e-59	8.62158e-55	7.22884e-56	7.32035e-62	1.13014e-51	2.17156e-66	5.13347e-62	2.02249e-57	3.10813e-61	3.17653e-58	4.02016e-63	1.27831e-63	5.34528e-68	5.64489e-69	1.26727e-54	1.06308e-49	1.47168e-58	2.70738e-62	1.41248e-52	2.94085e-57	2.70929e-64	4.18934e-56	1.32055e-58	3.30803e-63	2.12997e-51	1.05752e-57	8.82894e-47	8.3968e-59	3.24517e-65	1.61741e-51	1.38366e-49	4.05965e-62	1.85868e-59	9.52793e-62	7.23664e-56	1.66979e-59	1.39503e-61	1.57975e-63	7.24467e-53
CALM2	1.13651e-47	5.15013e-46	6.85509e-52	3.26639e-50	6.48167e-46	1.07236e-44	2.2608e-43	4.68012e-42	1.7609e-52	2.8396e-49	3.53353e-47	1.00893e-46	9.65232e-46	1.33169e-58	7.56314e-47	1.34055e-46	2.20901e-50	1.45771e-47	1.70938e-48	2.58733e-52	7.26023e-53	4.51984e-46	7.46872e-50	1.39911e-56	3.758e-48	1.18766e-51	3.07493e-60	5.51811e-49	1.20291e-43	1.51922e-45	1.77645e-51	5.93279e-44	6.73531e-55	1.20814e-64	7.45017e-62	6.77779e-48	1.25036e-50	2.54585e-43	1.65295e-54	8.97523e-52	4.28705e-54	2.37544e-44	5.05973e-57	2.92087e-47	7.66692e-49	5.46246e-51	2.13472e-44	5.84345e-47	1.6757e-49
RPS27A	5.64988e-128	2.43024e-135	1.28071e-132	6.63281e-136	2.4314e-130	1.5229e-138	5.78711e-133	1.92736e-128	1.46754e-134	2.16207e-136	1.90366e-127	5.06456e-143	4.2089e-131	1.581e-141	8.08796e-134	1.00103e-144	1.5171e-145	1.58573e-125	9.41201e-137	1.66008e-127	1.0541e-136	1.21242e-135	4.04971e-134	5.04458e-132	4.95412e-126	4.88858e-136	4.19632e-138	1.09489e-135	7.62818e-126	5.77493e-141	1.42305e-126	3.11155e-122	4.67733e-131	1.92725e-134	6.34479e-135	5.36117e-130	3.77268e-122	3.40398e-141	6.13506e-134	6.313e-137	1.51515e-136	7.30572e-143	1.61727e-125	4.23536e-140	7.90189e-119	2.06313e-140	3.13937e-146	3.77681e-128	1.03207e-132
REL	1.33244e-89	1.07045e-93	7.02143e-82	7.05256e-83	3.08163e-98	1.19076e-95	5.93104e-101	6.12922e-94	3.02072e-91	1.26983e-100	6.46556e-87	5.62612e-100	2.60982e-94	8.06924e-92	2.22485e-83	6.41046e-100	3.46347e-82	1.42224e-86	9.2588e-90	7.09264e-99	3.69582e-97	5.13091e-92	5.82976e-92	5.65532e-83	1.58085e-91	7.58602e-101	3.06165e-98	5.31068e-88	4.73912e-86	7.80625e-83	3.29372e-91	1.01395e-91	1.28534e-84	5.01619e-88	6.7265e-93	3.4201e-94	4.95122e-91	8.54731e-96	1.45619e-90	1.44455e-100	3.28873e-86	1.08077e-89	1.43016e-98	5.75864e-91	1.10624e-85	2.36656e-110	5.55633e-96	2.1926e-96	4.043e-83
PLEK	4.23576e-55	1.46859e-55	9.93599e-60	3.89654e-57	4.23934e-59	1.47024e-54	5.8711e-58	6.71851e-54	5.48152e-62	5.20257e-58	7.14471e-70	2.35196e-65	4.37535e-68	1.04201e-55	4.7327e-56	2.71411e-59	4.49788e-59	8.68242e-61	1.23266e-57	3.39477e-55	4.74076e-68	2.56521e-60	1.09907e-59	2.96259e-60	2.19716e-64	3.10454e-66	8.07124e-57	3.76076e-62	1.0227e-57	2.5517e-58	1.64778e-67	1.33709e-69	8.38765e-51	2.4258e-66	5.84651e-58	1.65934e-64	4.58653e-60	1.98276e-52	4.82116e-60	3.37491e-57	7.71011e-65	4.91842e-67	1.54328e-69	1.25209e-60	9.16856e-70	1.06806e-61	5.94838e-61	8.23146e-60	2.86077e-63
PCBP1	6.1884e-37	4.50597e-35	8.76813e-36	2.00489e-43	6.0552e-42	3.66161e-36	6.4501e-39	7.32485e-38	9.92674e-38	3.0915e-44	6.34529e-41	9.10868e-37	3.96711e-41	3.18832e-31	1.65802e-35	3.74631e-39	6.06809e-41	4.70873e-38	1.14574e-44	2.09342e-46	4.0634e-45	1.32623e-33	1.56558e-41	2.93381e-38	5.30886e-40	2.48481e-40	5.59294e-38	1.07034e-42	3.35271e-33	9.56645e-39	3.47102e-33	2.94236e-39	5.68781e-36	1.79602e-28	3.59373e-38	2.67914e-42	1.73031e-35	9.3415e-37	1.80465e-38	7.58513e-37	2.44214e-42	7.93315e-48	1.47199e-37	1.02828e-35	1.10707e-39	3.02381e-44	7.99256e-41	5.84284e-41	3.93105e-34
SNRPG	1.48439e-79	4.74083e-92	5.22562e-85	3.8885e-76	2.16644e-73	5.50057e-76	1.63202e-69	3.80246e-84	1.44502e-75	2.30365e-78	6.95564e-83	5.56201e-78	5.37211e-88	4.01469e-72	5.83094e-76	2.253e-74	4.09418e-79	9.6205e-78	1.18836e-80	4.94082e-91	5.83089e-84	5.13388e-87	2.78444e-75	4.75966e-83	4.14842e-97	1.14731e-77	2.90826e-82	8.2436e-82	1.10213e-80	8.90709e-79	3.67207e-86	6.02906e-82	1.65279e-79	5.44952e-77	1.97605e-80	2.82746e-88	7.18722e-81	3.08327e-76	5.33945e-84	3.95081e-77	3.06252e-78	3.36674e-77	2.41176e-74	5.63928e-93	8.72672e-85	2.17443e-74	1.27968e-79	6.70403e-79	7.72857e-72
HK2	8.99985e-42	2.19538e-42	4.90418e-40	3.31164e-44	3.87886e-27	2.71088e-41	9.68439e-39	6.17645e-38	2.36986e-35	1.98327e-42	4.59403e-47	3.76884e-42	3.17411e-34	1.78962e-35	3.27542e-39	1.09611e-35	2.31614e-42	2.85762e-43	2.67725e-31	1.59789e-36	2.00319e-35	1.18883e-34	2.26429e-44	1.4429e-44	1.12025e-42	5.04214e-36	1.1261e-37	2.98401e-37	6.69822e-39	9.33514e-37	5.64799e-36	2.58584e-32	1.69714e-39	2.04276e-42	1.27505e-41	1.963e-39	5.08752e-35	1.85367e-44	4.5562e-31	8.11276e-39	2.28393e-45	4.68133e-44	4.15766e-43	1.98352e-41	5.95828e-37	4.97416e-39	1.01631e-42	1.07282e-37	5.86588e-36
GNLY	4.75251e-69	8.12522e-72	7.30906e-70	8.7827e-74	1.52136e-73	1.67002e-69	1.65969e-70	3.37531e-70	3.46247e-66	1.9899e-72	4.31709e-76	2.61905e-79	4.52079e-73	1.48599e-78	3.25743e-64	4.15442e-82	4.81624e-81	1.43529e-71	3.16877e-64	1.38627e-68	8.76243e-75	3.92206e-67	7.63732e-68	1.01421e-74	1.02478e-73	6.14622e-71	4.06116e-71	1.39618e-85	5.03179e-76	3.29853e-73	2.28703e-72	3.14572e-84	1.02831e-75	8.2939e-74	2.91277e-78	9.88953e-72	2.2055e-70	1.72197e-69	7.82455e-73	2.17798e-65	5.07796e-66	3.44106e-63	2.44196e-80	5.18415e-71	3.95867e-63	9.90861e-69	2.42096e-64	2.82318e-62	2.34315e-70
CYTOR	6.91242e-50	3.6254e-49	1.30267e-54	4.3106e-42	2.44513e-54	8.50203e-44	1.34512e-47	1.49602e-44	5.95249e-59	1.88474e-55	2.48274e-51	1.44233e-57	8.0423e-53	7.0675e-49	1.16272e-50	1.02921e-54	2.34237e-52	1.9838e-55	1.34551e-43	1.42578e-46	4.08759e-56	3.39156e-53	1.19039e-55	1.15112e-52	9.84607e-53	3.90939e-48	1.33826e-53	3.18365e-49	2.52281e-52	2.59046e-52	1.15066e-42	2.36206e-48	6.04334e-39	2.32825e-56	5.46667e-55	1.03199e-46	1.5208e-49	6.17208e-52	4.31427e-49	3.26748e-56	4.40204e-49	2.16428e-48	2.60197e-52	5.73886e-55	2.38094e-47	1.51541e-55	4.49158e-56	1.45462e-53	6.77464e-52
DUSP2	3.06939e-69	4.80512e-65	8.46696e-68	1.76298e-71	3.3487e-70	1.32245e-59	1.5873e-76	1.85518e-74	1.90579e-71	3.11583e-72	1.47612e-63	5.70518e-78	2.67513e-71	1.11373e-66	2.59621e-63	2.96585e-77	1.88657e-61	5.05385e-61	1.66975e-67	2.64218e-70	1.58199e-77	5.24964e-64	6.44823e-75	2.42492e-67	3.97859e-69	5.71668e-76	1.83184e-68	4.92673e-75	5.78496e-72	7.66428e-63	5.12299e-69	8.13163e-75	1.61449e-65	2.23642e-66	7.74598e-71	1.27969e-62	7.68491e-77	8.96458e-71	3.87684e-67	5.9476e-68	6.10144e-56	4.96436e-69	5.24437e-68	2.76563e-74	3.85943e-64	1.69971e-77	1.05146e-70	4.17226e-69	1.14756e-70
MIR4435-2HG	1.50332e-40	1.03072e-34	1.82717e-41	7.71643e-38	1.30949e-36	1.08755e-36	6.13493e-42	1.80633e-35	9.07708e-51	5.52424e-49	4.59224e-45	2.15083e-44	3.28336e-36	4.10488e-41	6.01471e-49	7.67648e-40	1.37392e-41	2.80539e-39	1.69027e-38	1.56182e-37	1.03172e-42	3.15044e-38	1.35355e-42	2.73064e-46	2.99118e-42	9.17345e-46	1.05979e-43	6.16601e-39	1.24363e-38	1.02551e-39	3.14226e-42	5.26737e-45	7.52881e-43	3.39554e-39	3.05904e-46	1.00653e-34	5.28317e-40	9.94853e-41	1.15354e-43	2.15885e-40	4.53134e-38	4.31184e-40	5.68295e-35	1.60024e-42	2.14901e-40	1.33155e-39	1.94063e-43	4.79102e-33	5.00401e-35
ZEB2	1.53761e-58	6.07075e-65	1.53927e-56	5.14622e-61	8.01659e-70	3.30761e-62	7.87568e-56	2.14265e-57	3.12781e-67	3.14038e-60	8.49986e-55	3.83687e-62	2.68049e-60	5.15399e-71	7.14952e-68	5.77998e-64	8.70277e-61	7.80868e-60	3.97663e-68	9.37408e-61	1.56337e-61	1.69276e-69	5.95764e-59	1.48591e-56	1.79541e-62	7.84709e-58	2.44509e-70	4.27416e-55	6.44769e-59	9.29817e-62	1.7356e-67	9.35368e-58	1.30537e-64	1.98463e-71	1.91884e-76	4.35117e-57	5.05027e-57	6.46505e-63	9.1281e-62	2.22141e-59	1.13603e-63	7.00955e-61	2.54935e-61	1.12072e-62	8.31564e-60	2.97185e-61	1.45182e-71	8.80024e-61	3.33702e-59
RIF1	1.56105e-28	8.83691e-31	5.9023e-37	2.03149e-35	6.24888e-32	8.94491e-33	5.30367e-39	8.94366e-29	5.61808e-26	1.1904e-37	7.36127e-37	8.4643e-30	2.34546e-26	3.75124e-32	1.45804e-35	8.83053e-39	4.20272e-37	5.86125e-38	1.74498e-31	4.42853e-35	3.39037e-35	5.09295e-29	1.06866e-30	4.20222e-40	2.69583e-32	6.67233e-33	1.88546e-32	8.18867e-32	3.85472e-32	1.81659e-31	1.48802e-28	5.84425e-31	9.05322e-31	1.76435e-33	1.83224e-40	9.5702e-32	8.6518e-32	6.081e-36	4.08983e-37	5.2092e-31	9.1278e-37	1.66285e-36	4.8936e-38	4.88582e-37	1.33403e-32	1.74633e-36	2.59212e-32	1.40348e-32	6.47388e-32
PRPF40A	5.50086e-31	3.58675e-32	9.01556e-24	8.22734e-30	9.69719e-34	9.35543e-28	7.15837e-33	2.55474e-31	1.06599e-34	3.07096e-32	5.62389e-27	1.43939e-34	1.48958e-28	5.20908e-29	8.8199e-26	2.12214e-24	7.22335e-33	2.66613e-29	4.91902e-27	4.57166e-32	2.14292e-36	2.43386e-29	5.09078e-28	1.38395e-32	1.98833e-34	9.18382e-27	3.21964e-33	3.33686e-31	9.38859e-29	1.94323e-32	3.70032e-35	1.50425e-29	9.47082e-27	1.27132e-33	2.26931e-24	8.8359e-32	4.75859e-26	5.43555e-30	4.23047e-29	8.55524e-27	1.39015e-30	2.88264e-29	2.75652e-25	1.92501e-29	1.15217e-30	1.80507e-26	9.10614e-27	3.26936e-28	1.3692e-26
NR4A2	1.7334e-114	1.00262e-120	1.27286e-120	2.1991e-130	4.23462e-113	1.9914e-117	1.0457e-126	2.81124e-119	4.27298e-109	9.08536e-123	9.86577e-118	1.21528e-126	1.28604e-104	3.79862e-117	3.72363e-119	1.68405e-118	7.43077e-106	4.83642e-108	1.22723e-116	6.23073e-121	4.85211e-125	8.66011e-113	1.06996e-126	1.47774e-118	1.82678e-125	5.76996e-108	5.00552e-114	3.12288e-119	4.65997e-122	2.40955e-107	9.13991e-122	3.60258e-114	1.27321e-112	3.23748e-118	2.09526e-110	1.23781e-115	8.72613e-126	7.27055e-108	6.98997e-109	2.52648e-124	5.95394e-117	2.1142e-114	1.08029e-116	4.14883e-125	3.14454e-123	1.16058e-119	3.07807e-124	1.27624e-125	6.46124e-113
TLK1	3.63644e-20	3.71212e-29	7.11291e-28	1.44504e-28	4.49955e-29	2.22294e-27	2.18555e-23	8.05591e-22	6.00705e-27	4.00057e-24	2.14518e-24	4.05667e-27	5.39444e-25	3.07122e-25	1.02482e-23	4.53474e-28	4.85467e-26	6.33076e-24	4.02319e-32	2.00567e-26	5.75567e-25	9.13534e-26	1.94649e-22	1.32544e-26	3.60435e-28	2.1171e-25	2.34504e-25	1.80814e-22	1.87608e-28	7.6686e-27	9.54443e-20	9.26961e-25	2.1463e-19	3.50576e-24	8.95944e-28	1.56488e-31	7.50506e-23	1.19351e-25	1.74823e-24	2.16974e-19	1.74783e-25	2.45076e-25	3.42545e-27	7.00593e-26	4.88053e-29	2.69112e-26	7.52747e-30	1.64033e-25	8.57315e-26
STAT1	1.57771e-65	6.54368e-76	1.28127e-69	1.80641e-69	9.41572e-69	1.82653e-64	1.98715e-74	1.25868e-61	1.97227e-70	2.42412e-68	1.50134e-61	1.32081e-67	1.98345e-69	1.73134e-74	2.18136e-70	1.57933e-68	7.82461e-69	3.47374e-63	1.60028e-66	3.03136e-67	2.98339e-69	1.92693e-64	2.09061e-60	4.52131e-76	5.19506e-74	4.12224e-64	3.84853e-69	1.22566e-71	2.85189e-63	3.65028e-70	2.3042e-67	5.93382e-74	1.53685e-77	9.65022e-74	6.36968e-68	1.2082e-76	7.84917e-69	2.17033e-73	1.48794e-62	9.75716e-70	5.71635e-75	4.50694e-71	1.98877e-74	1.66738e-75	2.63663e-68	1.04174e-57	3.20328e-69	2.60094e-61	1.23164e-69
SF3B1	2.36657e-54	4.28892e-59	4.97521e-55	7.36573e-51	2.88735e-51	1.60894e-50	5.2836e-50	1.14964e-58	3.07834e-52	1.23248e-57	9.40144e-60	1.85125e-50	3.01696e-50	2.19421e-45	4.93651e-52	2.08514e-56	8.31846e-54	2.79489e-49	3.23477e-49	1.02772e-60	7.65342e-51	2.22017e-52	7.96075e-57	1.72285e-53	5.64388e-52	7.49245e-68	3.65124e-51	9.50978e-54	3.85109e-52	3.46355e-55	5.50939e-52	2.77006e-60	5.90912e-52	4.76197e-51	8.84582e-51	9.77722e-51	5.43183e-47	4.01946e-54	3.2314e-57	2.02712e-55	2.45935e-51	3.12536e-60	9.65772e-51	1.02115e-52	7.61469e-53	1.58194e-60	2.91366e-58	5.76145e-51	8.45355e-64
HSPD1	1.77816e-50	1.76883e-43	6.67983e-52	3.58231e-50	1.68138e-42	4.03414e-47	1.52905e-43	6.08079e-39	2.86503e-44	8.13178e-47	3.68376e-53	9.99065e-46	2.86688e-47	5.9683e-45	7.59324e-50	5.58034e-50	5.55963e-46	1.54656e-47	5.26643e-62	2.7502e-44	1.47243e-51	5.63091e-49	5.02554e-51	3.09477e-51	9.50685e-59	1.44921e-50	1.85646e-52	9.00775e-49	4.09948e-50	5.69254e-50	1.37249e-50	5.74819e-45	4.16588e-47	3.77659e-47	1.6729e-50	4.94731e-46	1.20085e-49	1.41637e-45	1.81909e-47	7.2707e-47	1.81761e-47	1.50488e-44	6.90483e-43	6.6351e-53	2.42184e-50	1.00421e-55	2.36874e-54	5.09112e-43	1.35523e-47
CFLAR	7.19808e-45	1.00321e-47	2.08496e-48	9.25665e-46	5.07488e-52	3.52997e-43	4.66595e-44	2.15249e-48	1.27399e-52	1.09678e-50	2.57086e-57	1.65366e-53	9.20647e-50	9.58077e-50	9.72892e-57	2.54112e-53	5.03101e-51	8.04392e-46	1.32019e-48	9.78693e-61	3.11821e-53	3.37128e-45	1.00704e-53	1.57077e-49	7.19807e-47	9.17959e-51	1.55948e-51	2.68517e-54	1.80404e-46	2.3105e-47	4.51661e-49	1.66059e-46	4.42784e-49	2.2062e-54	8.75782e-51	7.5076e-46	9.6956e-55	2.5851e-43	5.99088e-60	6.96922e-58	4.57589e-45	8.10756e-53	8.66837e-46	8.82841e-46	4.91197e-51	3.00291e-57	8.34559e-50	3.62072e-56	8.86231e-42
NOP58	1.28298e-38	3.86572e-36	8.28217e-42	6.93597e-41	3.28286e-40	7.31935e-33	6.72609e-38	2.37789e-33	1.41825e-37	2.12065e-36	1.85468e-34	4.29834e-32	4.14955e-37	1.73171e-35	7.1048e-34	9.91174e-28	7.44794e-42	3.09986e-33	6.62084e-43	6.6839e-40	2.10218e-36	1.59347e-31	4.74868e-31	5.19027e-35	4.13013e-41	6.46928e-34	6.71328e-34	4.06692e-38	1.90392e-30	6.15743e-32	4.17014e-38	4.65192e-34	5.58008e-35	9.60458e-37	3.42173e-36	2.6968e-33	1.52295e-33	1.48381e-38	1.27444e-29	6.84068e-32	9.39757e-34	2.03573e-35	1.94132e-41	2.16739e-35	7.5944e-37	4.10213e-31	1.50539e-34	5.35941e-32	1.88218e-32
CTLA4	2.42865e-35	4.10073e-42	1.05609e-34	6.88009e-36	4.70373e-35	8.33211e-32	5.94342e-38	5.56144e-30	1.28616e-30	3.24281e-38	2.62297e-29	1.64739e-41	2.62398e-35	9.95911e-34	2.11701e-32	5.95561e-39	4.22029e-37	4.44659e-38	2.11749e-31	7.08294e-34	1.07625e-31	9.06037e-35	3.09411e-35	5.37007e-31	4.10105e-32	5.26988e-32	4.19551e-41	3.55253e-35	6.55575e-38	3.5397e-35	6.03721e-29	3.06599e-28	1.6465e-33	2.93116e-37	3.6782e-40	1.32612e-30	5.39901e-32	7.53774e-32	6.89501e-36	1.25055e-35	3.00945e-32	6.48853e-30	1.03418e-27	1.38119e-42	6.18988e-31	3.20193e-37	6.74431e-31	9.76747e-38	6.83677e-31
ICOS	7.3674e-44	8.84743e-47	2.7319e-40	1.41489e-49	5.72676e-51	2.03967e-42	3.66326e-45	3.41764e-41	1.07017e-45	3.25114e-50	5.49292e-45	5.38429e-48	1.52543e-48	7.08203e-44	2.95381e-41	1.16651e-47	2.44198e-44	8.10315e-47	2.09545e-45	5.29208e-43	7.33079e-54	1.50408e-40	1.01805e-48	6.67391e-52	6.03803e-47	8.7938e-45	1.5232e-47	1.78041e-48	2.88333e-52	1.42262e-51	1.77164e-43	9.24638e-40	7.20126e-55	1.85379e-50	2.37236e-46	3.78768e-53	5.11585e-47	1.80915e-43	2.08972e-46	1.32105e-48	2.56925e-43	8.25177e-43	1.6691e-45	2.15041e-47	1.63485e-50	2.15702e-49	7.12712e-50	1.51029e-50	8.5737e-44
CCNYL1	2.0145e-24	7.34217e-31	1.46353e-31	2.11074e-31	3.4893e-34	7.30934e-37	3.69997e-33	5.66943e-29	1.21367e-34	2.42368e-38	2.53014e-35	8.18999e-37	3.44589e-32	1.59277e-32	2.04986e-34	5.71114e-32	2.34565e-40	1.29582e-25	1.06677e-40	1.21701e-32	2.29993e-26	1.73254e-28	1.13062e-34	1.56259e-29	2.22804e-27	6.28335e-39	1.05108e-28	1.92512e-31	1.74876e-33	1.40931e-32	1.20209e-30	1.39297e-30	7.07441e-39	9.51563e-30	1.88044e-31	4.57816e-30	8.57355e-31	3.26553e-35	9.94617e-35	1.80943e-34	3.00989e-32	1.22091e-30	8.60441e-31	2.75552e-25	1.58732e-31	1.06046e-35	6.47544e-36	8.68476e-33	9.60763e-30
RPL37A	1.35229e-82	3.95558e-89	3.2436e-70	3.36797e-73	1.35651e-67	1.78791e-81	8.98084e-82	5.84318e-78	3.89592e-81	4.34828e-71	1.54209e-79	7.19873e-81	8.22943e-85	4.09879e-75	5.78005e-76	2.2754e-74	4.45268e-70	3.49313e-79	5.4215e-78	1.29397e-87	7.3265e-81	1.73966e-77	4.7339e-76	7.02257e-76	3.9321e-80	1.43398e-74	9.14138e-81	2.87884e-72	3.72492e-89	7.00519e-88	1.24823e-74	1.18151e-76	1.59412e-77	5.28955e-80	4.4767e-76	7.11743e-82	1.89286e-74	6.5414e-85	2.15849e-79	1.11476e-75	1.53398e-80	8.52142e-76	4.91268e-74	2.92388e-72	9.76363e-78	2.75842e-82	1.71454e-75	4.51231e-76	2.04556e-80
TMBIM1	1.65978e-25	2.86213e-33	2.90295e-25	6.97848e-28	7.69817e-35	1.05582e-24	4.17668e-29	1.21007e-29	9.75859e-28	7.89588e-26	1.52661e-20	7.32637e-31	2.32033e-28	8.43145e-30	9.51214e-23	4.87872e-31	3.48457e-23	1.46004e-24	1.46764e-30	2.53936e-30	9.19443e-24	6.9394e-30	1.5992e-29	1.03251e-29	3.08329e-27	1.31082e-30	1.39841e-33	1.73188e-26	2.37965e-28	1.21382e-27	9.76236e-28	5.9254e-26	9.49893e-26	1.36264e-25	7.33201e-31	1.0258e-29	1.76281e-29	6.83192e-26	3.64391e-30	7.37318e-32	3.61956e-28	1.11116e-26	1.20681e-28	1.15667e-26	1.65337e-22	8.60799e-28	5.83665e-26	6.51256e-25	2.01326e-27
SGPP2	1.02333e-50	5.74987e-54	1.48762e-45	2.04107e-52	5.66696e-54	8.12646e-51	8.84974e-55	2.18702e-43	3.20509e-51	2.12461e-59	2.36677e-47	7.65241e-55	3.46725e-51	2.78936e-50	6.93818e-54	1.47678e-56	4.26714e-53	8.44717e-51	2.36273e-49	1.5191e-53	9.47229e-50	1.64073e-51	1.21579e-54	3.58362e-61	1.22408e-44	6.13325e-53	2.4328e-49	1.57545e-49	1.13449e-49	2.77277e-49	1.08195e-53	7.93349e-47	1.95196e-51	3.06354e-50	3.57154e-49	4.45097e-46	6.91447e-42	3.12091e-56	2.23154e-56	1.89112e-45	3.85976e-57	3.93242e-47	5.0859e-47	9.71523e-51	1.34392e-54	5.59495e-49	1.11536e-49	8.42363e-50	7.24164e-45
DOCK10	3.05277e-21	5.15813e-27	5.81335e-22	1.73555e-20	5.76531e-28	4.70936e-23	1.01899e-22	1.24965e-20	1.84263e-22	3.98224e-23	1.06554e-30	1.64785e-27	1.1133e-24	1.74078e-24	3.52678e-21	7.99051e-27	9.50066e-23	1.09388e-22	9.8304e-24	2.98924e-22	2.8267e-27	2.08769e-22	1.29637e-23	6.47608e-24	5.23828e-24	4.52537e-19	2.00764e-26	1.07861e-22	2.80643e-22	9.62617e-23	3.94765e-28	1.43883e-22	2.84905e-26	6.08805e-28	3.77323e-24	3.09096e-25	1.16978e-26	4.62802e-26	1.05845e-25	7.45297e-24	1.10046e-26	2.90113e-26	1.4884e-26	5.90439e-27	4.01589e-26	1.03141e-21	2.38513e-26	1.18431e-25	7.26438e-24
AGFG1	1.73328e-33	5.11981e-34	4.78985e-35	2.50652e-38	7.90547e-30	6.07006e-33	6.55027e-31	1.63624e-29	1.42581e-26	8.76978e-40	7.83972e-29	2.60439e-36	3.63204e-33	1.50979e-38	5.57002e-37	5.50959e-36	3.40058e-34	1.52049e-32	4.02787e-41	1.96695e-35	1.36276e-36	1.5443e-32	1.24928e-39	1.75484e-31	4.39567e-34	6.05863e-32	4.39101e-34	9.74931e-35	2.48363e-37	4.53587e-34	1.40257e-31	7.24547e-36	2.26266e-32	6.93144e-34	1.7257e-38	5.52076e-35	7.62158e-36	7.55673e-29	8.0122e-36	3.66848e-32	1.89674e-38	6.23289e-27	5.3245e-27	4.13556e-33	1.69564e-35	9.48667e-40	2.00523e-34	1.82566e-31	1.41076e-29
CCL20	6.63891e-92	3.87127e-98	3.07851e-88	3.98513e-102	5.82865e-101	1.26133e-94	9.27802e-99	1.89164e-98	4.34614e-94	7.886e-102	3.76792e-92	4.6485e-96	3.96876e-93	4.0715e-93	1.10264e-97	1.97139e-94	3.82378e-92	1.19121e-89	3.68941e-85	1.20818e-90	1.45683e-89	1.20349e-93	8.94244e-82	1.50796e-92	5.11699e-99	7.1272e-97	7.19307e-98	4.76619e-91	2.67366e-93	2.08543e-96	3.41593e-92	1.50589e-89	1.85477e-90	9.28687e-93	1.24948e-84	1.4653e-91	4.30058e-97	3.55144e-97	1.9682e-92	3.80007e-89	1.19931e-89	5.72408e-90	3.09357e-87	7.43081e-96	1.75241e-95	1.19443e-98	4.89156e-101	7.22468e-92	1.59274e-87
SP100	1.43951e-22	8.33233e-23	1.63562e-25	2.51636e-27	7.78898e-23	9.62036e-27	6.17906e-20	5.64537e-24	1.59826e-23	1.2334e-31	2.18626e-25	7.82768e-23	2.57701e-23	9.09001e-24	8.21914e-28	1.19185e-26	4.2247e-26	2.65573e-28	1.11241e-27	1.12171e-25	1.78998e-24	9.5349e-25	7.15365e-24	2.26788e-21	2.19949e-27	4.47913e-31	3.59548e-30	4.99145e-24	1.5987e-23	4.52984e-21	2.33887e-26	2.91791e-31	4.38337e-28	1.60748e-29	6.96032e-26	2.46201e-30	3.3417e-20	4.16504e-26	1.55719e-24	3.1449e-22	1.33863e-27	2.06314e-26	9.89624e-24	8.78789e-30	6.31996e-22	3.907e-26	7.77482e-24	8.42865e-28	2.07367e-26
NCL	1.15357e-78	9.20267e-97	7.35565e-95	2.02932e-83	1.95262e-85	7.22203e-92	3.26948e-82	4.47997e-86	2.47443e-85	4.68655e-86	1.2805e-87	1.04298e-84	1.12697e-88	4.96957e-95	4.95057e-84	1.1396e-85	7.29378e-96	7.65922e-86	2.37566e-82	1.65243e-87	6.49862e-93	2.5264e-84	3.23465e-85	3.78144e-99	2.89885e-85	5.49393e-96	1.50116e-88	1.11708e-100	5.6977e-87	5.08284e-90	2.71385e-95	1.22802e-87	1.32418e-92	3.3622e-81	1.58022e-90	2.64833e-82	1.56259e-85	3.93554e-88	1.29844e-87	7.82629e-97	6.74488e-96	8.83615e-94	2.57311e-88	3.73787e-85	7.88943e-84	3.30324e-90	1.5561e-98	7.72074e-80	3.13303e-85
COPS9	1.56185e-22	6.43755e-24	6.97077e-25	8.38856e-25	1.60977e-24	6.85478e-29	6.8659e-20	3.87652e-23	5.01579e-22	1.59573e-23	1.44096e-26	3.58319e-24	3.91099e-22	1.13655e-25	2.54509e-21	1.37151e-26	8.24933e-22	6.02932e-23	4.80445e-29	1.04053e-23	1.63829e-20	1.31463e-20	6.66353e-25	4.25441e-22	7.99965e-21	1.74103e-27	8.18968e-23	2.2929e-26	7.13806e-21	1.61646e-23	2.71415e-33	3.8471e-31	1.23632e-23	2.45125e-19	1.45008e-28	7.11156e-27	2.2422e-27	2.49089e-25	2.23837e-29	9.99127e-21	6.16095e-26	2.56131e-30	1.5462e-27	1.22604e-25	6.96186e-21	5.35138e-21	7.69891e-23	2.02171e-25	1.84235e-26
HDLBP	1.08621e-19	9.29373e-24	4.28791e-20	1.35139e-23	9.80879e-20	3.8806e-22	3.73555e-22	7.33457e-24	8.47969e-19	7.61309e-17	5.40081e-20	1.90946e-16	1.34847e-22	2.75095e-25	5.58666e-14	6.39038e-23	4.44847e-20	6.93771e-18	2.51685e-28	9.4274e-19	9.49935e-24	1.57561e-18	1.3864e-23	2.17649e-24	1.31549e-22	1.88155e-18	2.04481e-17	3.26961e-20	8.90733e-19	7.11035e-25	1.62011e-15	3.04322e-21	1.45631e-21	8.69933e-23	1.67197e-24	4.67264e-23	2.23513e-18	6.95331e-23	2.10052e-22	2.41882e-24	1.60074e-24	1.23935e-20	7.00322e-22	1.83391e-21	1.89143e-22	1.50932e-22	1.30968e-18	2.2471e-21	1.19093e-21
TGFBR2	3.09607e-24	3.19843e-34	4.09554e-30	2.71471e-27	2.62261e-31	1.41324e-25	1.22682e-29	2.06251e-29	1.60417e-35	1.49591e-31	6.45977e-33	7.77991e-26	2.85951e-29	1.34515e-26	3.90887e-25	2.41317e-33	1.2699e-31	5.92547e-37	1.29365e-29	6.1214e-30	9.54034e-29	2.19998e-26	1.97814e-27	6.20579e-33	1.03182e-35	2.37015e-28	3.10591e-35	3.10887e-33	1.56716e-29	5.52258e-27	1.05429e-31	3.94254e-25	4.73944e-33	1.6832e-26	5.4899e-29	3.46132e-32	2.64238e-30	5.52342e-21	3.18535e-33	4.31987e-29	4.763e-29	5.69946e-23	3.74647e-26	1.41197e-33	3.76118e-28	1.13535e-33	1.27692e-32	2.12735e-29	7.05831e-32
STT3B	7.70689e-20	5.98471e-27	2.12028e-25	4.60699e-20	5.23245e-21	2.13234e-22	3.57802e-27	5.13994e-20	4.6795e-20	5.90104e-20	8.57e-26	2.98731e-20	1.1451e-24	1.36403e-25	2.21274e-23	2.45035e-21	9.5586e-26	9.06339e-24	1.29219e-19	6.2539e-21	6.99484e-26	2.57734e-22	1.23067e-21	1.92108e-23	5.77951e-25	1.74436e-21	3.60177e-23	8.04689e-24	7.4289e-25	3.33588e-24	2.0057e-22	3.51459e-22	6.7721e-22	8.49874e-20	7.57124e-22	1.41948e-16	4.74221e-26	9.79117e-20	3.26789e-19	4.04949e-24	1.33235e-21	1.8365e-22	3.43192e-16	1.45635e-19	6.81481e-27	3.01808e-24	3.6626e-20	8.52659e-28	4.90132e-20
GOLGA4	1.21493e-25	3.40233e-25	1.38017e-26	3.25044e-30	7.77937e-22	2.99541e-30	2.13942e-26	1.16294e-28	6.91722e-31	7.26363e-34	3.90811e-27	1.9568e-32	1.029e-31	4.15669e-29	1.06528e-32	1.25063e-25	1.74691e-27	2.75314e-27	6.93124e-31	2.11008e-26	1.73863e-24	1.14756e-29	5.61771e-29	1.17255e-26	1.19944e-24	3.36067e-26	1.05009e-25	3.1789e-24	1.33486e-29	1.91449e-24	3.7268e-29	2.32332e-26	1.2393e-25	1.80349e-27	2.43755e-22	1.3868e-27	1.88076e-27	4.12659e-28	1.70426e-29	5.85354e-29	1.51672e-28	2.03602e-26	9.81539e-31	1.45542e-21	3.44351e-29	1.53813e-28	2.07607e-25	1.8882e-29	8.27528e-26
CSRNP1	1.77149e-40	2.57559e-34	1.18763e-41	2.24985e-35	2.14912e-40	3.34193e-40	1.05559e-38	1.75728e-28	2.55919e-34	6.43086e-39	3.43194e-43	1.28789e-36	9.3883e-39	1.30168e-29	3.86729e-41	4.08354e-33	1.99329e-39	6.2733e-39	1.19084e-34	1.22259e-39	2.22218e-41	6.80629e-35	2.10086e-36	1.22023e-42	3.37191e-38	1.50248e-40	3.2662e-44	1.36871e-39	2.13535e-41	2.35642e-38	1.58773e-40	1.94394e-34	4.0719e-41	1.90322e-45	8.98546e-33	9.43005e-36	2.06932e-38	2.95214e-31	3.40024e-39	3.8002e-38	2.67443e-33	9.34142e-38	1.00322e-36	6.2582e-38	3.85275e-36	1.10645e-40	3.77078e-37	5.72903e-33	6.26895e-40
EIF1B	2.23948e-24	2.64417e-25	1.69393e-23	5.25797e-30	2.60428e-27	5.48984e-26	5.60831e-21	1.11439e-32	3.74056e-25	5.03779e-26	8.17448e-24	5.55393e-29	5.04664e-23	1.60878e-28	3.09038e-23	1.25208e-25	8.99672e-26	2.17984e-25	5.74257e-20	6.0635e-28	3.56313e-26	3.56641e-22	3.36685e-25	1.76056e-28	1.20238e-28	2.50277e-26	3.76724e-18	5.56976e-28	5.21335e-24	1.29988e-20	9.31329e-30	2.60756e-25	6.91904e-30	1.45486e-31	1.10254e-25	1.07396e-23	3.35458e-17	9.81682e-26	7.7442e-32	1.02202e-25	4.03714e-28	2.41128e-31	1.53066e-21	1.53359e-27	4.32037e-23	5.82118e-23	1.47795e-29	1.47676e-25	3.59029e-20
SMARCC1	5.61721e-20	5.13539e-30	1.30368e-31	1.09853e-26	2.25909e-23	7.73018e-21	6.0979e-28	1.47185e-19	1.80574e-30	1.10909e-26	3.39935e-26	1.38726e-23	1.75079e-17	1.29563e-28	9.6676e-30	2.62181e-28	6.09167e-26	2.82469e-22	5.35575e-29	2.22212e-21	1.73221e-27	1.03728e-26	1.07567e-26	1.81971e-30	1.17551e-27	1.49082e-24	2.44017e-24	2.5318e-26	6.39606e-21	1.55998e-22	3.68039e-27	3.56646e-22	8.40878e-26	5.21354e-25	2.12339e-26	6.63695e-22	1.2765e-24	2.12092e-27	1.20652e-26	3.80743e-22	4.03845e-27	2.50628e-26	3.0276e-19	6.14588e-28	8.82501e-28	6.79069e-25	7.64666e-32	7.034e-31	7.38855e-28
TMA7	8.01286e-152	3.90132e-157	1.64007e-152	3.55928e-140	7.01883e-158	6.26208e-152	6.99659e-150	9.56339e-155	1.00395e-155	1.05283e-152	3.71806e-158	8.1733e-152	4.71265e-153	7.72026e-158	1.11419e-149	7.27768e-159	6.55581e-165	1.01826e-141	2.2532e-148	1.72989e-157	2.11559e-150	4.11053e-160	1.36202e-153	6.63704e-164	7.65382e-160	9.11458e-139	8.71688e-149	2.00276e-147	7.08788e-156	9.26554e-148	7.83969e-156	3.60735e-155	1.74135e-146	3.71655e-148	1.68907e-147	1.1684e-149	4.16828e-159	7.64122e-154	1.32568e-153	5.21438e-155	2.19494e-153	5.35853e-162	1.53883e-156	2.16218e-159	5.00919e-158	1.10116e-168	5.61481e-151	2.12925e-162	8.43271e-143
RRP9	5.07165e-24	1.39396e-25	2.11521e-18	2.13975e-24	4.7004e-24	1.54416e-26	5.58774e-27	8.08817e-24	1.82324e-23	2.56376e-28	1.60939e-23	8.04464e-25	2.26775e-22	6.69619e-26	1.48597e-26	3.79911e-27	6.14245e-30	5.82527e-26	4.81395e-31	2.01137e-26	1.57388e-29	4.13521e-28	6.42977e-24	1.16153e-30	1.17199e-24	6.07873e-27	2.55208e-21	7.96786e-29	1.86719e-23	5.26251e-25	1.3698e-23	1.00805e-24	3.54162e-19	6.40644e-23	4.46007e-30	4.1566e-19	1.46663e-22	1.60168e-25	1.67498e-28	3.04017e-26	6.71067e-25	1.62342e-18	5.10719e-25	1.4276e-25	1.04151e-24	1.35521e-24	3.46865e-27	2.68259e-24	2.12032e-25
SMIM4	9.77347e-33	1.20392e-27	4.27111e-22	6.31386e-27	2.35017e-28	3.79192e-25	4.22313e-29	1.63135e-30	1.19523e-24	4.89504e-22	9.76614e-23	7.37873e-26	1.40486e-33	1.08577e-24	7.71912e-30	1.142e-26	1.50673e-26	3.19997e-24	1.07897e-24	2.33475e-24	9.3346e-25	8.82421e-26	1.27472e-21	6.01946e-35	4.92738e-28	1.15006e-27	2.52705e-27	6.84384e-30	1.60147e-29	1.64921e-29	3.13456e-28	7.50331e-31	3.31785e-25	1.11623e-28	2.68603e-25	1.46631e-19	1.44948e-28	2.92596e-26	5.60413e-31	4.61484e-31	7.20133e-26	2.34239e-30	1.42134e-26	8.20828e-25	1.90189e-25	4.35901e-23	5.20126e-25	8.88875e-29	1.94523e-25
SPCS1	1.64077e-34	6.01472e-39	7.81534e-38	2.5774e-34	6.56231e-39	1.01418e-33	5.11187e-38	1.5173e-37	6.95075e-34	6.00562e-31	1.33911e-35	1.55928e-30	7.3657e-36	5.82711e-36	1.01142e-33	3.36163e-33	5.78935e-37	6.29773e-36	1.21577e-35	2.70276e-35	1.42245e-38	1.99984e-36	6.35028e-33	2.14531e-33	8.65306e-34	5.40365e-35	3.3862e-33	4.56909e-36	2.78781e-37	4.26485e-30	1.08421e-37	5.75742e-34	8.19579e-38	9.38865e-40	3.52057e-35	3.29476e-39	3.03597e-31	2.49926e-33	7.2278e-40	8.10583e-41	8.02229e-32	2.71364e-30	2.28559e-40	4.52084e-36	9.56755e-32	2.88438e-36	2.15268e-35	2.8104e-36	3.07872e-33
ARHGEF3	2.52374e-78	4.96167e-72	1.46481e-74	1.18208e-77	2.69567e-91	8.03273e-80	2.41452e-79	1.76037e-74	6.8476e-72	4.64982e-79	6.37353e-69	2.58779e-84	2.37462e-70	1.4926e-74	5.05694e-77	6.70008e-80	2.3617e-81	5.90348e-74	6.26845e-71	5.99767e-68	3.5028e-72	1.83536e-77	1.13381e-80	2.32763e-75	2.30506e-75	3.23795e-79	8.39574e-73	1.25288e-86	4.31006e-74	1.95502e-84	7.76566e-75	1.0451e-82	7.09151e-77	5.58431e-85	1.33008e-73	4.53294e-69	8.91198e-73	3.89384e-80	8.80028e-78	4.34933e-71	4.62944e-70	2.37279e-78	6.2987e-80	7.64221e-85	3.9714e-68	1.90883e-84	1.02507e-82	5.42102e-76	2.24494e-87
FRMD4B	1.6644e-36	4.51834e-38	1.73852e-37	7.95949e-38	1.85702e-42	1.93905e-40	1.22528e-38	3.86451e-29	2.28242e-33	1.43711e-33	6.14202e-36	8.15886e-37	1.99435e-40	6.32537e-41	3.47897e-35	8.87114e-35	3.99406e-34	9.05273e-39	6.38378e-36	5.12483e-37	3.51057e-32	3.07253e-35	1.01952e-40	4.01242e-37	1.8076e-41	4.18362e-36	1.40892e-31	4.66858e-38	1.32972e-41	2.75899e-36	2.7622e-34	2.22545e-35	1.04326e-35	2.48564e-33	1.72322e-40	7.7079e-36	5.39271e-33	2.33893e-38	8.61194e-43	5.6226e-31	4.14956e-32	1.14096e-33	9.57757e-30	3.26281e-37	8.47821e-37	1.93725e-35	2.58768e-37	2.13347e-32	2.06827e-35
MTRNR2L12	0	0	0	0	0	0	0	0	0	0	0	0	0	0	0	0	0	0	0	0	0	0	0	0	0	0	0	0	0	0	0	0	0	0	0	0	0	0	0	0	0	0	0	0	0	0	0	0	0
CBLB	4.17589e-49	3.10179e-48	9.84114e-50	4.38216e-41	3.7372e-48	1.22137e-39	1.08315e-42	4.60957e-40	1.55547e-50	3.5411e-41	1.44604e-43	1.42335e-46	4.05978e-48	6.44099e-50	1.24511e-45	6.1532e-44	1.34646e-52	2.04649e-49	1.82465e-48	1.02648e-39	4.74282e-43	2.34907e-45	1.40706e-39	5.07499e-40	1.40336e-51	8.39144e-45	1.196e-41	8.02528e-46	3.99554e-40	1.12782e-50	2.7967e-45	8.89437e-44	9.22809e-49	1.12126e-42	6.71596e-46	6.85932e-42	5.3209e-42	5.0023e-43	4.36119e-42	2.25126e-49	4.09157e-44	6.42388e-44	5.71901e-47	1.40222e-56	5.89118e-48	4.90961e-49	1.17189e-58	5.64165e-41	3.54295e-45
CD200	0	0	0	0	0	0	0	0	0	0	0	0	0	0	0	0	0	0	0	0	0	0	0	0	0	0	0	0	0	0	0	0	0	0	0	0	0	0	0	0	0	0	0	0	0	0	0	0	0
BTLA	6.54147e-118	9.51746e-111	3.14053e-109	1.06493e-117	8.0319e-120	2.00817e-114	6.58264e-129	1.52215e-118	5.15642e-110	1.43387e-110	1.12894e-111	5.28547e-118	2.25092e-115	6.33018e-111	5.49257e-120	1.77023e-122	7.58503e-105	9.24148e-107	3.25218e-108	7.08514e-110	3.51885e-116	3.07876e-96	1.98787e-108	1.67126e-97	2.17896e-106	3.93742e-106	3.4507e-123	2.78891e-107	6.40663e-122	8.63564e-110	1.34418e-106	1.66858e-120	1.83595e-111	1.64182e-110	3.21161e-110	7.34863e-113	1.68648e-101	6.44314e-111	9.64212e-113	9.00065e-114	5.33143e-96	3.14823e-106	9.38842e-102	2.34909e-108	1.47788e-113	7.60278e-115	8.38061e-103	8.74267e-115	1.26847e-112
COX17	4.13519e-32	3.49552e-28	2.26725e-26	2.78323e-38	1.09508e-29	1.76627e-29	3.5112e-32	1.01403e-29	9.78443e-30	5.51643e-35	2.72223e-33	3.1745e-31	1.72559e-29	4.94215e-36	5.51231e-29	5.85418e-33	1.28553e-27	8.53105e-32	2.27356e-24	1.89092e-30	1.47642e-28	7.12327e-27	1.10083e-33	7.11208e-35	2.88272e-30	1.74682e-30	7.6234e-24	1.97857e-31	4.74424e-30	1.89911e-24	4.92728e-38	2.75848e-31	9.60355e-32	3.73966e-28	1.52906e-37	5.65824e-26	5.03624e-30	7.12557e-27	5.22358e-32	8.01423e-31	1.27306e-30	2.37558e-24	4.64871e-35	4.25844e-28	3.55163e-30	1.40271e-33	1.97701e-31	2.55581e-27	2.66725e-27
U2SURP	1.32649e-29	4.72762e-29	2.22587e-33	1.45112e-32	7.37687e-36	1.08712e-34	1.04972e-32	5.59654e-30	4.71082e-25	1.59088e-45	9.34394e-34	3.1898e-35	2.72488e-35	8.45389e-30	5.11041e-31	1.04157e-36	5.03292e-35	5.72696e-32	5.91276e-38	2.43533e-33	3.12217e-32	2.72942e-32	6.42445e-27	4.32693e-36	2.66399e-34	5.25254e-31	1.20702e-29	2.13488e-41	4.43581e-32	4.03362e-31	5.26578e-27	1.67245e-31	2.79599e-37	1.0581e-29	2.28183e-31	1.06254e-35	2.33633e-31	1.48989e-33	9.33828e-39	7.36705e-27	1.17728e-35	1.11197e-31	4.50435e-30	2.45325e-38	2.56881e-34	1.95683e-35	1.46721e-36	6.57704e-36	2.48094e-34
SIAH2	1.41611e-94	6.4426e-98	5.65595e-85	2.87626e-106	1.27603e-85	9.39147e-94	2.93168e-98	4.66917e-93	1.10279e-90	1.50448e-95	2.20213e-92	3.62713e-91	1.88866e-95	4.36672e-94	1.05667e-89	6.29765e-101	2.10746e-87	7.78409e-88	6.3435e-98	5.11996e-73	9.32495e-97	7.98156e-91	2.46828e-97	5.1119e-84	8.52503e-94	7.33408e-98	9.23538e-99	1.86275e-90	7.1141e-99	1.98531e-92	5.94559e-93	1.50256e-101	1.70097e-77	8.73977e-96	1.25614e-88	5.14995e-90	1.07754e-93	3.36404e-97	1.86376e-98	1.0287e-96	2.74316e-80	4.83652e-89	3.88993e-90	2.32114e-95	3.19794e-95	2.10577e-97	1.36857e-100	2.70366e-95	2.01426e-94
MBNL1	1.45175e-53	9.7099e-59	1.26436e-54	3.297e-58	5.53635e-58	7.99595e-60	3.23124e-63	2.26412e-49	2.89196e-54	1.03269e-60	4.75824e-51	2.82413e-57	1.99466e-47	6.639e-52	1.43986e-58	2.27317e-63	8.08795e-57	9.63657e-55	1.60886e-52	1.97653e-56	7.28319e-61	4.16732e-45	4.72058e-58	5.10398e-55	3.35606e-58	5.24915e-56	3.52294e-54	1.12027e-61	2.26033e-61	1.07467e-61	2.74128e-52	2.52337e-49	3.02664e-60	1.44109e-59	1.97539e-55	2.44274e-56	1.15117e-49	9.55803e-54	2.90699e-64	1.52858e-61	7.4686e-57	1.49574e-54	1.31261e-60	7.33895e-63	1.01426e-60	3.50455e-62	2.64723e-65	6.40112e-57	5.36644e-58
CCNL1	1.84077e-35	6.9166e-41	3.97481e-34	2.92345e-35	7.97356e-36	1.00744e-33	3.1266e-37	1.12223e-32	1.16368e-28	5.15828e-34	6.98534e-34	1.89109e-37	8.28951e-37	2.50668e-31	3.53128e-39	2.55063e-33	6.10294e-30	1.06817e-33	4.78242e-38	3.23277e-39	1.95263e-39	5.55526e-37	1.68362e-36	1.91147e-35	7.90093e-38	4.4297e-37	4.86802e-36	2.83531e-31	1.56865e-37	3.98943e-30	7.74045e-31	2.99118e-36	4.73472e-32	8.8162e-34	1.46715e-39	4.96666e-31	3.6645e-40	6.56264e-34	4.75917e-36	1.75993e-38	4.52295e-36	3.02175e-37	4.23825e-40	3.19228e-42	2.98142e-34	2.35502e-30	4.83946e-41	1.10147e-31	5.06041e-34
SEC62	2.41906e-54	6.70555e-58	1.79825e-53	5.73748e-58	6.18412e-48	4.65555e-50	1.11132e-56	5.1844e-59	2.86522e-57	1.34612e-51	1.71388e-50	1.82183e-59	8.12297e-50	8.23331e-56	1.38111e-58	8.84018e-54	1.94008e-54	1.38618e-54	2.03254e-63	7.39882e-56	3.39514e-53	8.77764e-60	5.4399e-58	7.42298e-60	3.49813e-54	1.33293e-55	7.06655e-50	3.7843e-51	1.57057e-59	3.1259e-54	1.72987e-53	2.96359e-52	7.29111e-48	2.32593e-63	5.6059e-62	1.38856e-62	6.01103e-48	8.8343e-53	3.53274e-52	8.65115e-51	1.53711e-54	2.89993e-54	1.10851e-47	3.586e-61	1.43306e-55	2.92343e-59	1.65043e-52	6.52053e-51	1.14687e-45
RPL22L1	7.01369e-81	1.52664e-74	1.42727e-62	4.42934e-66	2.10227e-66	5.83333e-61	4.51596e-65	9.3962e-73	3.50787e-61	5.87221e-72	2.40817e-59	1.58575e-61	2.82557e-71	1.00773e-71	2.68882e-67	4.50017e-69	1.04502e-62	5.57998e-80	1.80154e-69	3.52329e-72	1.03182e-59	2.97061e-66	7.79809e-71	5.2648e-60	4.71574e-69	1.04248e-60	2.27404e-68	9.27856e-66	2.46723e-69	8.17105e-71	3.32698e-65	6.25581e-69	5.3985e-67	2.14139e-71	5.7909e-61	2.57911e-69	3.98162e-67	2.53056e-69	7.91677e-63	1.28194e-65	1.34635e-65	1.74748e-64	1.728e-68	7.53407e-66	5.04569e-63	8.43162e-65	1.49478e-59	2.0272e-66	7.12292e-72
B3GNT5	3.52688e-51	5.21719e-41	1.75095e-52	1.65139e-43	2.50483e-42	1.72689e-41	1.23241e-35	2.9312e-37	2.86477e-49	2.13079e-42	7.96109e-47	2.17743e-42	1.60672e-47	1.57453e-39	1.30461e-43	3.41734e-46	3.66638e-50	4.82373e-34	9.08521e-37	1.21582e-42	9.42082e-52	4.15631e-54	3.66899e-47	2.45899e-44	6.03956e-40	5.27611e-41	3.36153e-45	8.53918e-44	5.03346e-40	6.14517e-38	5.22308e-55	5.02232e-47	2.83146e-46	9.58292e-42	4.19954e-49	1.10448e-39	2.26252e-37	9.42776e-45	1.42182e-50	7.52918e-50	1.05285e-42	1.70468e-50	4.48222e-43	7.3509e-40	7.73585e-38	5.93007e-51	4.12932e-46	8.92165e-39	2.07133e-44
EIF4G1	1.13693e-63	1.35943e-62	5.86004e-62	3.00445e-73	4.85302e-71	1.07099e-75	6.77978e-68	1.41572e-58	1.875e-77	1.59045e-67	1.50864e-70	4.92662e-61	2.39969e-66	4.39088e-65	1.54484e-65	5.91062e-65	5.32653e-72	8.86299e-63	5.15235e-74	1.42905e-67	7.19664e-73	7.74096e-74	7.73891e-67	1.69109e-68	6.46365e-70	4.95504e-69	9.59402e-70	2.85267e-73	2.84992e-68	9.2543e-65	4.84568e-60	3.14401e-61	1.54524e-73	1.89644e-67	7.02824e-66	1.26076e-64	2.48028e-65	9.8999e-72	4.42426e-71	7.45855e-68	8.94312e-57	1.64979e-73	6.85434e-74	6.54753e-66	2.42985e-67	5.45391e-68	1.36736e-73	2.8393e-70	2.1391e-69
TFRC	2.89342e-118	1.60973e-130	1.60077e-121	4.37368e-129	6.24599e-116	1.78154e-117	7.59399e-125	7.40776e-112	2.04611e-121	3.64174e-120	7.16724e-120	1.44519e-121	2.4692e-109	1.52633e-122	3.76204e-113	1.34345e-112	4.5827e-120	3.66253e-114	3.91207e-120	3.73625e-116	1.58182e-125	4.00758e-122	7.69525e-126	5.15738e-115	4.73669e-121	1.8229e-115	5.91146e-130	2.17022e-131	2.49275e-127	7.6446e-121	4.58239e-111	8.97481e-117	7.7661e-122	9.39842e-119	1.24621e-127	9.4272e-111	2.24341e-118	3.18148e-130	2.03535e-126	7.80665e-126	4.1069e-116	7.6689e-123	1.33005e-122	1.34655e-115	1.9392e-109	2.07316e-125	6.98808e-124	7.31048e-122	9.14158e-116
RPL35A	3.68846e-194	3.54086e-204	7.58799e-198	2.46627e-196	1.24206e-194	6.03456e-200	3.77397e-199	1.08987e-198	4.05917e-206	1.23851e-202	5.67291e-201	2.50747e-193	2.95613e-202	1.34054e-202	4.9114e-200	6.50096e-200	1.34191e-195	2.89024e-200	6.8687e-210	5.94799e-195	6.72032e-203	1.6014e-196	8.14379e-209	2.64239e-204	8.07262e-202	1.25408e-214	2.87486e-203	1.62651e-196	1.7231e-198	3.90468e-206	1.34075e-206	4.04506e-192	1.7899e-199	6.49923e-199	8.92796e-196	1.66332e-197	3.8216e-193	1.1201e-214	9.33112e-195	7.49392e-196	3.76047e-195	7.14218e-213	1.34625e-202	6.12212e-191	1.11406e-202	2.47397e-214	2.68737e-214	1.3327e-206	9.23898e-188
ATP5ME	7.66729e-107	6.77201e-107	1.84899e-103	2.08374e-104	3.8115e-96	1.63569e-102	6.97698e-117	5.04822e-104	1.80484e-110	4.00083e-110	4.79499e-109	1.96129e-110	6.13879e-107	2.87356e-97	2.1875e-105	3.44745e-97	5.58191e-110	2.24962e-104	1.58208e-109	3.46129e-104	3.77633e-99	1.93256e-110	1.36954e-105	4.21596e-102	1.38676e-102	7.16189e-110	5.02688e-110	1.63388e-110	1.29313e-105	1.98814e-99	4.48321e-98	3.69039e-109	1.40207e-106	2.73234e-98	9.12552e-110	5.00901e-112	1.69537e-109	1.47318e-105	1.17281e-102	8.14232e-102	1.25587e-105	1.46152e-110	1.77473e-106	7.44161e-104	3.05733e-103	5.24877e-108	9.40833e-100	3.8462e-104	3.97191e-110
NOP14	6.13503e-53	9.28217e-48	3.95159e-50	1.44015e-48	3.64494e-47	6.48305e-45	5.32448e-53	1.74194e-58	7.64733e-47	5.20898e-54	6.86181e-52	1.71647e-47	3.55459e-54	1.51103e-51	6.78381e-49	3.85958e-52	7.34405e-54	4.31487e-46	2.90797e-53	9.47555e-58	5.8839e-48	1.94499e-45	7.91679e-54	4.46906e-52	2.0952e-49	1.14945e-52	1.20983e-51	2.24129e-55	2.8549e-48	3.05512e-47	4.8033e-61	2.81241e-53	7.59142e-59	3.80499e-50	4.29156e-51	1.33221e-45	2.30755e-52	8.4355e-51	1.8824e-48	8.45436e-46	1.11861e-59	7.1179e-48	7.00265e-46	2.73143e-48	1.39265e-51	2.16052e-52	1.05244e-52	5.58003e-56	1.52617e-43
RHOH	7.36366e-39	8.69378e-35	1.05141e-40	3.1802e-41	9.13508e-36	1.2029e-37	3.90432e-38	2.59083e-29	8.4655e-37	8.58925e-37	3.95757e-37	7.29885e-40	1.43092e-38	1.59693e-42	2.71869e-33	1.50599e-33	3.28083e-36	7.78034e-37	3.53001e-34	5.28444e-41	9.15364e-45	1.0398e-35	1.54001e-40	7.31605e-39	3.32937e-39	2.11992e-49	5.06468e-34	1.04713e-35	8.15201e-39	8.68823e-36	2.42803e-34	1.98666e-31	1.88959e-39	4.72962e-42	1.02325e-35	9.1145e-39	2.82002e-27	1.75258e-38	8.51283e-39	3.79654e-39	2.12654e-32	2.43365e-37	9.66235e-38	4.08301e-41	1.46061e-32	3.82506e-35	3.44564e-40	2.71107e-37	8.27953e-41
TMEM33	1.58888e-27	2.22347e-24	3.52675e-26	1.7843e-27	6.77806e-26	2.54502e-25	6.17981e-26	4.06479e-29	3.48656e-29	1.04977e-24	4.7643e-27	1.98055e-26	4.83693e-28	8.01794e-27	4.03139e-20	2.58164e-38	4.02243e-28	1.01326e-29	1.33958e-22	1.11781e-32	5.42409e-23	1.00018e-16	1.14524e-39	4.10637e-20	1.33573e-25	2.0288e-26	2.08969e-24	9.23011e-30	7.44266e-32	1.36108e-25	5.33689e-23	1.52672e-26	5.65995e-31	9.25209e-23	7.27437e-23	1.28491e-23	4.81838e-25	8.73801e-33	2.22306e-25	2.85485e-26	1.61981e-22	5.61929e-24	7.68435e-25	1.26801e-28	9.52015e-19	2.80629e-29	1.23256e-21	9.44731e-30	6.09404e-25
HOPX	2.44922e-98	8.43247e-97	9.1091e-92	4.41733e-103	1.65617e-96	1.05219e-90	1.75774e-96	2.00292e-95	2.46148e-94	1.28137e-98	2.0697e-90	7.67152e-95	1.45586e-100	2.26693e-98	2.68602e-96	2.69145e-98	1.02712e-100	1.48984e-98	6.2374e-93	8.76802e-102	3.44329e-97	1.52116e-97	1.9436e-91	1.42817e-96	1.85778e-99	1.58844e-94	6.72275e-94	1.07579e-92	1.59087e-107	1.4247e-87	2.36856e-97	1.35497e-105	1.53882e-91	1.44343e-97	6.7878e-101	4.16372e-91	7.43667e-97	1.79607e-96	2.00637e-88	1.0609e-94	4.19228e-90	2.93294e-95	1.45138e-108	1.73405e-91	7.48552e-94	8.99161e-96	5.93239e-89	1.83713e-90	1.37543e-89
ANKRD17	6.03625e-37	5.49358e-29	5.69006e-30	9.14553e-28	3.15458e-31	1.95316e-27	3.46999e-31	5.09811e-28	6.341e-38	6.37305e-34	2.33674e-32	6.35617e-27	1.97873e-32	4.38473e-29	6.55572e-32	8.27289e-31	2.76108e-26	1.16966e-31	9.97015e-30	6.41031e-34	2.09832e-34	4.47319e-30	6.09397e-30	3.94591e-26	9.03648e-28	1.03906e-27	1.30543e-37	9.39785e-35	3.25942e-35	1.98946e-31	9.04166e-40	1.22324e-28	7.57495e-31	2.03274e-32	4.54664e-30	7.77859e-34	2.45281e-30	6.29456e-32	2.23169e-31	9.28946e-36	9.46058e-29	1.08992e-25	3.41209e-29	1.43641e-35	6.65913e-35	1.35627e-34	3.44883e-27	9.2723e-31	4.29617e-32
ENOPH1	6.56307e-18	3.33043e-17	3.03435e-23	6.71536e-21	1.71718e-25	1.30791e-24	2.29475e-24	1.12212e-18	3.51875e-20	3.9863e-27	2.63664e-17	1.08399e-18	5.28784e-20	9.06047e-17	1.97469e-21	1.25103e-20	2.01321e-17	7.66501e-17	9.77758e-26	4.78222e-24	2.61403e-19	7.73818e-18	2.42321e-21	6.09102e-25	5.60334e-17	1.47837e-21	2.59832e-20	1.20063e-22	5.18841e-23	3.38628e-18	2.02995e-15	2.6588e-18	5.84869e-18	1.13429e-25	2.12911e-17	3.24679e-16	3.73095e-18	1.26656e-22	1.02438e-23	5.51588e-21	3.08648e-18	6.05518e-20	1.09216e-24	2.89322e-17	1.53607e-23	4.3804e-21	8.03899e-18	3.41281e-21	1.12999e-18
TET2	1.24376e-73	9.31337e-83	8.28838e-72	5.38443e-80	2.83284e-72	3.16739e-71	3.9821e-69	1.87123e-69	1.4069e-75	3.32319e-76	5.81485e-71	9.61723e-78	8.97781e-79	1.87872e-87	7.97566e-85	5.79046e-79	9.37569e-88	2.55122e-70	1.01235e-83	2.56684e-85	1.5449e-77	9.56491e-77	2.11979e-86	3.10852e-87	1.31115e-73	8.36596e-76	1.53927e-84	9.41999e-76	4.7195e-71	5.96942e-81	1.7017e-80	6.53036e-60	5.64881e-78	7.34415e-76	5.61204e-67	2.26209e-74	8.75921e-70	8.44459e-84	2.00655e-75	1.51325e-82	7.3138e-78	2.65688e-76	6.79506e-73	3.07395e-75	1.50786e-73	2.78077e-83	3.53162e-81	6.12928e-74	1.42823e-70
RPL34	1.09412e-231	6.32081e-231	6.75612e-219	4.27554e-228	3.47904e-241	1.00331e-241	1.12944e-231	1.92786e-233	2.8625e-248	1.50398e-227	3.33339e-228	1.4493e-230	5.24097e-233	7.82855e-245	1.77387e-239	2.3102e-233	2.4178e-242	6.72812e-227	2.81002e-238	4.62574e-223	7.2721e-241	5.24625e-229	1.4692e-244	4.33717e-229	5.18114e-237	9.71615e-242	6.87523e-229	1.92432e-231	2.17426e-231	1.80358e-246	6.63519e-237	1.44168e-225	4.84989e-231	5.76086e-234	1.80639e-244	9.77727e-227	3.30263e-230	2.77935e-238	1.90765e-238	2.54559e-231	1.63718e-234	1.55806e-252	1.73165e-223	7.45298e-235	2.00851e-220	3.27595e-230	9.80311e-240	4.20634e-225	2.82843e-240
OSTC	1.54712e-23	1.72445e-24	6.00108e-16	4.4169e-26	3.50462e-24	6.95231e-24	6.62772e-25	9.44336e-28	3.96397e-18	2.76661e-26	2.11328e-23	1.95647e-18	1.04248e-26	5.08099e-21	5.37478e-20	2.26256e-28	1.68189e-25	2.42776e-19	2.42804e-26	6.54629e-30	1.01568e-22	1.19314e-26	1.97495e-22	2.56423e-28	7.70954e-23	1.32614e-16	1.542e-20	1.74704e-22	6.7774e-22	2.94725e-23	1.14774e-25	8.09758e-23	3.13855e-28	6.07606e-26	3.0986e-23	7.73046e-26	3.79673e-17	9.23343e-23	1.58315e-21	2.80686e-27	2.59459e-23	2.46013e-24	3.53658e-21	6.28406e-21	8.10968e-27	3.54832e-28	4.29008e-28	3.79346e-23	5.36821e-24
CAMK2D	1.58351e-30	1.45617e-35	2.334e-37	2.95838e-33	6.3726e-37	5.90982e-38	5.89867e-32	4.71135e-37	1.30029e-26	8.25338e-32	4.76498e-34	1.61601e-33	2.1012e-28	2.68281e-31	3.25294e-39	5.24912e-41	3.36118e-37	3.10262e-35	4.41282e-32	1.2731e-32	5.73146e-32	3.98864e-29	5.41822e-36	4.24758e-35	3.22795e-34	2.94219e-38	9.72644e-32	1.99313e-35	3.26227e-26	2.65938e-33	5.16736e-36	6.30683e-37	3.9635e-30	2.08893e-33	4.67776e-34	1.11373e-29	3.08716e-31	7.70852e-34	2.58045e-33	2.06079e-34	1.58255e-35	8.59167e-37	3.77813e-32	2.54517e-32	1.85978e-29	2.20256e-41	5.34244e-35	1.40408e-33	9.41082e-33
SNHG8	1.81619e-23	1.54755e-27	7.21144e-22	1.06608e-24	6.77687e-23	5.67165e-22	4.32548e-22	7.55653e-24	8.17873e-25	6.27862e-24	1.85196e-20	1.3765e-26	1.64138e-24	9.53963e-21	6.49659e-31	2.04447e-22	2.91467e-23	1.05913e-21	5.40467e-23	2.07647e-31	7.93839e-19	6.13241e-24	4.79413e-26	1.26051e-19	5.94394e-26	6.70268e-21	4.30382e-26	2.04642e-28	5.27156e-21	6.42625e-25	1.76228e-22	3.11606e-25	2.90386e-24	3.77144e-22	5.58537e-25	5.17459e-24	1.00623e-17	1.4906e-28	1.53978e-22	4.33246e-21	4.50321e-21	4.74701e-19	1.0312e-20	3.47953e-21	1.03003e-25	4.58552e-20	7.74003e-24	1.14919e-24	1.24128e-22
IL2	3.61477e-126	1.50611e-147	6.14441e-128	1.34765e-142	1.24728e-138	2.16057e-145	2.43985e-149	4.10993e-140	2.73227e-142	1.54562e-151	5.60152e-147	4.25152e-142	8.36143e-144	4.66771e-141	9.97122e-150	3.96975e-147	7.76583e-136	2.42781e-122	2.33605e-144	1.52297e-138	3.38138e-150	7.76832e-139	1.56692e-157	3.44574e-139	1.38485e-135	2.01699e-139	5.36437e-143	1.78292e-149	3.41654e-149	1.10436e-134	1.88766e-141	1.42579e-142	4.47383e-135	8.53594e-136	2.71953e-148	2.01838e-135	3.92686e-133	9.37144e-139	1.06117e-141	1.75666e-132	1.93038e-125	7.45082e-144	3.79084e-127	4.82487e-138	1.57429e-139	3.70502e-147	1.18497e-142	5.07313e-144	9.7544e-137
IL21	0	0	0	0	0	0	0	0	0	0	0	0	0	0	0	0	0	0	0	0	0	0	0	0	0	0	0	0	0	0	0	0	0	0	0	0	0	0	0	0	0	0	0	0	0	0	0	0	0
OTUD4	5.27878e-38	3.75703e-31	1.01062e-28	1.28538e-32	4.56802e-34	6.43252e-26	3.74826e-33	1.46301e-38	2.31073e-32	3.89307e-40	7.62916e-28	8.14747e-35	3.88153e-33	7.3544e-36	2.14467e-28	4.38676e-29	1.0545e-39	1.25486e-28	3.18316e-30	2.01313e-31	8.91988e-33	7.52037e-34	1.57193e-30	1.59938e-36	4.24225e-29	1.36025e-31	3.85796e-36	1.45569e-36	4.5692e-32	3.89759e-31	8.39444e-34	1.91858e-32	4.05537e-29	4.53291e-35	1.87118e-33	1.71391e-29	1.91435e-26	7.68865e-37	1.77467e-27	2.48135e-37	4.66099e-34	3.76057e-36	2.93105e-34	2.45682e-34	4.14201e-29	1.07794e-31	2.25589e-32	3.06555e-32	1.26827e-29
ZNF827	6.58309e-21	5.95321e-22	3.49564e-27	6.89124e-24	8.48838e-26	4.84443e-26	1.01352e-29	4.67368e-24	2.29435e-26	5.34666e-25	5.83341e-28	6.81381e-22	6.40671e-23	2.50213e-25	9.14145e-27	2.6612e-23	9.70376e-26	5.25088e-31	5.38745e-23	5.95857e-25	1.85756e-32	1.08294e-28	1.98188e-27	2.5856e-29	3.58683e-28	7.81503e-25	1.13182e-26	8.35609e-28	3.00138e-26	3.99218e-31	1.42941e-27	1.26499e-20	2.97373e-27	9.82639e-26	8.68481e-25	8.48174e-26	3.14408e-25	1.8072e-29	2.73556e-33	4.12893e-28	2.78683e-25	1.2166e-24	1.86606e-26	3.54834e-25	6.58382e-29	2.17225e-24	5.64506e-27	2.69312e-24	1.97719e-32
LRBA	4.40163e-152	1.59094e-152	1.85843e-152	8.24954e-167	7.43951e-137	1.2889e-148	2.19935e-159	2.24573e-155	7.38611e-166	7.26465e-158	4.23574e-155	7.45557e-156	4.89737e-155	1.52947e-144	2.01475e-160	1.62987e-159	1.83281e-148	1.25709e-151	9.76674e-161	6.02167e-152	1.29233e-145	1.82199e-153	1.22154e-145	8.22125e-148	4.54043e-147	1.91763e-161	8.46418e-148	2.61409e-156	4.67588e-169	4.56401e-166	1.5525e-153	3.38785e-156	6.31707e-162	4.6919e-157	3.47499e-162	7.76353e-162	2.00587e-139	2.06571e-154	1.76666e-164	2.04245e-152	1.54906e-154	9.55042e-171	6.92158e-157	1.49374e-151	6.27216e-156	1.4517e-149	1.09588e-172	3.27687e-148	6.09915e-153
NSUN2	1.81513e-23	3.26244e-30	2.4534e-23	4.45968e-25	8.55382e-31	1.38835e-27	9.54181e-24	5.27869e-28	1.32108e-21	7.5417e-26	9.63966e-26	4.80269e-23	1.25167e-25	2.53133e-21	4.1083e-26	5.20206e-22	1.70774e-21	2.18176e-20	3.50695e-20	3.04408e-21	1.54243e-21	2.88912e-17	1.73352e-22	1.33026e-25	9.9123e-25	5.69728e-24	1.53047e-19	7.18152e-30	4.2493e-22	9.16929e-20	2.06595e-22	2.75299e-21	5.9034e-22	4.2798e-23	6.67922e-27	2.95806e-23	4.53959e-21	8.06388e-26	5.3131e-29	3.89344e-23	4.99407e-26	3.07345e-25	1.48405e-24	7.49625e-24	3.77669e-23	9.16602e-24	2.22701e-27	1.69059e-22	1.75974e-23
RPL37	1.96268e-135	2.93135e-138	6.49527e-134	1.27436e-120	1.3437e-132	3.7047e-131	6.90128e-137	2.50501e-140	9.68689e-141	4.61042e-126	1.40365e-123	1.50407e-125	2.32457e-129	1.6977e-144	1.8482e-135	3.71242e-132	2.64034e-127	1.76089e-146	5.62468e-142	7.33415e-134	3.99391e-136	9.85713e-131	3.09204e-138	5.68824e-137	3.49698e-132	7.8492e-144	1.04083e-136	7.38446e-142	1.0076e-133	2.80154e-137	2.13551e-137	2.88653e-140	7.74331e-144	1.30017e-135	1.32011e-136	5.4718e-130	8.40547e-134	7.25527e-143	1.40345e-130	1.49484e-130	6.41378e-133	8.79962e-148	9.40788e-134	1.00836e-127	1.68852e-127	2.82473e-138	1.11293e-135	1.69331e-131	8.76189e-137
HMGCS1	1.09947e-103	1.82324e-97	1.55861e-102	1.0889e-98	8.50247e-101	4.11735e-101	7.82305e-105	2.71386e-108	1.54099e-95	1.81116e-99	2.41457e-99	4.12701e-104	1.97405e-111	2.7602e-113	6.46783e-98	3.23066e-101	7.17142e-106	1.70453e-90	1.25357e-97	2.61345e-99	7.76465e-98	2.20772e-102	1.22698e-97	2.72336e-101	1.34799e-93	1.83509e-91	2.58459e-95	3.10265e-98	3.09697e-90	4.27553e-104	1.42391e-91	1.33876e-104	8.6324e-95	3.41628e-94	4.00544e-102	1.47837e-85	8.91013e-93	1.28427e-102	2.91273e-98	2.48834e-93	3.91349e-94	4.71546e-91	1.04526e-98	1.47771e-105	7.06912e-111	5.65625e-106	1.22797e-102	1.02767e-104	4.23762e-103
IL6ST	2.96942e-42	3.54468e-52	7.18804e-52	1.27612e-50	5.46578e-58	4.98769e-50	2.14729e-47	1.81507e-54	2.00233e-44	9.31644e-54	8.51902e-58	8.70952e-52	3.56001e-45	1.15315e-48	3.58039e-47	4.35408e-60	5.42869e-46	9.58258e-54	1.15116e-53	7.35566e-45	2.9844e-49	5.7801e-46	5.4663e-50	5.01724e-46	3.78427e-51	2.97006e-52	2.00241e-62	1.47183e-56	5.94237e-45	1.10282e-51	1.17087e-45	8.7419e-53	2.39776e-49	1.0035e-46	2.01499e-50	2.71302e-51	1.20642e-46	4.00763e-50	3.00813e-49	1.89775e-47	1.54251e-47	3.31219e-49	1.86715e-52	4.40183e-50	5.25129e-54	5.44811e-55	2.06166e-53	1.07006e-56	8.63052e-51
BDP1	1.96558e-27	6.87893e-28	2.47349e-33	1.09014e-22	3.83095e-36	1.69584e-27	2.12405e-27	2.80401e-36	1.28009e-29	1.89128e-29	2.14965e-32	1.09337e-26	6.68169e-26	4.04583e-26	1.32562e-27	2.18267e-33	7.50318e-32	6.52197e-22	8.97596e-37	1.33674e-24	7.4949e-26	9.04569e-32	3.55072e-35	1.21391e-31	3.67774e-34	4.86483e-32	8.13091e-39	7.98269e-31	5.56144e-28	5.28734e-33	1.6823e-33	1.10965e-29	8.47441e-28	1.87277e-27	2.33163e-33	7.55389e-28	2.16236e-29	6.28044e-36	1.68544e-31	7.8862e-25	4.69114e-29	2.01547e-28	3.69245e-30	1.18e-32	5.7702e-28	2.51562e-27	2.57407e-30	4.82718e-29	4.10918e-28
BTF3	2.25754e-66	7.08604e-74	4.74335e-58	6.53635e-64	1.80594e-67	1.12308e-61	4.79117e-61	6.14763e-61	1.13301e-67	2.56055e-66	1.30752e-64	1.29429e-60	9.12081e-64	1.84292e-63	1.76591e-63	1.71013e-71	2.51262e-67	2.37851e-65	1.69153e-64	8.641e-61	5.89958e-66	6.7474e-65	2.40172e-64	3.15192e-62	1.03491e-67	3.38211e-61	1.08067e-77	4.38634e-61	9.34914e-58	4.40363e-69	2.32812e-59	2.52317e-69	1.01543e-67	2.22855e-61	8.91029e-67	2.452e-67	9.76467e-62	7.26475e-70	2.10402e-57	8.7696e-70	7.95259e-68	1.8606e-58	3.65091e-61	7.09108e-63	2.87698e-61	9.31188e-74	3.37206e-68	7.86732e-67	1.13402e-66
COX7C	3.09438e-88	2.93438e-85	4.0762e-87	7.13362e-77	2.20005e-82	8.52613e-93	3.16017e-86	9.89949e-91	1.80904e-92	1.21979e-86	5.70682e-100	3.77741e-89	7.96686e-84	7.45107e-87	1.43313e-95	2.55892e-88	1.20813e-84	2.06891e-85	5.78408e-80	2.73811e-87	1.31587e-95	5.31962e-98	4.7792e-85	6.61565e-83	6.20829e-84	3.13467e-92	1.34118e-91	8.54303e-101	1.29075e-84	1.42709e-82	1.04147e-95	2.74232e-89	8.02083e-95	2.86065e-90	3.45522e-86	8.74972e-84	4.48906e-92	8.10368e-90	1.08333e-99	7.83295e-82	2.48956e-94	9.02228e-83	5.76947e-95	1.0917e-81	7.21946e-94	2.39404e-94	8.20494e-92	2.78211e-92	1.59583e-81
CHD1	2.61589e-31	2.08276e-31	2.67805e-37	1.61942e-40	7.84276e-29	3.95171e-32	3.01027e-29	2.13867e-35	4.51091e-34	3.28635e-29	2.18063e-36	8.87248e-27	4.40872e-34	7.56079e-34	4.01272e-36	7.83256e-39	4.08317e-32	2.33051e-33	5.68829e-40	7.19239e-34	3.78128e-33	4.63766e-26	2.49414e-29	3.13714e-33	4.58236e-33	7.00635e-28	6.25776e-33	2.69575e-36	5.13892e-36	1.97131e-31	8.29201e-33	9.07023e-26	1.07122e-35	2.87157e-31	3.16501e-32	4.39588e-32	1.52093e-34	1.04389e-33	3.76667e-34	1.06956e-32	1.63368e-37	1.39127e-32	5.04835e-28	2.63356e-33	1.35252e-27	5.78654e-37	1.61824e-32	4.77204e-34	1.79007e-34
PAM	6.97582e-31	1.16086e-34	1.39848e-30	3.48218e-26	2.00275e-29	8.70082e-34	5.9803e-33	2.36067e-29	8.21806e-32	1.96448e-34	2.31345e-32	1.8856e-38	9.34269e-27	5.89287e-32	1.10226e-34	4.42013e-29	4.5707e-32	3.06908e-33	1.46243e-25	3.61782e-33	6.77972e-31	2.16206e-29	2.26648e-31	2.84488e-30	9.54772e-32	4.21758e-39	1.04335e-26	3.10747e-33	2.71896e-37	1.66985e-25	6.20879e-30	3.73342e-36	2.82586e-34	9.60169e-35	2.53549e-34	2.99179e-23	3.15674e-33	4.64938e-26	6.70321e-37	1.57192e-30	7.18252e-32	6.90899e-35	6.09643e-25	3.42991e-42	2.21744e-32	2.56234e-29	1.1281e-35	1.03217e-34	2.64129e-34
WDR36	1.92949e-27	1.16826e-23	2.93495e-30	9.93447e-28	5.44995e-24	3.65279e-25	5.19398e-28	1.91181e-32	6.52002e-26	1.05785e-28	9.08823e-28	1.83993e-23	1.41978e-23	1.31172e-25	1.72838e-27	2.09703e-32	3.30125e-34	1.29097e-30	3.17032e-31	3.88941e-27	2.73769e-30	2.08304e-24	3.36426e-23	2.92741e-26	3.57909e-32	2.95807e-22	2.95724e-28	4.60728e-31	4.55394e-24	1.19059e-29	6.68275e-32	3.61386e-29	1.64509e-24	4.98603e-31	3.24309e-34	4.44113e-24	7.78848e-22	3.911e-29	4.9747e-29	2.33673e-28	1.95797e-29	4.74788e-28	1.00391e-28	3.65494e-25	6.67614e-31	2.43178e-24	5.23812e-28	1.1523e-27	4.63254e-25
REEP5	5.82554e-21	1.19854e-20	2.49446e-19	1.83636e-21	6.26824e-20	1.78973e-18	2.76567e-21	7.58332e-21	2.31972e-16	2.5603e-25	2.83023e-22	2.03118e-21	2.35238e-18	4.60518e-20	4.77341e-23	4.59785e-22	2.05121e-20	3.68179e-18	1.42724e-22	4.99834e-23	3.8021e-23	8.34124e-18	3.89802e-25	1.2096e-23	8.74709e-20	5.44771e-20	1.28924e-24	6.70248e-24	3.50128e-22	3.17894e-18	3.02677e-22	2.47329e-26	4.60835e-15	1.00919e-23	1.30811e-19	7.257e-22	1.62565e-22	1.85991e-17	3.69783e-19	8.1318e-25	1.39567e-18	1.52734e-25	3.89814e-19	7.40653e-21	3.26547e-28	2.06349e-27	2.93033e-17	1.1526e-19	3.53192e-18
TNFAIP8	8.41544e-52	4.99165e-43	1.32147e-50	8.86577e-58	5.0073e-57	8.81728e-49	7.91104e-43	1.71776e-50	9.19573e-55	1.52574e-48	1.83893e-53	6.20592e-51	1.66214e-53	5.46196e-46	8.79284e-44	3.27921e-52	3.88975e-59	2.57757e-45	6.74265e-54	8.88256e-57	9.43061e-62	1.05272e-46	4.3289e-49	1.19491e-47	4.80253e-47	1.65209e-41	1.02656e-49	1.25795e-46	2.25273e-45	1.23113e-50	1.35413e-53	2.95721e-52	4.35832e-56	1.79624e-41	4.16549e-50	7.06742e-53	9.67736e-55	8.7396e-56	1.31244e-56	4.19442e-54	7.5504e-51	8.89421e-47	4.05884e-46	1.80909e-44	1.83956e-46	6.60555e-53	1.70067e-46	6.64135e-49	1.01201e-55
HINT1	1.79861e-70	2.78871e-66	2.25411e-65	1.09538e-67	7.80396e-69	1.7759e-70	2.88419e-64	3.442e-70	5.11347e-66	4.41241e-75	3.19184e-68	1.56779e-77	3.39936e-65	3.69195e-76	2.28915e-65	1.19475e-73	1.23049e-74	1.49388e-72	1.81533e-71	1.11501e-63	5.39413e-84	6.88368e-78	2.10247e-74	9.67319e-80	4.19349e-71	2.49912e-68	5.3879e-65	4.35187e-63	2.35368e-64	5.45813e-71	1.04964e-65	6.67678e-72	1.84893e-75	4.20617e-76	1.03066e-75	4.93509e-65	8.5613e-67	7.02256e-67	8.99997e-76	1.12278e-67	5.43715e-72	2.08202e-77	1.13151e-66	1.82961e-72	5.90136e-57	1.1186e-70	4.77968e-74	5.32713e-70	2.30871e-63
ACSL6	2.87882e-20	1.26704e-15	1.39539e-14	1.23069e-22	3.40473e-19	3.8218e-15	7.36263e-21	1.09214e-17	1.58681e-20	4.91604e-17	9.00951e-16	6.39004e-16	7.53538e-22	6.04993e-20	1.62066e-24	1.1842e-14	3.08162e-18	1.38236e-17	5.04353e-22	2.57978e-18	3.25961e-17	4.12088e-18	5.47065e-17	1.32908e-20	2.18251e-21	6.05682e-16	4.32967e-18	6.91083e-17	1.17706e-19	7.03612e-16	1.18898e-16	9.01721e-19	2.08617e-16	3.70346e-17	1.33266e-17	8.66223e-20	5.99827e-20	6.98464e-22	2.9365e-18	2.12151e-23	1.93191e-17	6.6478e-17	8.10164e-19	3.77183e-18	1.72189e-22	1.247e-18	1.55236e-15	7.35615e-18	1.24768e-18
CSF2	1.01819e-15	1.09312e-14	4.03375e-18	5.96281e-18	1.17747e-14	8.41269e-16	5.23273e-20	6.41563e-19	7.47627e-13	1.00944e-12	3.40535e-11	2.48425e-15	2.02667e-16	3.01688e-14	4.16163e-13	3.07351e-15	1.57692e-14	5.08972e-15	2.54753e-14	5.55733e-15	7.64147e-15	4.81872e-15	1.36449e-11	2.50556e-15	5.64161e-19	1.55156e-13	3.62611e-13	8.26671e-18	5.32422e-16	7.10656e-15	1.00386e-17	2.48947e-18	6.90027e-16	3.17682e-15	2.7195e-16	8.7625e-15	1.06824e-17	8.12112e-15	6.06727e-13	4.26829e-17	4.64868e-12	5.33149e-11	3.19108e-16	5.47551e-13	3.5172e-21	1.2185e-13	6.91682e-14	7.94069e-13	3.26158e-18
IRF1	3.40039e-34	5.32333e-45	1.95322e-43	8.85387e-38	1.60506e-42	4.86556e-36	2.03409e-35	4.5684e-39	1.74552e-39	3.6762e-40	1.23032e-38	2.09687e-35	4.7323e-47	2.1647e-40	2.09744e-39	1.39568e-43	1.15682e-48	1.10035e-40	2.82042e-45	2.79231e-35	7.01065e-39	1.01738e-33	3.06591e-38	2.88269e-45	7.99536e-39	5.57878e-42	2.30158e-31	3.48771e-42	1.86722e-32	4.475e-38	1.14672e-40	1.70894e-39	4.5532e-42	3.38492e-35	5.78617e-44	2.74509e-42	5.87114e-34	1.01823e-40	1.60387e-44	1.94456e-37	7.6427e-41	1.24809e-38	6.27199e-43	6.00039e-37	1.01939e-38	1.17588e-41	1.93736e-44	1.4383e-36	2.57157e-41
UQCRQ	1.12765e-30	1.11325e-28	7.12485e-23	1.47756e-32	1.30915e-35	2.28725e-31	3.2539e-32	1.26122e-31	1.16414e-28	1.22163e-31	3.44896e-31	7.16456e-26	3.69924e-29	1.25873e-28	1.29644e-29	3.15243e-33	2.64023e-34	2.03683e-26	8.73594e-32	7.55812e-35	1.17334e-26	1.30947e-35	6.01417e-31	6.18169e-35	2.03102e-35	1.13165e-26	3.05979e-34	2.32407e-34	1.25333e-29	6.6256e-34	6.83179e-25	7.92643e-33	4.77619e-35	2.9682e-33	3.69001e-34	8.30131e-32	6.30106e-30	5.91094e-33	3.85412e-33	2.73814e-24	1.1495e-25	7.43801e-34	1.31647e-31	7.04048e-33	2.28131e-35	2.92357e-28	2.83005e-27	2.72959e-27	4.43637e-28
HSPA4	3.45935e-45	7.19328e-50	1.89306e-41	3.49228e-44	4.91476e-50	5.49906e-44	8.36693e-47	1.04066e-46	4.84153e-44	6.69804e-50	2.58418e-44	3.40663e-42	6.05135e-45	6.1934e-45	6.63981e-50	2.34774e-52	1.02815e-50	1.84227e-45	1.09029e-48	4.07118e-49	4.6541e-43	6.67147e-46	6.15575e-48	5.18176e-43	1.35716e-46	1.15188e-40	8.3634e-48	5.75129e-52	2.38241e-43	1.47108e-39	8.62439e-47	1.53801e-44	2.0505e-47	1.22538e-46	1.89224e-43	4.45412e-44	1.05373e-45	8.82855e-45	7.30958e-55	3.41496e-49	2.91119e-42	1.72061e-45	5.43731e-43	3.56337e-49	5.43138e-43	9.57906e-53	5.49716e-46	1.85543e-43	1.04452e-46
EGR1	1.16088e-37	1.39162e-38	2.29435e-33	7.37057e-39	1.98217e-33	3.26476e-37	1.25956e-34	7.21568e-35	1.4125e-32	1.33092e-37	1.36291e-32	3.91025e-37	7.26306e-31	4.14324e-29	1.90382e-32	2.28686e-35	5.24579e-35	2.22798e-32	7.90836e-33	2.53988e-36	1.94552e-35	2.22612e-35	3.75129e-39	1.20414e-34	5.5542e-35	1.35636e-29	4.19662e-36	3.90352e-36	3.32625e-33	2.33151e-34	4.18821e-36	3.38446e-38	3.24272e-33	1.75727e-35	7.73413e-32	3.93577e-30	9.32465e-33	1.79992e-31	1.02603e-29	1.42525e-39	2.70335e-37	4.36421e-37	8.67195e-35	1.20891e-38	3.94316e-29	2.69634e-30	1.14925e-29	1.35826e-28	8.33048e-28
ETF1	2.80832e-40	7.36649e-42	2.46149e-45	3.90132e-37	4.64395e-43	8.24988e-38	3.98328e-45	5.65743e-40	1.29442e-38	2.60559e-44	8.76548e-37	9.43426e-41	1.76741e-40	1.40329e-40	1.47082e-50	5.33789e-43	2.38896e-38	1.84041e-41	8.0782e-47	4.10194e-38	1.79054e-45	6.57286e-38	3.28958e-45	3.45066e-45	8.72623e-36	5.39265e-36	9.40738e-36	2.08316e-42	1.44283e-43	1.30493e-38	8.28303e-46	1.37427e-38	3.31345e-44	1.31434e-41	1.15723e-35	9.88104e-43	4.95606e-35	1.88125e-39	8.67006e-36	2.41387e-45	3.86956e-39	6.99758e-43	1.16117e-42	8.81336e-44	2.5653e-42	7.77974e-43	2.83542e-43	6.5954e-42	9.75964e-39
HSPA9	9.99146e-43	3.45694e-41	4.97312e-41	3.93021e-41	1.43109e-45	6.56558e-40	9.52582e-43	2.50782e-40	8.92821e-49	2.63494e-48	1.34299e-42	2.41275e-40	7.75618e-41	9.12245e-44	3.03734e-41	2.78772e-39	6.83368e-49	5.97242e-41	1.56895e-43	3.69859e-46	2.37407e-43	7.46781e-42	1.78956e-44	3.21111e-53	2.25419e-43	7.38873e-53	2.85627e-46	5.18649e-42	3.57956e-50	1.56593e-40	3.9136e-40	5.09703e-43	3.33969e-40	9.07758e-47	9.35233e-42	6.55594e-45	5.42856e-45	7.24271e-37	4.66298e-43	1.48659e-49	5.62553e-42	3.79581e-45	4.47302e-44	1.06181e-40	5.00183e-48	1.02639e-48	1.7275e-43	1.9195e-35	1.47718e-46
GNPDA1	7.00813e-37	7.03871e-32	3.51208e-31	2.95634e-37	6.62813e-30	8.29662e-41	6.3963e-33	2.31994e-28	3.32784e-38	3.2194e-35	8.91307e-36	4.51707e-30	7.47776e-33	1.38648e-30	2.7092e-32	1.58362e-33	5.53445e-37	2.31434e-34	4.65343e-36	5.71513e-33	6.66295e-31	2.70399e-37	7.66116e-37	5.92284e-43	1.53457e-40	4.49039e-31	1.04441e-30	1.73087e-35	2.87884e-33	1.40985e-35	1.46012e-39	2.26775e-39	5.9876e-41	2.9178e-33	2.08283e-33	4.16793e-31	4.45454e-32	2.0391e-36	2.07206e-36	2.61902e-32	1.50957e-32	6.96106e-34	1.22012e-35	1.81751e-39	1.88991e-31	3.88031e-30	6.94894e-29	2.21511e-39	1.55302e-33
TCERG1	7.23342e-30	1.53479e-35	9.24878e-36	9.81846e-31	2.15698e-36	3.59842e-36	3.10133e-32	1.27985e-27	2.17704e-31	2.29166e-31	1.34769e-28	8.9001e-31	9.62459e-32	1.03088e-28	4.59026e-32	2.02626e-32	1.13279e-38	6.65093e-29	4.12389e-32	1.4014e-33	3.81864e-33	1.86029e-28	1.46182e-30	3.74329e-29	5.53976e-37	1.60717e-32	1.41874e-31	1.45957e-30	6.19251e-31	2.25009e-25	1.77112e-40	2.83216e-33	5.03384e-30	2.54757e-35	5.99854e-30	4.9937e-35	6.0901e-29	3.07454e-33	5.50475e-35	3.31638e-32	9.67137e-27	9.52919e-27	8.25764e-29	1.41961e-31	2.69863e-29	2.4184e-34	2.87225e-34	1.0374e-29	5.37336e-32
LARP1	2.86866e-31	8.86349e-44	1.33273e-41	5.58122e-36	3.07615e-45	1.25232e-37	1.96745e-39	5.32044e-32	5.19585e-38	2.96153e-38	2.07073e-35	2.3254e-39	4.89619e-47	1.08425e-37	1.00019e-38	4.30551e-45	4.38373e-43	1.2092e-43	2.22302e-37	1.43383e-43	7.77726e-43	1.27935e-32	2.0512e-36	1.15686e-39	7.66648e-44	3.72255e-37	2.39374e-38	3.87123e-42	1.54676e-44	4.35997e-38	7.78679e-45	4.21951e-38	5.19152e-39	1.02731e-38	9.80352e-40	4.28229e-42	3.58155e-35	1.37482e-37	2.81357e-38	1.40071e-43	2.93517e-38	6.46597e-40	2.02099e-33	5.40642e-36	1.31596e-36	1.51215e-42	7.71934e-42	1.99249e-33	9.21454e-36
ADAM19	3.79323e-33	1.4186e-42	3.86104e-29	1.33692e-36	4.09293e-35	2.1399e-33	1.09142e-33	4.73522e-33	1.56231e-35	2.43107e-35	2.39562e-38	4.27003e-35	3.00881e-38	1.82581e-35	1.23899e-32	7.12764e-41	2.72061e-36	1.66749e-35	9.48265e-32	3.88351e-41	3.91774e-43	2.28524e-34	5.93285e-36	2.42297e-40	1.95094e-37	4.65003e-28	4.77325e-40	2.8218e-33	2.44709e-39	8.93404e-33	8.17848e-34	2.97344e-35	1.53234e-39	1.02256e-39	5.10858e-30	1.52235e-34	2.09147e-31	9.40636e-35	1.68277e-33	2.54091e-41	9.57198e-33	5.62851e-39	9.57755e-38	3.03413e-35	1.99064e-38	5.39203e-38	2.07476e-33	1.52183e-29	6.24618e-30
ATP6V0E1	1.07469e-20	7.99053e-23	1.24988e-24	2.58279e-28	6.83227e-27	2.0242e-21	2.01589e-22	5.11407e-22	4.54547e-18	2.8001e-22	1.32161e-25	2.83912e-21	1.75754e-23	6.96423e-24	9.84651e-24	4.12778e-22	2.15974e-22	6.54842e-21	3.85249e-25	1.56765e-19	3.36839e-19	5.39052e-26	2.1004e-21	1.78743e-22	1.49234e-25	4.24176e-26	5.68829e-27	3.2169e-25	8.87331e-19	5.6949e-25	1.15607e-21	4.05517e-19	1.99629e-22	2.97706e-20	1.90608e-23	2.56714e-22	1.68036e-20	4.61655e-24	7.80431e-22	1.30739e-17	8.00138e-26	1.33332e-17	7.72347e-24	2.48852e-19	4.75847e-23	1.94874e-22	1.78811e-19	4.4832e-21	5.97146e-26
SFXN1	7.45633e-91	1.40665e-104	2.5871e-97	5.21832e-108	1.14884e-114	2.85247e-104	1.18735e-104	2.31407e-99	1.04381e-105	2.52693e-108	1.30404e-92	3.05506e-101	1.14468e-89	2.21224e-97	2.14854e-107	1.64725e-113	8.4313e-95	1.29124e-95	5.99717e-106	3.48404e-98	6.24542e-103	2.57395e-99	3.51595e-106	2.20646e-101	2.56626e-107	2.68726e-92	6.89013e-106	9.60339e-104	1.80247e-103	3.99889e-101	1.06652e-104	3.70711e-104	8.12351e-106	2.07997e-85	2.75981e-92	1.00368e-98	9.69521e-101	1.58373e-120	5.00728e-102	3.11697e-99	2.74372e-94	4.36592e-94	1.15142e-104	6.06518e-117	3.6542e-106	1.09256e-104	4.61469e-107	3.87295e-110	8.42249e-88
HRH2	2.07752e-26	3.21711e-32	4.1905e-34	1.2355e-32	2.76985e-36	6.77063e-40	2.09619e-30	3.88445e-32	7.3263e-31	8.21002e-36	1.89778e-27	2.19721e-30	1.68447e-35	3.39167e-28	3.16877e-30	8.34143e-33	1.35494e-32	7.45432e-30	4.12047e-28	1.0969e-28	1.55774e-35	2.54932e-25	7.73025e-29	1.06406e-33	5.15351e-32	3.30398e-32	2.77389e-27	6.93351e-32	7.39668e-34	2.77594e-27	8.1972e-27	4.71574e-34	2.73399e-31	2.24486e-25	1.04954e-32	6.34204e-31	7.03437e-31	5.75395e-26	2.87621e-33	5.6258e-33	1.0345e-35	1.07809e-30	2.28256e-32	6.44971e-36	1.67364e-26	1.41524e-37	1.50962e-32	1.80625e-29	2.1755e-28
HNRNPAB	3.63924e-26	2.32945e-30	6.93144e-27	7.39332e-29	2.25431e-28	4.4537e-30	6.94837e-29	8.57083e-25	1.96078e-29	2.29646e-33	9.42071e-29	4.77515e-36	8.49482e-26	1.85419e-26	6.26375e-27	2.22942e-32	1.02557e-27	2.40875e-36	6.44576e-33	4.90975e-28	6.41443e-25	4.53064e-27	2.03376e-29	2.14495e-34	2.82697e-29	1.55107e-29	2.87395e-27	5.17071e-29	1.1856e-26	3.70964e-28	2.72597e-29	1.72031e-30	4.40976e-33	5.9052e-24	1.11274e-33	5.75283e-29	1.55577e-27	8.82728e-30	2.18799e-28	5.27509e-31	6.34381e-25	1.27882e-29	1.49998e-32	9.11529e-29	6.62777e-27	7.83002e-32	1.12891e-29	1.14865e-28	6.20178e-27
CANX	2.15429e-27	5.00491e-33	4.26627e-32	3.07854e-32	1.90359e-25	1.44948e-26	1.6882e-31	2.69883e-22	2.88751e-28	3.78982e-26	2.83544e-24	1.79447e-25	1.96044e-30	4.34122e-29	3.2414e-28	1.95778e-27	3.944e-28	1.23553e-28	1.34316e-27	1.25745e-28	8.01303e-29	6.20015e-29	4.57392e-25	8.06154e-30	2.59586e-32	2.05351e-27	6.8365e-27	3.99411e-34	4.24294e-26	1.31198e-29	8.45177e-27	1.21082e-25	4.8304e-34	6.98331e-25	1.58044e-25	4.53902e-27	2.24156e-28	2.66006e-27	1.66805e-35	1.75999e-30	5.67264e-25	5.88279e-34	2.09255e-25	8.78071e-36	3.92475e-33	5.38197e-35	3.75094e-29	7.41147e-24	6.65699e-28
IRF4	1.66848e-38	3.03171e-40	1.87085e-44	3.18047e-39	4.26945e-44	8.5574e-48	1.73077e-41	1.60795e-45	5.30018e-50	1.2461e-38	4.43128e-41	1.53426e-45	2.98324e-47	1.85663e-45	1.26872e-44	1.43142e-40	3.43508e-47	8.75461e-44	2.22542e-38	1.21683e-43	2.01629e-36	1.28337e-41	8.91453e-44	8.28723e-52	2.72998e-46	1.4234e-43	9.44559e-45	1.48172e-44	5.85887e-36	5.37379e-49	1.15147e-43	2.44999e-53	5.04009e-43	1.51122e-41	3.0014e-41	7.30558e-51	1.8801e-35	4.03445e-39	2.3475e-50	2.02449e-40	1.89083e-44	6.28234e-38	4.99268e-41	9.64644e-46	4.51963e-43	4.58784e-46	2.22078e-51	4.71291e-41	1.78799e-53
SERPINB9	4.39243e-60	5.40401e-54	1.0784e-54	3.25885e-53	1.61365e-64	4.8603e-69	6.51849e-59	8.18463e-60	3.08371e-61	2.21243e-64	2.72779e-59	8.40359e-59	6.78463e-45	1.19116e-60	8.83891e-55	5.84429e-66	1.56077e-59	2.66848e-53	4.38595e-61	5.5058e-66	3.05618e-76	6.48428e-62	1.48146e-60	2.47569e-57	2.34141e-66	1.00807e-61	1.54651e-61	4.41126e-61	9.69095e-64	2.80509e-49	4.62196e-60	9.22545e-68	1.3322e-53	2.59868e-65	2.55044e-68	3.74506e-60	1.99177e-60	3.60891e-54	1.24076e-62	2.90985e-69	9.11482e-59	6.10042e-64	3.63433e-57	1.08628e-59	5.28683e-56	1.63662e-70	3.07377e-63	3.43438e-62	4.143e-62
RIOK1	1.96781e-25	2.25582e-25	3.95997e-24	6.57694e-27	1.06377e-28	2.31299e-35	2.16252e-26	4.07137e-24	3.78026e-27	2.08257e-28	1.53204e-24	2.13669e-32	2.47733e-28	3.40508e-31	1.57691e-33	2.47706e-28	3.46427e-26	2.94971e-28	2.12581e-28	9.26199e-26	3.44327e-25	2.34035e-32	1.44228e-21	1.41926e-29	1.66823e-26	2.5953e-25	1.69949e-27	4.09712e-26	6.27165e-26	9.69236e-22	7.00857e-31	6.49917e-29	2.74744e-30	1.13473e-30	2.91014e-35	1.54651e-29	4.27593e-26	4.9055e-31	5.42241e-27	7.06671e-26	1.51517e-23	2.28654e-26	7.48754e-28	2.31302e-26	1.46357e-26	5.08002e-27	2.45812e-39	1.05694e-29	2.0925e-26
NEDD9	5.60776e-41	3.24203e-41	6.14329e-40	1.35313e-38	4.3056e-45	3.76709e-38	1.27675e-47	2.00158e-41	5.00639e-51	5.63248e-43	6.71791e-40	2.36456e-38	7.61017e-46	1.31539e-40	3.53401e-39	6.18201e-41	4.6785e-40	3.30081e-52	1.59462e-41	1.16889e-40	4.50218e-46	5.81846e-37	2.35885e-43	2.27249e-44	2.61605e-42	1.40693e-39	9.50432e-34	1.05148e-32	1.32954e-45	1.35022e-38	4.58626e-40	1.45148e-49	2.6738e-36	3.64181e-40	1.24809e-41	1.16677e-36	1.06851e-39	1.4182e-33	8.41748e-46	1.71537e-37	2.10291e-42	2.66949e-45	2.56885e-36	1.13641e-41	1.8487e-42	6.25852e-44	1.86174e-46	4.11832e-50	1.34914e-41
JARID2	9.67499e-94	9.83411e-87	9.02267e-83	1.2159e-89	2.80909e-88	2.99113e-89	2.92581e-92	1.29495e-84	3.89096e-87	1.21809e-93	2.89926e-99	8.41056e-85	5.33449e-95	3.44306e-93	1.67644e-89	7.5635e-91	2.72576e-93	3.20849e-93	1.42388e-92	1.08077e-90	1.00018e-88	3.45568e-91	1.16632e-88	2.27226e-87	7.24102e-87	1.12859e-79	8.18904e-100	2.77469e-87	6.65482e-90	3.9061e-91	3.00442e-93	1.83057e-90	1.72162e-86	6.7099e-94	4.51314e-99	5.07843e-94	2.64354e-91	3.59773e-91	2.48266e-86	8.01675e-104	4.89738e-90	1.10506e-93	1.66293e-92	2.58271e-86	7.69875e-95	3.3198e-94	2.83487e-91	6.82443e-86	1.01534e-93
ATXN1	4.54056e-40	5.63779e-34	1.68963e-38	2.02021e-33	8.37881e-39	3.52889e-38	4.01872e-41	1.25226e-35	3.30921e-40	1.00097e-38	7.28039e-42	3.36771e-41	9.30159e-38	1.99864e-35	9.11521e-40	3.80007e-37	5.68379e-41	9.78716e-42	6.84208e-34	2.67689e-38	1.79888e-43	6.31023e-43	1.10807e-36	8.73186e-37	2.18157e-36	6.85289e-33	6.12638e-42	3.03375e-35	8.72375e-42	9.91894e-41	2.18096e-36	3.16626e-40	1.51801e-35	2.57257e-35	1.43417e-38	7.59119e-44	1.20057e-31	2.03918e-36	1.05548e-37	8.85112e-45	1.83046e-42	3.26351e-36	2.6822e-46	8.01173e-37	2.82305e-37	1.82761e-42	2.31695e-40	1.32867e-39	3.29553e-41
HLA-A	2.40097e-98	1.36977e-105	5.24073e-105	2.99719e-97	2.78447e-102	2.65697e-99	5.24305e-111	1.8759e-100	6.58488e-110	2.41479e-113	3.26439e-99	8.23424e-102	4.1122e-109	1.19136e-101	2.18434e-111	7.7117e-99	9.47757e-98	4.04118e-101	6.44016e-100	4.2355e-101	2.12558e-104	1.4618e-94	3.4605e-101	1.10694e-104	5.06156e-101	6.47822e-106	9.11112e-100	7.04306e-107	9.9682e-119	2.6247e-115	2.35496e-115	9.80077e-118	1.88182e-108	1.72326e-105	9.47686e-104	7.78928e-98	1.05555e-113	2.19092e-105	3.25859e-101	1.71184e-100	2.43308e-97	1.91116e-115	8.16876e-105	1.64415e-110	3.81807e-109	1.39291e-105	1.28242e-91	1.50931e-111	8.3294e-110
HLA-E	2.94784e-185	1.38177e-183	3.995e-174	1.26924e-175	1.64165e-181	1.03425e-177	3.86255e-179	1.33748e-175	2.80531e-186	5.27572e-178	9.48282e-182	2.5793e-181	2.86889e-172	1.26663e-185	9.19256e-175	7.99677e-200	7.98573e-189	9.87282e-178	1.86255e-173	4.66169e-176	1.01792e-183	1.8033e-177	1.09734e-181	2.0667e-199	4.53844e-191	2.60951e-184	3.01293e-168	6.6674e-195	5.24187e-178	2.42916e-179	9.04231e-169	1.36959e-203	4.71551e-169	1.37315e-165	3.81457e-169	6.28625e-182	9.04782e-183	2.54558e-175	3.2346e-182	4.60213e-184	1.51388e-167	4.25519e-162	3.0071e-184	9.82128e-182	1.71758e-177	1.44378e-173	1.28323e-190	2.18348e-181	1.55761e-182
IER3	4.72628e-10	2.35505e-13	4.18829e-12	4.81769e-10	6.28195e-19	3.05748e-11	1.00927e-10	1.05919e-10	4.44176e-14	1.20928e-18	5.46121e-15	1.06726e-14	8.30319e-15	1.61825e-13	1.71857e-12	3.21541e-12	9.7547e-15	6.81767e-10	4.32627e-13	2.45869e-13	3.55516e-12	1.50357e-10	3.90666e-15	1.16611e-12	2.20263e-10	3.94788e-13	6.06577e-12	4.34123e-12	1.21011e-11	1.60591e-14	1.15774e-16	3.0285e-15	1.13214e-08	1.79421e-13	8.1592e-18	3.47618e-11	1.03344e-11	4.07778e-15	1.07846e-11	7.81941e-15	1.14655e-12	2.32624e-15	7.39027e-14	2.37085e-10	2.08312e-09	1.99584e-14	2.49769e-17	1.43397e-14	3.76958e-11
PRRC2A	3.19862e-51	2.56676e-53	2.69708e-55	3.58351e-51	9.07315e-60	1.83246e-55	9.65389e-51	9.7865e-45	7.32093e-52	5.15784e-53	6.96492e-52	7.40645e-50	3.05212e-48	3.59866e-48	1.21754e-49	3.73137e-51	3.45442e-49	5.01578e-51	6.10025e-54	2.80745e-51	6.46814e-51	2.43654e-54	4.76271e-45	1.83474e-49	9.55807e-53	1.72202e-48	9.50479e-47	3.14334e-47	8.99859e-42	2.39509e-51	2.41441e-50	1.9627e-40	7.38262e-53	2.41666e-52	5.68094e-49	1.92365e-49	2.52601e-47	5.38965e-47	5.08523e-44	2.53582e-52	8.19585e-63	3.2602e-54	7.0747e-47	6.27763e-47	2.84783e-50	5.21975e-54	3.17306e-50	3.6094e-51	2.82313e-54
HLA-DRB1	7.11747e-13	1.49319e-13	1.97929e-10	9.99039e-12	6.28549e-12	5.08183e-15	4.94343e-13	4.8906e-15	5.19592e-16	4.9175e-11	1.68038e-11	4.81022e-16	3.55174e-11	4.21688e-09	3.6716e-14	5.4419e-09	1.82962e-15	2.77511e-10	1.01242e-14	3.16848e-12	6.44142e-09	1.27455e-11	5.07371e-13	1.42477e-09	4.77763e-11	1.11255e-10	9.07505e-13	2.77189e-08	2.7697e-13	4.15945e-10	5.65686e-11	3.50679e-08	3.5157e-14	1.11792e-13	2.29753e-10	2.42756e-13	3.18959e-11	2.70626e-14	6.74524e-10	3.66391e-11	1.41776e-10	1.44819e-12	2.47103e-12	3.34426e-09	6.12018e-09	1.99571e-08	2.9693e-11	1.09271e-13	9.72486e-13
HLA-DQB1	1.34514e-30	3.66516e-31	5.1619e-28	8.91567e-35	8.32854e-29	2.12266e-28	6.58503e-29	5.82709e-29	5.43079e-27	4.69693e-28	1.9516e-20	8.38515e-36	6.37973e-26	6.51236e-27	3.40215e-28	5.02341e-25	2.44106e-30	2.67173e-27	7.58819e-31	2.47321e-28	6.52035e-30	3.61921e-30	9.11087e-33	6.88789e-28	1.60336e-25	6.04335e-25	5.28967e-32	4.58981e-23	9.46684e-33	6.57366e-28	3.42731e-26	1.59921e-23	8.76231e-31	4.92997e-28	1.07715e-27	8.2102e-29	1.6229e-22	3.80068e-28	9.96737e-25	6.74534e-32	4.40787e-27	2.90401e-26	2.10754e-24	9.17559e-28	3.28976e-26	2.51657e-26	3.27199e-30	6.69664e-28	1.63148e-24
TAP1	7.27005e-48	2.16682e-57	1.07747e-49	2.81005e-51	1.29227e-51	8.29074e-49	1.98622e-46	5.11913e-46	7.22003e-50	2.74258e-46	4.79665e-47	1.38509e-54	2.17262e-52	6.62386e-58	7.04327e-48	2.42463e-58	1.34086e-48	4.08871e-52	9.43044e-49	1.92385e-54	1.44769e-43	1.06783e-47	1.12081e-42	3.88378e-49	5.70922e-57	8.85389e-51	6.60608e-49	2.31657e-45	6.49013e-50	1.08406e-47	2.36963e-45	3.44335e-45	1.06216e-51	2.14072e-52	1.43268e-46	2.31179e-53	2.7039e-52	1.19735e-48	6.91006e-50	4.89845e-50	1.4145e-54	1.29728e-51	3.35951e-47	1.80885e-49	8.60463e-42	5.94318e-48	1.20583e-49	1.00792e-48	1.28736e-53
RPS10	5.68348e-222	7.91446e-230	5.08363e-229	2.59646e-219	1.72761e-226	8.14477e-232	8.75322e-221	1.04741e-224	1.8668e-228	7.393e-212	6.20028e-226	6.54139e-222	7.13909e-229	5.24642e-225	5.79612e-235	1.31285e-222	6.79808e-230	2.04006e-218	1.90515e-228	2.44947e-230	3.59192e-221	4.43098e-230	2.32044e-221	4.41322e-222	1.92492e-229	8.48709e-226	8.74192e-220	1.20379e-211	1.003e-226	1.06205e-223	1.0149e-222	8.98995e-230	5.98678e-223	1.31546e-238	1.52325e-233	9.03032e-224	4.10394e-229	2.71891e-229	1.46024e-216	7.60835e-229	1.57008e-230	1.13611e-241	8.32695e-222	3.38025e-223	6.84656e-229	6.11e-236	2.06635e-218	1.60757e-215	6.45053e-223
KCNK5	1.60678e-101	1.68647e-115	5.77959e-102	3.45679e-109	8.52172e-103	1.52219e-109	1.67738e-116	6.63795e-117	1.9377e-105	5.63996e-106	1.80712e-114	1.85103e-109	1.12189e-101	4.01302e-115	2.9001e-95	2.71664e-104	5.29106e-107	1.47111e-99	5.83845e-116	1.09183e-118	3.66498e-113	5.54964e-111	3.95143e-98	2.62515e-104	1.01838e-115	9.91274e-96	5.82493e-102	5.88612e-105	9.38725e-118	1.28554e-104	5.36464e-106	1.54558e-105	2.22175e-109	7.22657e-96	5.80517e-103	9.37853e-106	2.00322e-108	2.62859e-98	2.19774e-116	8.29813e-110	3.63859e-100	5.51433e-113	2.99603e-105	4.39898e-101	2.61574e-110	1.60596e-114	2.01543e-109	2.8788e-111	1.57403e-109
RPL7L1	3.82759e-25	1.75321e-23	2.39527e-23	4.46504e-24	4.17096e-25	9.34195e-28	5.72421e-22	6.18128e-22	1.90877e-35	8.55261e-24	1.20034e-28	5.64673e-22	6.66958e-19	2.1132e-23	3.27938e-25	1.61626e-20	1.88883e-24	2.19659e-24	5.72622e-23	2.86893e-31	4.93379e-20	3.65543e-20	3.25008e-20	1.3234e-28	9.91136e-26	2.30574e-23	2.08752e-24	2.82777e-25	6.56536e-27	8.61862e-23	6.89192e-22	6.85576e-26	1.68048e-28	2.19505e-19	3.55048e-25	8.09934e-18	1.3681e-21	4.24534e-19	1.01875e-28	8.33764e-27	1.79518e-23	1.55803e-26	1.99233e-28	3.31149e-24	1.28651e-25	1.01014e-25	2.37302e-28	5.17372e-31	3.71896e-22
CD109	7.71655e-79	5.63702e-75	6.22208e-80	1.00078e-76	1.32646e-77	7.78535e-76	2.73502e-76	1.52517e-78	2.4612e-74	1.14979e-85	2.89602e-75	2.08317e-74	1.11054e-73	3.40527e-86	5.91765e-77	3.62611e-74	3.92754e-76	6.94251e-70	9.38872e-77	3.88523e-73	2.20649e-79	6.95719e-77	7.82598e-80	2.78191e-80	1.30999e-75	4.08645e-75	6.40813e-85	2.04197e-83	1.67785e-83	1.96492e-78	2.24327e-78	1.78246e-71	1.96914e-76	7.82836e-83	1.74031e-89	2.97961e-88	3.94653e-80	2.47853e-76	8.40625e-85	3.96859e-76	5.59693e-81	9.98482e-84	3.88533e-69	5.76575e-84	7.07024e-78	2.82902e-79	1.81824e-79	2.7869e-81	5.95781e-73
COX7A2	2.33809e-73	1.31465e-82	3.70081e-73	5.28795e-77	2.99762e-83	2.54847e-76	5.98363e-69	2.27703e-80	2.4298e-81	2.15877e-70	1.39835e-78	4.82855e-68	4.56826e-67	6.21478e-80	4.71922e-77	8.95727e-72	1.22549e-73	2.77618e-87	5.10093e-82	4.60296e-84	1.59421e-72	7.7261e-90	6.72986e-84	2.00358e-71	1.11567e-72	5.31745e-76	6.28349e-80	4.45996e-88	6.78545e-67	1.28734e-81	1.36959e-75	5.14491e-82	4.23882e-70	6.53666e-77	8.17665e-77	1.81327e-76	6.39083e-73	1.92572e-76	9.29928e-83	1.1564e-81	8.82526e-75	6.70423e-74	3.01721e-87	2.87145e-73	4.81972e-77	6.69758e-73	9.24549e-93	8.87647e-78	4.46618e-75
SYNCRIP	3.86799e-41	2.04065e-33	1.90157e-41	1.29427e-32	6.20022e-38	4.33845e-35	1.95217e-33	9.07461e-36	2.30924e-34	2.39766e-33	1.53678e-35	1.9385e-38	7.26259e-39	1.37046e-35	6.00549e-36	6.14564e-40	7.36161e-36	1.80856e-33	6.67396e-35	3.61611e-38	1.48756e-38	1.25574e-37	8.42673e-39	1.59121e-32	2.73268e-34	1.2268e-32	2.50793e-38	1.65192e-41	1.53387e-34	1.33842e-37	5.31953e-43	2.38675e-35	3.01585e-39	1.74353e-34	2.59233e-37	5.30256e-33	1.62899e-38	2.52774e-38	1.0227e-36	2.20135e-33	3.72575e-38	2.20022e-44	1.09065e-38	1.76809e-35	1.13277e-38	4.12107e-42	4.08292e-41	8.29411e-37	5.26921e-39
ZNF292	1.44613e-33	1.0879e-35	5.82453e-36	9.99822e-39	2.71493e-34	6.51087e-27	6.77041e-33	9.9477e-35	6.73302e-30	4.48186e-34	9.89114e-33	4.53936e-37	2.46908e-31	2.5569e-37	1.20157e-39	1.21731e-40	2.71064e-29	2.33852e-35	1.03748e-31	6.6795e-33	1.54235e-32	3.73567e-30	2.04253e-27	7.46758e-31	3.91053e-36	2.72127e-32	6.81615e-37	1.7085e-33	6.90599e-33	5.51786e-31	2.85885e-34	2.46529e-28	7.93275e-39	3.16335e-37	2.40945e-37	7.71999e-28	1.40068e-31	3.61783e-34	3.19759e-31	9.64085e-27	1.10513e-33	6.04849e-36	6.0161e-30	2.59342e-31	6.47912e-31	3.35838e-31	1.79856e-38	8.5801e-39	8.76557e-37
MDN1	1.02293e-71	4.19772e-55	8.78196e-62	7.59977e-72	1.92528e-68	1.01089e-73	2.64842e-67	2.91995e-59	2.46395e-65	8.31687e-63	7.51262e-61	1.65189e-68	1.31906e-62	1.84007e-68	1.54809e-66	3.65049e-66	5.19955e-67	5.27191e-61	7.3354e-73	1.78431e-63	1.50215e-64	1.5333e-72	7.49623e-68	1.08683e-66	6.37532e-71	9.4285e-60	7.5408e-67	2.44203e-75	4.69535e-64	1.51632e-69	3.62736e-67	1.24877e-76	2.29657e-73	1.27811e-65	1.42013e-75	8.4075e-72	1.99116e-67	5.48274e-74	1.03089e-68	1.28557e-72	3.8718e-65	1.69935e-70	5.31477e-70	2.10062e-65	4.19378e-72	3.33518e-62	2.11807e-71	5.31151e-65	1.57936e-65
FYN	1.98014e-45	2.91565e-42	1.10206e-39	6.47012e-40	2.82552e-37	1.18067e-48	2.90368e-41	1.66666e-44	7.48329e-47	3.90456e-41	5.63943e-39	1.09141e-37	5.91007e-41	4.62861e-45	1.15208e-40	1.14978e-47	4.29274e-37	7.07147e-46	7.78081e-42	1.98208e-37	2.54904e-43	8.90834e-40	9.20054e-48	3.26884e-42	2.35134e-50	2.2153e-43	2.88509e-49	1.75045e-39	6.66087e-46	2.76606e-40	1.47927e-35	8.3474e-47	5.36628e-41	1.19978e-48	2.16198e-41	1.92809e-41	4.768e-45	2.60433e-37	4.00057e-41	8.62135e-50	5.01937e-37	5.57441e-45	4.5419e-41	4.8637e-42	1.07328e-43	1.38094e-51	1.48378e-39	2.0446e-50	3.67019e-50
NCOA7	7.33336e-32	3.87506e-27	2.44337e-33	1.07211e-34	3.14179e-36	5.59357e-30	1.15649e-32	1.36178e-34	3.18602e-35	4.58633e-37	7.25238e-29	1.49653e-31	7.47164e-30	3.06116e-34	8.68846e-32	2.97542e-36	1.48838e-35	6.76568e-31	3.4526e-34	5.26327e-31	7.90365e-35	6.95473e-31	1.72896e-33	2.48278e-31	9.58462e-40	5.27064e-29	4.74561e-35	4.49551e-32	4.68147e-35	2.01488e-29	3.07232e-34	7.52156e-37	1.81294e-35	8.50671e-29	3.04822e-27	2.76716e-36	2.86475e-27	7.80925e-38	1.39467e-35	1.47256e-31	1.35277e-33	8.04878e-31	5.75136e-33	4.74373e-31	5.92113e-35	1.60791e-31	2.83921e-41	2.47873e-36	2.77038e-27
RPS12	2.32472e-84	3.64455e-83	8.35963e-84	3.24005e-88	2.74823e-98	6.64646e-88	3.62453e-86	1.2925e-84	5.70171e-91	7.99851e-91	2.27185e-89	1.31648e-91	2.29466e-88	1.12953e-93	7.86289e-88	7.3751e-95	7.74823e-95	1.87457e-95	4.96831e-92	1.37711e-86	5.9308e-88	3.77805e-84	1.81229e-90	1.65261e-91	5.07147e-88	2.17686e-90	1.56624e-101	1.89223e-81	1.25712e-89	4.90932e-95	6.49373e-92	9.7325e-83	1.32577e-89	1.66931e-92	2.28925e-96	4.84132e-83	1.65292e-77	4.48241e-95	4.37006e-89	2.70938e-87	2.54823e-88	1.37375e-100	2.04624e-84	1.23556e-88	2.64073e-81	3.63529e-99	7.72004e-100	4.80478e-93	2.93643e-83
AHI1	5.74232e-92	6.47223e-88	2.20475e-80	1.17551e-90	2.15993e-85	3.7339e-88	2.46895e-93	1.92906e-87	1.13178e-77	7.6427e-91	3.46214e-84	8.56034e-87	3.56638e-76	4.90318e-85	3.70327e-80	6.78564e-88	1.35272e-78	1.78547e-82	1.3934e-87	3.82246e-78	8.48806e-81	1.47404e-84	2.56556e-95	4.36522e-85	1.22646e-85	1.81797e-85	3.60702e-90	1.75542e-86	6.21823e-79	3.91144e-86	4.11381e-83	2.53645e-84	4.13202e-92	1.0503e-76	2.67691e-87	6.49661e-78	6.48638e-92	6.8381e-87	3.85993e-83	2.11775e-90	1.71373e-85	3.22953e-83	5.65967e-83	1.36821e-82	1.28587e-82	5.35047e-91	3.48192e-87	1.0831e-91	1.66145e-87
TNFAIP3	6.24573e-64	6.32662e-58	3.80973e-47	5.65536e-56	1.62079e-54	4.67736e-62	1.0417e-54	2.11578e-48	1.79743e-57	4.79055e-58	1.414e-55	1.29487e-52	7.6549e-51	7.66684e-60	5.07499e-60	1.94492e-60	4.71644e-56	3.20971e-53	4.22164e-61	4.35892e-54	1.85667e-57	6.99006e-65	4.56985e-52	3.98729e-56	2.86891e-64	7.38055e-55	2.19125e-67	2.71832e-51	4.80927e-43	4.18727e-59	7.61598e-55	2.05207e-56	9.79887e-65	7.57799e-63	1.11046e-66	5.90839e-55	8.80592e-56	1.40301e-61	5.95922e-54	1.94953e-64	4.56633e-60	1.25103e-58	1.17788e-59	6.8423e-55	5.85781e-59	4.75303e-61	2.29761e-51	1.15347e-59	1.76877e-50
ABRACL	5.16215e-89	3.89808e-85	2.50159e-84	1.04783e-82	2.02971e-86	2.99699e-91	5.41968e-88	1.78413e-81	7.2061e-91	8.64336e-102	4.97279e-82	1.9823e-89	1.15654e-80	4.30356e-91	3.142e-86	6.98983e-94	5.46115e-98	1.76417e-86	7.56957e-79	1.77289e-86	2.16696e-87	3.41972e-86	5.89385e-89	1.36677e-90	1.08032e-90	1.14034e-84	7.11713e-85	1.28259e-87	6.61707e-80	5.11618e-97	6.89393e-96	6.45378e-89	8.26709e-85	1.00039e-84	7.33671e-88	8.5881e-87	2.07048e-86	1.49937e-88	3.6383e-91	2.15824e-89	9.18417e-87	6.80979e-94	1.23639e-87	9.52961e-87	5.29636e-87	4.74626e-87	2.00566e-94	2.64997e-92	2.86846e-90
HIVEP2	4.28001e-67	4.64977e-73	2.57179e-70	4.91614e-70	2.74156e-75	5.5856e-61	1.30031e-64	8.43393e-74	4.18546e-69	4.61582e-80	4.02242e-66	2.38343e-72	6.50107e-80	1.48962e-67	1.89244e-58	1.05722e-74	6.92171e-73	3.03928e-70	1.54407e-70	4.90046e-70	1.20149e-72	1.60639e-69	1.14316e-73	1.68399e-56	6.85774e-73	3.57027e-66	1.06166e-67	7.71417e-64	1.70548e-68	1.59587e-67	2.15569e-65	1.87076e-64	2.04979e-68	1.58468e-73	1.05775e-63	5.48854e-60	4.41777e-70	1.47983e-67	5.42988e-70	2.32256e-73	5.03125e-64	7.96441e-63	2.12115e-75	2.6424e-69	4.63497e-68	7.79783e-72	7.64836e-73	1.54677e-72	2.48016e-71
LTV1	1.55561e-16	1.20232e-15	1.89343e-20	5.78738e-20	1.77545e-19	1.11637e-18	1.57819e-17	1.37558e-20	2.51525e-22	1.19915e-16	3.13468e-16	6.54205e-18	6.07644e-20	3.86077e-15	1.42958e-19	2.67818e-17	4.80083e-17	4.08155e-17	6.6376e-14	2.18309e-22	8.34414e-19	1.16606e-15	4.63757e-14	3.93271e-18	4.47998e-17	5.60637e-18	1.88835e-18	9.19537e-20	2.70848e-18	4.08548e-17	4.68068e-16	1.70672e-22	5.847e-16	1.2168e-17	3.14296e-22	3.10714e-15	8.4257e-16	2.10643e-19	7.50764e-18	7.62171e-19	3.20902e-14	2.34303e-20	1.46258e-16	8.26928e-15	3.5021e-20	2.54399e-19	3.3019e-18	4.27914e-17	4.10712e-17
TIAM2	9.55065e-124	9.27945e-137	5.57748e-128	3.55801e-132	5.84789e-121	7.22244e-139	1.95306e-129	1.91711e-123	1.02624e-133	1.39962e-130	1.8339e-131	2.12396e-116	2.2294e-137	2.6319e-136	3.77693e-136	3.88155e-128	3.603e-131	7.85337e-122	1.07323e-127	1.24775e-116	4.10495e-134	1.86725e-129	1.397e-131	3.76677e-129	7.57818e-136	3.87716e-136	5.28716e-126	3.85487e-135	2.97501e-130	1.04953e-128	6.36667e-122	2.2995e-133	5.70741e-123	6.15336e-140	1.02736e-132	1.81422e-124	6.10817e-120	3.72802e-130	3.57375e-136	2.53304e-136	6.24459e-130	7.30206e-134	5.12267e-119	3.27091e-138	4.79399e-130	4.83841e-130	5.89313e-137	1.29321e-127	2.17506e-132
EZR	1.317e-210	3.46185e-215	2.39762e-192	3.77919e-216	1.78959e-218	4.90253e-208	6.87109e-211	5.47094e-217	3.12236e-221	9.83451e-213	1.40813e-213	4.15995e-228	6.47802e-208	5.44225e-215	5.6864e-205	7.30226e-221	2.41085e-201	1.11989e-205	3.11474e-218	1.97682e-212	5.22125e-214	3.12646e-203	1.41176e-220	1.62864e-219	1.10881e-227	2.55608e-215	8.55857e-222	1.242e-209	5.05757e-209	3.31901e-220	3.50189e-197	3.12217e-218	1.86151e-213	1.571e-217	1.0407e-205	8.73163e-207	6.51084e-205	6.81252e-219	4.8092e-217	9.07563e-223	2.07698e-194	3.99425e-216	4.77323e-205	6.83321e-194	1.04354e-210	8.9202e-209	1.09778e-210	3.67081e-215	1.12018e-194
SOD2	8.59446e-09	0.00324465	2.11031e-05	4.4196e-05	4.3235e-09	3.67278e-05	7.44184e-05	0.00358767	4.09475e-07	1.17996e-06	6.31179e-08	1.23569e-07	1.14587e-08	5.00554e-07	3.72438e-08	0.000196992	1.8936e-08	7.16988e-08	3.16936e-08	1.06202e-11	2.00931e-09	3.43744e-08	1.51228e-07	2.33253e-05	1.04306e-06	8.98763e-07	1.9085e-08	9.1675e-07	3.18759e-07	2.99349e-09	2.352e-07	1.09617e-07	3.83266e-09	0.000426561	3.25936e-05	1.26875e-09	1.89536e-09	3.20326e-06	2.47323e-08	1.27688e-06	5.5506e-06	8.26504e-07	2.57899e-05	2.00472e-10	1.12301e-07	1.46928e-08	8.92396e-11	8.09975e-07	3.64228e-06
MAFK	8.12655e-22	4.02347e-25	6.93764e-24	3.68678e-24	7.2296e-24	8.73434e-26	4.31683e-26	2.13184e-32	3.24339e-30	2.62685e-30	2.14661e-33	2.49729e-29	1.09834e-25	6.28625e-30	8.10126e-27	1.57206e-23	1.74425e-22	3.07338e-22	3.80676e-27	3.28395e-22	4.73243e-27	6.01241e-24	2.25467e-26	1.12859e-33	7.20586e-25	2.11967e-23	3.41509e-32	7.58821e-28	2.76523e-22	7.32723e-26	1.16527e-29	1.18053e-27	7.37001e-24	9.05434e-28	5.31153e-34	1.9708e-23	2.57118e-27	6.24147e-28	5.44132e-28	1.68218e-29	4.5163e-24	5.7014e-28	4.05127e-28	1.36223e-23	5.96838e-31	1.18251e-27	2.8409e-31	7.56966e-27	5.81456e-30
NDUFA4	2.87827e-67	2.5255e-78	4.07941e-76	2.37314e-65	8.4637e-69	5.46018e-79	1.28846e-71	3.74175e-66	1.50929e-77	1.48778e-79	4.25e-70	7.03747e-72	2.34459e-74	1.06278e-78	5.27199e-77	8.12626e-76	4.38353e-79	6.88785e-75	3.23601e-78	1.30367e-70	4.92894e-75	4.61239e-77	3.69976e-79	1.86383e-69	2.83798e-81	2.91676e-80	2.19125e-84	1.9163e-74	2.65829e-73	8.31328e-73	1.80299e-67	1.27441e-68	2.85711e-82	9.36236e-68	1.39676e-73	1.19398e-77	5.97616e-71	2.9152e-75	7.41987e-84	8.00252e-67	1.12396e-71	2.40726e-74	2.87784e-75	1.01335e-76	1.57035e-73	8.34537e-73	5.26536e-79	5.63409e-75	6.75164e-77
TOMM7	3.66709e-82	3.63212e-70	1.48621e-78	5.36313e-76	2.24578e-74	1.20666e-87	6.94089e-79	1.51432e-71	1.37506e-91	2.24919e-77	1.0983e-82	1.76002e-82	1.31229e-88	5.25372e-81	2.3659e-88	3.65312e-91	1.05555e-79	9.96216e-78	1.5679e-87	2.77235e-82	1.90274e-77	2.83873e-82	1.3744e-85	2.52254e-79	1.8566e-91	7.54526e-83	7.13519e-79	1.12362e-77	1.68811e-87	9.76425e-80	1.74756e-82	5.42365e-80	1.04239e-76	2.17455e-77	3.15832e-85	2.228e-76	9.31377e-83	2.65466e-86	3.51134e-83	2.42606e-82	1.3128e-83	9.25893e-77	1.4964e-73	2.09275e-73	1.56909e-84	1.60602e-81	8.9982e-81	2.35093e-79	1.84874e-78
OSBPL3	1.26893e-100	2.36171e-103	2.59751e-103	6.21637e-112	3.56432e-112	3.02644e-102	2.06935e-104	1.30482e-94	9.90419e-108	2.33375e-103	3.28816e-91	8.92178e-113	2.11872e-100	4.53976e-96	4.15159e-100	1.08681e-108	7.51774e-98	3.72612e-97	3.77808e-97	2.70336e-103	1.17381e-103	2.00364e-104	6.33872e-98	9.61851e-104	1.22637e-106	7.83208e-99	3.39597e-111	4.26895e-111	1.763e-105	8.39089e-97	6.17751e-106	4.17375e-100	8.14e-98	1.52257e-111	1.16515e-110	8.89289e-100	9.82e-109	1.27752e-96	8.00254e-110	2.55937e-110	3.82947e-97	2.39304e-110	6.13831e-95	3.77604e-112	9.19651e-108	9.6045e-103	5.77117e-104	2.77952e-103	4.85801e-114
GARS	1.60596e-55	1.91238e-48	5.02028e-57	6.77233e-54	6.18984e-55	1.07911e-57	4.2697e-56	6.53878e-59	1.53274e-53	6.91926e-57	3.67079e-48	9.66896e-59	3.97522e-56	8.18052e-54	3.98296e-42	2.35164e-57	1.66225e-59	2.98939e-47	6.24014e-54	1.41779e-45	1.90492e-51	5.44937e-52	3.96638e-51	4.43363e-63	3.71737e-45	5.23952e-50	5.03113e-63	4.55017e-60	1.57265e-44	8.85558e-57	5.27777e-63	4.71332e-59	6.17175e-58	1.01248e-52	1.4696e-51	2.99181e-53	1.466e-44	6.50837e-56	1.46612e-55	8.66293e-51	2.74828e-50	5.75449e-53	4.41887e-53	3.8828e-51	3.97467e-54	1.52178e-50	4.65124e-57	9.43088e-59	8.38399e-50
LSM5	7.95628e-19	1.10152e-23	3.08061e-17	6.11179e-22	2.96543e-21	4.46511e-15	5.07512e-20	5.67586e-17	4.74571e-20	1.07283e-20	4.26783e-18	1.10558e-19	1.42558e-20	7.29549e-20	4.65973e-20	1.71174e-21	2.85104e-20	1.36695e-21	9.07609e-20	1.5001e-22	4.1998e-19	2.31189e-24	1.64886e-22	1.01285e-20	8.07001e-21	3.66351e-20	1.54233e-21	1.56815e-21	1.14527e-17	4.13809e-23	2.80783e-22	3.52731e-18	7.33073e-17	5.76668e-20	1.03919e-19	4.0762e-22	5.11422e-16	3.34332e-21	4.28788e-22	5.2141e-22	9.0304e-21	4.24627e-20	8.45061e-19	5.31642e-17	6.3922e-20	1.99566e-22	1.76752e-22	5.79656e-20	9.40783e-24
ELMO1	8.34939e-90	8.1879e-97	4.1917e-92	1.84019e-96	6.79574e-88	8.46673e-102	1.02653e-105	1.90718e-88	2.08405e-87	7.03165e-93	5.46844e-89	5.65545e-93	7.34574e-85	4.88594e-87	1.21227e-97	4.35961e-95	8.39105e-93	3.85797e-90	3.06517e-96	5.74295e-89	2.38716e-97	1.67941e-89	2.61646e-91	8.84508e-88	8.23738e-98	1.45796e-89	2.00184e-91	1.95306e-86	8.53071e-96	6.25905e-100	1.9418e-83	6.61326e-93	9.17641e-86	7.38879e-92	7.94044e-92	6.23284e-91	1.48029e-93	4.70324e-95	1.46075e-98	4.87789e-87	4.82709e-86	7.12074e-103	1.8825e-101	9.24937e-92	8.21726e-102	3.60675e-99	2.18322e-99	2.30834e-91	6.59664e-98
MRPS24	9.61085e-56	4.09871e-56	1.39904e-58	7.93741e-63	3.79355e-58	5.58015e-55	3.58079e-56	6.70806e-52	7.42894e-57	3.7323e-55	1.44463e-59	7.1068e-62	1.19828e-63	5.13981e-52	2.02933e-56	2.28447e-53	2.91495e-59	5.31904e-60	2.96409e-68	2.09307e-58	5.07514e-60	1.94551e-55	1.02217e-54	1.7972e-55	3.55269e-57	2.59492e-51	4.30117e-56	1.6484e-55	2.57368e-57	1.27937e-55	1.19587e-60	1.0389e-54	1.17692e-56	4.07157e-57	1.19599e-59	3.78999e-57	3.73115e-52	1.69509e-56	2.28757e-55	1.79236e-60	1.10117e-57	2.48706e-63	6.05102e-59	1.32708e-50	1.36415e-51	3.59684e-57	3.54088e-52	2.18547e-56	1.71997e-58
SEC61G	1.35233e-67	3.35378e-65	5.02178e-54	4.62068e-56	6.23917e-57	1.36739e-65	2.65948e-58	1.40837e-66	2.06309e-63	5.65408e-56	7.61808e-60	6.27486e-59	2.90504e-60	1.49469e-60	6.73554e-65	5.82005e-54	1.85926e-62	5.51989e-62	5.32734e-54	1.01729e-53	2.69929e-64	8.77073e-72	1.33923e-61	1.12485e-62	1.14429e-68	1.81221e-55	1.8777e-63	4.70169e-65	5.33195e-60	2.65711e-56	2.62948e-55	1.19457e-62	5.7666e-52	3.06438e-64	1.85923e-63	9.69943e-60	2.38487e-57	7.1441e-61	4.41172e-60	2.79243e-63	1.46806e-54	5.28506e-58	1.38987e-54	8.70789e-61	1.97894e-57	4.73179e-60	7.46277e-68	1.91445e-65	3.47285e-67
NAMPT	7.40408e-242	1.46893e-239	4.72402e-236	6.80724e-233	3.1072e-233	4.91355e-251	9.37793e-243	2.02093e-249	4.89452e-240	2.79944e-244	6.95067e-245	1.37374e-243	2.38817e-244	2.8018e-255	1.288e-243	1.96941e-247	3.36558e-233	8.98341e-222	1.02643e-244	4.64269e-235	6.6647e-250	3.43348e-257	1.03371e-242	5.49981e-252	1.81544e-241	7.36033e-253	1.82532e-264	2.127e-268	9.12809e-233	1.32348e-243	5.33345e-247	1.74706e-250	8.32682e-260	3.43046e-247	3.95604e-255	1.50449e-237	3.3562e-240	1.73486e-267	2.18705e-244	1.65108e-253	2.91339e-240	7.60507e-251	1.36153e-255	1.20071e-254	1.04962e-238	1.29638e-255	9.55179e-267	1.01705e-254	1.54447e-232
IFRD1	5.36489e-25	2.64995e-28	3.47021e-31	2.11353e-30	1.23473e-26	1.11022e-20	1.29732e-28	9.36179e-25	2.01803e-28	2.37474e-25	5.09292e-26	7.51837e-30	2.04682e-26	2.34971e-27	2.58547e-28	1.19579e-30	9.82591e-30	5.91024e-27	1.57827e-26	1.82477e-23	2.63765e-23	1.24176e-22	3.06465e-26	5.18541e-30	1.96697e-26	2.99026e-29	1.55471e-23	3.55639e-29	1.01344e-29	2.17438e-26	2.73424e-22	1.12864e-28	6.49753e-28	1.36312e-27	1.90661e-29	3.94353e-28	5.77075e-29	1.39515e-26	5.1189e-29	5.80389e-32	1.12979e-27	7.33736e-26	1.09235e-29	1.75213e-26	2.75023e-23	4.9184e-26	2.40218e-25	1.35726e-28	8.85335e-24
NDUFB2	1.93903e-77	1.17254e-78	3.19913e-70	2.94998e-81	2.90516e-67	4.45711e-70	5.46015e-60	3.86378e-74	1.62166e-68	3.4996e-80	4.49213e-74	2.93232e-70	5.26101e-67	1.67337e-67	1.83351e-73	2.07123e-67	1.75206e-71	5.48088e-61	1.58384e-73	1.14375e-81	3.14548e-73	2.65346e-83	3.06246e-73	1.33293e-75	8.15882e-71	1.76607e-65	5.53126e-74	1.3755e-68	8.29565e-71	1.78836e-73	4.79749e-68	2.9586e-75	9.46781e-72	5.52629e-77	1.75401e-72	5.21182e-76	8.3842e-76	1.79573e-64	6.9335e-76	3.99227e-68	3.00475e-61	2.92598e-63	2.98507e-78	3.61119e-74	3.12577e-75	2.48812e-78	5.07202e-76	1.44805e-77	9.96198e-84
AGK	2.22275e-31	3.90476e-43	1.34067e-29	1.0343e-36	6.85224e-33	1.80944e-38	3.97279e-31	2.51637e-33	7.42476e-33	7.40332e-40	1.35644e-29	2.71442e-35	4.19988e-30	2.77063e-35	1.28614e-35	4.35962e-36	3.37805e-32	2.6026e-37	6.99873e-32	3.46426e-30	9.57927e-36	6.82391e-36	1.848e-37	3.40005e-32	4.27533e-37	2.23553e-30	3.79193e-38	4.43717e-35	1.01464e-31	4.44256e-34	6.42663e-35	1.04845e-40	6.35118e-35	9.5806e-37	2.75263e-32	1.0546e-35	1.06081e-34	6.93213e-39	1.07779e-34	8.63889e-32	1.1714e-32	1.47666e-32	6.1128e-31	2.48217e-36	1.05072e-31	8.41153e-29	3.41547e-34	5.70204e-32	2.70712e-28
TRBV20-1	9.56798e-24	1.12474e-22	8.773e-30	2.95185e-29	1.05131e-29	2.91929e-29	1.10289e-25	5.05511e-23	1.55218e-32	1.94229e-24	2.03371e-28	1.45355e-30	4.67769e-29	2.04935e-26	3.98824e-25	1.6574e-26	1.58416e-20	2.82852e-22	6.3986e-29	2.824e-23	2.01459e-26	3.04726e-26	5.78563e-33	3.15977e-23	2.15141e-23	1.53727e-27	7.11872e-24	3.75379e-25	8.54986e-24	3.15736e-27	2.58315e-24	5.98061e-25	6.16219e-29	6.57796e-27	1.14106e-26	5.50362e-25	4.25477e-27	4.0421e-23	2.52937e-30	4.98642e-31	7.26649e-23	2.50766e-27	1.33886e-26	1.67368e-18	3.9562e-22	5.01669e-29	2.39417e-27	2.11427e-25	2.69816e-28
TRBC1	2.31608e-20	1.09071e-18	3.49416e-18	6.19981e-21	1.68659e-21	5.20133e-16	1.18297e-19	6.36782e-23	1.61932e-19	2.30646e-24	2.92731e-15	1.15719e-19	3.835e-21	2.09255e-21	1.2539e-27	1.47847e-19	7.23217e-22	4.14763e-19	6.16364e-22	1.22038e-16	6.91804e-21	2.02064e-21	1.25201e-19	9.86745e-24	2.08228e-19	7.77791e-24	9.77677e-20	4.85654e-23	1.29958e-20	5.49639e-17	9.08729e-22	1.494e-14	2.02866e-20	7.27567e-22	5.53299e-21	2.15836e-16	7.24609e-18	1.8585e-21	5.92191e-16	1.0426e-17	1.91189e-20	4.29229e-17	1.55235e-19	2.28895e-22	1.18681e-18	9.62742e-22	5.85136e-18	2.91332e-18	1.65007e-18
TRBC2	2.0901e-53	1.82851e-59	8.03031e-54	2.71793e-50	4.25993e-49	6.09269e-59	5.08286e-50	6.60047e-54	5.89543e-59	4.31082e-54	2.4905e-52	4.58742e-52	6.12123e-55	2.87392e-59	3.10906e-62	3.1127e-50	2.77822e-61	4.45414e-61	7.72953e-64	6.00029e-56	4.57637e-61	3.33014e-66	7.24353e-64	4.47669e-51	1.47693e-65	1.20559e-57	5.6778e-63	4.44334e-61	5.81488e-66	1.87436e-55	1.53807e-57	3.82172e-61	1.33777e-66	2.17111e-67	1.36953e-56	6.34476e-60	3.34559e-57	5.13361e-53	6.81956e-55	1.0569e-58	1.03177e-58	7.91114e-57	1.44501e-56	4.55149e-53	5.35872e-62	8.66376e-63	9.69233e-63	1.17477e-55	5.9683e-60
CD99	3.12054e-32	3.17616e-27	1.03872e-26	1.13696e-24	1.10311e-24	5.62494e-29	1.32383e-26	1.12789e-39	4.91636e-33	2.05711e-28	8.35265e-27	2.09582e-25	9.86766e-30	2.97925e-25	7.58935e-27	1.79884e-22	2.23176e-23	1.1898e-25	2.01859e-25	9.26384e-27	5.0834e-22	5.21673e-26	1.9952e-29	1.55405e-27	5.98826e-24	4.46991e-29	4.75987e-28	3.49045e-27	1.40232e-31	9.71564e-32	5.45225e-22	2.04274e-24	3.52935e-24	7.04513e-30	2.90926e-28	1.06115e-33	1.39074e-23	2.30568e-30	6.55577e-28	1.73963e-26	8.25023e-26	2.09271e-21	1.54011e-24	1.09494e-29	1.72872e-23	3.64707e-29	1.19803e-26	2.93984e-30	2.03097e-27
RAB9A	7.27998e-18	2.45488e-21	3.48168e-23	3.54099e-27	2.92124e-27	6.71927e-26	1.06427e-25	3.6443e-19	1.7701e-23	2.97355e-15	5.7831e-22	8.58744e-24	2.56876e-23	6.19097e-31	4.18264e-24	2.14791e-19	2.71953e-23	2.90069e-21	2.43245e-23	2.31214e-16	6.47931e-21	1.39942e-20	1.15786e-21	3.54502e-19	1.66892e-19	1.07584e-20	7.72687e-21	1.14436e-19	2.76324e-22	2.45767e-25	8.51205e-22	2.78761e-20	3.18367e-20	5.52468e-18	3.76475e-19	2.04362e-19	1.04434e-18	4.60464e-23	7.6674e-26	8.65697e-22	2.0274e-17	5.81704e-18	1.62863e-20	2.86195e-24	1.07325e-22	2.45315e-20	2.20339e-24	1.56707e-23	1.6832e-17
EIF1AX	4.66018e-53	2.09997e-51	6.58024e-53	3.99989e-50	2.0458e-39	7.69278e-47	4.22605e-48	1.42699e-53	9.06513e-49	2.51703e-50	8.9013e-55	5.61148e-48	5.83632e-43	4.72156e-51	1.96307e-52	1.11719e-51	3.48543e-52	4.86469e-48	4.43264e-45	6.27664e-55	1.32921e-48	1.24882e-51	1.41441e-42	1.89934e-52	4.63422e-46	1.62479e-48	4.53052e-45	1.06511e-48	1.20499e-42	1.04453e-50	4.03676e-46	6.32891e-45	1.59624e-43	3.03508e-48	5.09436e-47	8.83913e-46	4.01625e-59	9.04034e-42	5.90285e-41	5.40006e-54	4.79117e-50	1.66801e-42	1.45869e-51	3.84953e-44	2.36079e-50	3.66055e-48	7.23028e-50	2.2131e-48	2.59595e-47
GK	2.4206e-215	1.76528e-195	3.34916e-216	1.34259e-218	5.07021e-200	7.34752e-195	3.43842e-209	1.11057e-198	2.92568e-204	8.58518e-216	3.10282e-211	1.05346e-207	1.98939e-208	8.85679e-210	1.56992e-211	7.82967e-217	1.25245e-198	8.16845e-215	8.90633e-208	9.87662e-205	1.62826e-206	9.44523e-210	6.14654e-214	8.61138e-210	1.88962e-209	1.2729e-195	3.80118e-216	7.77207e-197	9.09949e-212	8.60043e-205	4.66015e-207	2.38079e-205	9.53507e-195	9.03733e-211	7.4596e-214	5.05725e-203	1.19531e-202	1.03797e-215	2.44402e-211	7.97644e-217	1.25521e-200	2.21013e-219	2.05849e-204	2.46988e-208	3.75942e-215	4.24117e-206	1.75069e-219	4.62844e-217	9.76472e-204
UBA1	2.31276e-26	1.2208e-22	7.03219e-20	1.22708e-22	2.71381e-20	4.47572e-19	5.21904e-22	1.03722e-21	4.86973e-19	2.1714e-19	1.29499e-29	6.74694e-22	4.82279e-26	3.55557e-18	1.63621e-24	2.81339e-24	6.31541e-17	3.11652e-21	6.35325e-19	7.15871e-22	6.12555e-23	1.60578e-20	5.84657e-23	9.3353e-23	6.57372e-22	4.56263e-18	1.10548e-17	2.58435e-19	6.14171e-21	7.96676e-23	1.15121e-22	1.24638e-17	6.01168e-26	1.41127e-17	1.93208e-24	7.34692e-23	8.27343e-27	2.20307e-22	6.10801e-32	6.51961e-21	5.60489e-26	8.25914e-21	3.52683e-26	1.16519e-22	5.41289e-22	1.65027e-22	2.44433e-20	5.82292e-23	2.03991e-18
HUWE1	4.77007e-27	4.67427e-30	8.16515e-39	8.78011e-38	5.45146e-36	1.60907e-32	8.06967e-30	3.07149e-29	6.27712e-34	1.08885e-35	4.51484e-38	4.25695e-35	5.63405e-36	3.46559e-35	9.93096e-42	1.77744e-35	2.32947e-38	9.59072e-32	1.63591e-32	1.24996e-35	6.89131e-30	7.51925e-36	3.02788e-33	2.46779e-40	3.52128e-29	4.03981e-33	7.57368e-35	1.32192e-32	1.22909e-27	6.91568e-30	2.58522e-36	3.72846e-41	1.21371e-34	1.37925e-34	7.00433e-30	2.01663e-29	1.2044e-29	2.07698e-34	2.24899e-40	1.15706e-32	4.11418e-36	9.55308e-40	1.21267e-42	3.09972e-35	1.63876e-33	1.34087e-39	4.4632e-35	1.7889e-30	1.22132e-36
OGT	6.55048e-94	2.66359e-93	8.11127e-92	1.14066e-91	1.5917e-97	5.81123e-89	5.46974e-100	2.10219e-94	1.1336e-91	7.45751e-100	6.15634e-82	6.20166e-85	6.5341e-88	7.19651e-98	1.4119e-89	4.01721e-95	7.41378e-91	2.67946e-82	9.44371e-97	4.60553e-91	1.49941e-99	1.0368e-90	5.41729e-91	7.30084e-95	4.33134e-96	6.52467e-83	6.99851e-92	3.40871e-92	4.45587e-82	3.8124e-93	3.78014e-86	9.38358e-95	4.34779e-100	1.69321e-86	1.74381e-92	2.29668e-90	1.15825e-79	1.04701e-81	6.10574e-90	1.53469e-96	3.72045e-90	2.4505e-94	6.13307e-81	1.19244e-93	3.68025e-99	1.29661e-94	5.80852e-104	2.31311e-81	4.44554e-92
RPS4X	1.38832e-98	2.03043e-99	2.59978e-103	3.68126e-99	3.66425e-106	2.92586e-96	2.83873e-95	9.20031e-102	3.22198e-101	4.51899e-95	2.87127e-101	1.71978e-88	1.54489e-97	3.87632e-110	2.44136e-105	1.43192e-111	3.88355e-99	1.53677e-100	2.45804e-95	8.56074e-105	2.76566e-100	6.19556e-107	4.30555e-101	2.57244e-98	8.78897e-97	4.67501e-101	8.00264e-105	5.68888e-102	2.9065e-102	2.33016e-95	6.21927e-96	3.74642e-100	2.26776e-102	3.14214e-104	1.18221e-97	2.27262e-102	7.31028e-101	5.24484e-111	5.01276e-96	2.69186e-100	3.12706e-100	6.89895e-107	1.82121e-94	1.93689e-103	6.75069e-88	6.63689e-99	2.08205e-104	1.75191e-100	2.84903e-104
COX7B	8.49421e-38	1.60085e-37	2.06965e-39	4.55229e-42	4.47732e-39	4.22414e-37	1.38395e-39	1.17855e-35	3.22896e-39	1.10086e-31	3.71938e-38	5.4291e-32	6.05232e-43	1.01123e-26	1.29542e-39	1.8348e-38	3.12973e-36	2.15808e-26	1.28233e-35	8.4716e-36	8.33835e-43	6.88589e-40	3.4841e-37	6.52171e-39	7.24571e-38	3.42605e-29	6.0182e-39	1.80377e-38	1.16056e-31	8.50085e-35	2.29572e-39	2.77617e-37	2.83518e-33	1.24743e-41	5.1614e-39	5.79136e-36	1.15482e-28	4.01657e-37	1.08179e-43	5.0348e-41	3.86583e-39	1.71239e-37	5.06421e-31	1.26741e-41	1.58867e-31	7.96927e-35	9.41359e-31	2.41326e-39	9.6513e-32
ITM2A	7.30377e-14	1.23561e-15	1.0725e-19	1.33639e-20	5.46183e-17	1.0309e-12	2.10995e-20	1.75015e-19	1.31441e-17	6.86567e-14	4.98465e-17	1.46214e-15	2.63254e-16	4.33082e-15	2.7033e-17	5.27751e-18	3.77889e-13	8.1668e-18	4.15124e-14	1.23374e-15	3.04312e-14	5.12348e-15	9.9546e-14	7.91856e-15	1.99292e-12	3.1911e-20	1.86585e-16	2.62167e-21	6.37674e-17	7.571e-15	1.99762e-15	2.41639e-20	6.76914e-14	1.56329e-20	3.07599e-17	2.90504e-18	1.51665e-15	2.30881e-16	3.97604e-12	8.30019e-26	1.21646e-11	1.24126e-16	1.03207e-17	5.65583e-19	9.15637e-14	3.29699e-14	1.2391e-15	1.03313e-17	2.77317e-14
RPL36A	5.86211e-115	2.42431e-119	1.54066e-114	1.20911e-115	1.94165e-120	6.0988e-118	2.07813e-113	7.56852e-124	2.59538e-123	1.01878e-114	7.30577e-125	6.51016e-123	3.27526e-116	2.83979e-125	2.83418e-125	3.43222e-115	3.61194e-122	1.85611e-111	3.14389e-115	3.45181e-118	1.49106e-113	1.85497e-113	8.33767e-124	3.0345e-116	3.62449e-116	1.14265e-118	8.00387e-119	1.56272e-116	4.95315e-112	7.23337e-125	2.25634e-117	1.89385e-112	3.54505e-113	1.62014e-114	3.11418e-113	1.36954e-120	4.74006e-113	7.1881e-117	1.48795e-125	7.47437e-125	1.47339e-116	4.04567e-132	3.60402e-111	5.64946e-107	1.03105e-118	3.89661e-124	2.2267e-115	4.50214e-113	1.01452e-120
RPL39	1.06353e-207	1.67397e-212	1.76776e-207	2.31808e-208	1.01148e-207	3.4469e-208	6.30194e-201	2.84398e-216	1.45986e-222	1.13721e-208	4.34374e-215	3.00538e-218	5.31382e-214	1.06778e-216	1.32903e-212	4.12677e-218	1.48655e-212	2.67476e-208	2.29135e-213	3.79166e-210	1.46335e-214	5.76901e-207	4.34478e-218	3.70714e-218	6.86852e-213	1.06968e-225	3.40443e-214	1.7235e-214	6.16178e-199	3.3499e-221	2.39121e-207	1.52891e-207	7.70668e-217	2.70958e-209	2.39789e-220	1.39089e-205	1.48126e-209	3.96589e-223	1.33359e-223	1.6152e-209	3.78103e-216	2.21401e-218	3.83296e-201	2.29974e-214	1.39608e-205	2.6994e-214	2.31235e-215	1.60732e-203	1.2499e-216
NDUFA1	9.4683e-60	5.64924e-61	2.74488e-55	4.97407e-68	3.8203e-59	1.2149e-58	1.16415e-62	4.10669e-60	1.85123e-64	5.93541e-67	6.30706e-69	5.18404e-59	1.88361e-64	7.7188e-67	2.17704e-68	7.54368e-60	4.45e-70	2.50012e-59	2.80688e-61	1.33703e-73	2.66451e-64	1.98648e-69	3.0303e-57	1.64764e-58	5.91284e-66	1.17977e-57	1.16804e-60	3.59093e-64	1.48661e-60	3.3303e-66	3.01656e-62	3.05734e-61	4.50803e-67	3.54151e-63	1.76877e-60	5.52078e-59	8.95791e-57	1.26774e-61	1.00686e-70	7.7245e-58	4.21132e-59	2.60795e-59	5.24284e-63	8.71189e-60	2.313e-63	3.16781e-69	2.03534e-68	4.2836e-62	7.49978e-69
PHF6	5.53308e-59	7.34787e-68	2.68675e-74	3.93752e-76	3.28121e-75	2.09252e-79	4.3692e-78	3.225e-76	2.84417e-68	3.78023e-78	1.66902e-68	4.30529e-69	1.57287e-75	4.49572e-68	1.51205e-70	8.68914e-75	1.21109e-63	5.8495e-74	4.63279e-75	6.96416e-81	1.5699e-70	4.93312e-72	9.54171e-76	4.27699e-62	3.99115e-75	1.62425e-74	8.4633e-77	4.96268e-81	8.20915e-75	1.69908e-71	3.18586e-73	3.17185e-77	3.00558e-77	2.50004e-76	2.63625e-73	1.02953e-71	8.07042e-76	8.24646e-70	1.85863e-73	1.257e-72	1.98912e-73	1.00457e-78	6.77255e-64	1.56471e-76	2.66222e-69	6.03636e-70	2.37628e-81	1.13297e-64	3.23227e-69
RBMX	2.13451e-22	2.99065e-21	3.81064e-21	1.58678e-20	4.88164e-27	3.05328e-26	4.11816e-19	4.33198e-20	4.66207e-25	1.37906e-23	4.94915e-22	1.19876e-16	5.52494e-18	9.87629e-21	2.59854e-21	1.00578e-18	8.03426e-25	4.90563e-14	5.80684e-21	9.26524e-18	1.66336e-24	1.00068e-18	9.05371e-34	1.45117e-26	9.94956e-22	1.56528e-28	1.33041e-20	8.4214e-25	3.84544e-17	9.04366e-25	1.26588e-24	5.7285e-23	8.76e-22	5.20318e-22	9.35882e-21	1.85874e-25	9.59107e-24	4.46259e-26	1.12714e-20	3.68285e-24	4.1153e-18	7.20708e-23	4.83041e-21	1.76886e-21	5.99313e-23	4.77584e-24	2.59149e-28	8.08903e-26	2.10611e-18
AGPAT5	7.38094e-27	1.19407e-19	2.41832e-27	4.28905e-29	1.40346e-17	9.05426e-21	1.34757e-22	4.47972e-24	1.23653e-25	4.85676e-25	1.10177e-25	4.93561e-21	1.01483e-25	1.06653e-19	5.4788e-22	8.07066e-28	2.59548e-24	3.77838e-20	3.96917e-22	5.52337e-28	1.44134e-24	1.51118e-21	6.25584e-33	3.37769e-33	1.43859e-18	4.49607e-25	2.46447e-21	2.04764e-30	2.09552e-20	1.51331e-20	1.30122e-30	1.81281e-21	8.57311e-24	6.62287e-23	1.24209e-25	1.86147e-20	8.62219e-28	7.45189e-22	1.73514e-27	1.6657e-25	8.22714e-21	1.37235e-19	1.41822e-29	2.97364e-22	1.09831e-25	7.25344e-29	2.21939e-24	7.48495e-27	2.92472e-26
EGR3	3.56392e-28	5.75527e-32	3.40076e-24	4.70555e-25	3.79127e-26	2.06131e-25	7.17368e-26	3.35845e-27	5.62073e-28	7.25731e-30	1.93691e-24	7.07589e-30	1.0659e-23	2.16668e-20	1.17985e-23	9.08454e-28	7.13459e-18	1.36723e-27	1.12971e-29	7.39265e-30	7.8984e-26	1.02607e-23	2.03135e-19	2.35651e-25	7.96603e-26	4.74056e-18	1.08178e-25	6.53026e-25	1.75412e-23	6.95917e-18	4.42326e-26	6.14822e-24	1.0292e-26	4.76085e-26	5.73405e-23	2.03581e-27	9.39607e-30	8.84072e-20	6.25615e-20	1.66719e-27	1.54789e-25	3.48331e-30	9.78106e-30	4.21909e-28	1.7626e-24	2.35652e-19	2.5562e-29	5.96071e-26	1.34132e-26
RAB11FIP1	1.60013e-119	2.2914e-110	1.48798e-113	2.1875e-104	6.07878e-105	1.92214e-105	9.84009e-110	1.02262e-107	3.65675e-111	2.13612e-115	3.31101e-111	8.59977e-108	2.77085e-105	7.58018e-107	5.40209e-111	3.21167e-122	3.33199e-122	1.13148e-108	5.59266e-114	7.63141e-120	2.40354e-118	3.75705e-109	6.92799e-104	1.31272e-112	6.14353e-104	5.10135e-115	5.34815e-122	2.55575e-110	2.61155e-112	1.1503e-116	2.1656e-117	6.44282e-105	2.86999e-122	1.19219e-128	4.43308e-108	9.51604e-113	1.11321e-110	4.29417e-113	7.66504e-110	2.12207e-99	1.61749e-111	8.47306e-122	9.99619e-100	3.57643e-112	8.30847e-100	1.46499e-116	6.36154e-114	1.37766e-120	8.48786e-112
PRKDC	4.65659e-33	9.35976e-38	9.87029e-35	1.371e-45	1.14213e-37	3.76621e-37	6.47662e-38	2.64567e-42	1.27358e-39	8.32741e-41	3.77809e-44	1.68523e-40	9.17091e-37	2.16501e-40	4.814e-44	9.94272e-46	2.15197e-39	4.21114e-30	6.12124e-34	3.82466e-40	3.96773e-39	4.19295e-39	6.1272e-37	2.63178e-37	8.85696e-42	3.47529e-46	7.62416e-40	2.93433e-41	5.60933e-41	9.1364e-44	9.2665e-40	5.62862e-40	1.55724e-41	7.52304e-43	3.05269e-46	1.69923e-39	7.20158e-42	2.37688e-43	8.8356e-43	2.77443e-37	2.25828e-38	5.45337e-44	7.28474e-37	2.78569e-33	5.97203e-40	2.16175e-40	6.88314e-45	2.70612e-39	6.96229e-38
PKIA	4.81888e-65	3.01257e-68	9.63066e-63	3.80852e-63	5.40909e-69	1.05575e-64	2.03885e-69	8.5267e-68	1.29614e-67	9.27481e-81	7.36636e-68	4.63553e-72	1.58954e-53	6.1479e-65	3.58012e-63	3.54009e-63	6.55669e-66	1.15652e-68	3.41448e-58	4.5656e-69	8.1863e-62	1.71495e-68	8.47914e-60	1.22981e-62	1.68561e-69	4.84475e-64	8.63176e-63	1.05033e-71	2.00215e-68	8.01409e-62	1.29581e-66	1.73401e-68	7.19738e-59	2.53344e-62	6.43209e-67	1.08072e-60	1.44663e-64	2.26614e-73	2.95756e-71	1.37381e-65	1.00135e-59	6.28005e-61	1.37132e-64	2.57591e-69	3.30306e-68	5.14535e-60	6.53559e-63	3.06381e-67	4.2584e-66
GEM	6.64241e-48	8.1223e-48	5.24769e-56	1.80237e-57	1.12615e-51	1.48849e-60	3.05955e-56	2.88191e-54	2.95287e-46	6.83227e-52	1.59782e-52	7.87201e-50	1.21021e-50	6.62541e-58	4.91293e-56	3.41032e-51	3.84438e-49	3.06095e-50	4.4128e-59	1.8965e-44	7.33176e-54	8.03022e-54	3.6909e-59	4.00016e-61	9.49111e-49	1.40486e-55	1.04053e-56	1.32778e-50	1.36841e-53	9.51974e-54	8.82724e-55	1.97634e-50	1.45902e-44	1.04913e-52	1.10668e-54	3.70141e-49	3.58857e-47	4.5347e-46	1.44485e-55	5.08688e-54	2.40241e-46	5.85823e-55	6.27412e-54	8.82361e-59	2.48628e-55	3.82469e-57	4.35069e-59	5.78774e-48	1.08393e-55
UQCRB	7.42192e-53	1.17497e-54	8.13309e-51	6.64747e-59	3.65809e-63	6.93587e-56	1.27398e-51	1.47824e-61	2.57464e-57	4.57535e-64	8.01723e-54	1.03122e-54	6.59006e-67	1.23121e-57	1.74588e-51	4.63889e-57	3.07375e-65	2.51162e-55	1.36459e-58	5.00506e-52	2.99359e-64	1.83605e-53	3.55765e-60	5.92704e-61	8.36698e-58	6.56741e-67	2.27215e-59	8.15756e-64	1.32349e-54	6.00637e-62	1.06785e-52	7.08922e-62	1.94185e-58	4.84503e-61	5.50015e-58	9.26664e-56	1.84586e-60	3.77905e-54	5.3248e-58	2.35198e-55	4.76839e-49	1.81762e-53	6.08486e-55	4.38505e-61	2.05169e-55	4.7588e-58	7.67871e-66	3.0629e-56	3.43514e-53
RPL30	4.40601e-80	3.53553e-84	2.03102e-78	1.73323e-78	2.11159e-81	1.59703e-86	1.31809e-80	3.42299e-80	1.90535e-96	5.30274e-81	1.71757e-85	1.80402e-85	1.0211e-79	3.15112e-91	2.73994e-91	2.96973e-88	1.67238e-87	3.66285e-84	3.37916e-89	3.0243e-76	1.48963e-84	6.48771e-84	4.92787e-92	4.02616e-87	2.08476e-79	8.4821e-88	1.17988e-85	6.60311e-78	2.18083e-86	6.54993e-93	5.4386e-82	2.51735e-82	1.27911e-81	1.70294e-82	4.88877e-90	1.36628e-80	2.22071e-80	3.0516e-87	2.07536e-89	1.23838e-83	2.86462e-91	6.88432e-90	1.80639e-79	5.69425e-77	2.183e-75	1.90676e-94	8.5581e-87	9.61145e-87	3.19373e-74
COX6C	4.79933e-29	7.55304e-35	3.40648e-33	7.93178e-29	1.79364e-31	4.10206e-39	1.38301e-31	3.05789e-29	5.05937e-31	7.57733e-37	5.18017e-36	9.50239e-37	1.41742e-34	5.33382e-37	1.72054e-35	6.27672e-33	1.6873e-33	8.923e-33	6.04812e-40	2.68392e-31	4.48018e-34	9.25936e-35	5.40073e-30	2.42418e-35	8.79176e-26	1.8716e-39	5.38994e-36	2.43128e-42	9.27387e-31	1.14458e-32	2.8325e-35	1.26793e-34	3.3827e-34	5.15036e-30	2.08955e-33	3.71174e-32	1.58883e-34	1.33742e-35	7.47687e-37	1.38867e-36	3.02873e-31	5.76875e-36	1.53961e-38	1.90374e-36	8.9633e-35	3.89133e-32	3.23981e-40	2.6316e-34	1.37485e-32
RNF19A	1.30256e-59	1.24779e-66	7.01613e-65	6.68618e-64	1.83037e-60	7.09128e-58	1.76502e-59	4.52567e-63	2.5622e-58	3.8583e-63	1.24485e-60	5.38827e-57	3.66713e-56	6.43653e-58	3.22271e-63	3.95267e-54	1.41259e-55	8.76038e-59	9.84108e-62	4.70332e-50	2.37353e-64	4.33132e-58	6.65545e-47	4.25534e-59	1.02267e-59	5.55511e-59	2.18297e-63	1.58327e-58	1.12372e-61	5.2251e-47	5.34683e-54	6.8466e-58	1.34873e-57	4.12395e-58	1.69643e-56	1.00624e-53	1.46091e-59	9.14619e-62	3.64567e-63	2.39425e-61	3.30715e-60	2.99214e-63	2.68062e-51	7.93816e-56	1.62326e-61	3.23297e-63	1.69191e-63	7.71349e-68	6.27449e-62
PABPC1	3.48844e-166	6.20783e-159	1.12163e-168	5.80874e-179	2.32045e-156	1.35845e-161	2.15347e-161	8.66536e-164	1.47565e-162	4.0331e-158	1.11714e-163	1.06327e-162	3.65238e-161	1.89906e-148	5.14949e-168	2.32787e-156	7.6094e-160	1.4153e-170	4.76589e-159	9.83071e-157	2.5701e-155	2.31086e-174	1.24514e-163	1.3772e-157	2.10634e-151	3.0963e-156	2.10414e-153	1.21534e-168	7.09501e-184	1.38867e-147	3.23104e-167	1.32574e-152	1.29974e-157	5.49988e-166	1.21234e-161	2.3283e-152	7.93658e-152	1.87772e-153	2.86685e-167	1.00905e-170	6.20177e-167	5.9424e-154	6.37534e-178	1.46379e-152	1.0309e-172	9.35068e-153	4.75022e-149	9.79836e-156	1.82571e-164
UBR5	2.69374e-34	8.95133e-26	2.97762e-26	7.79533e-30	1.01331e-30	4.4973e-29	2.79977e-24	8.34498e-27	6.66749e-31	1.60179e-29	7.29215e-28	4.61439e-28	1.98022e-32	1.27244e-28	6.32218e-24	7.36612e-31	2.21195e-24	2.7072e-24	1.77966e-29	1.12751e-26	2.29769e-27	5.07512e-23	1.08321e-28	3.96807e-25	1.42154e-28	1.83416e-26	2.60209e-29	1.44166e-28	2.23054e-31	3.56967e-28	1.45152e-34	1.06406e-31	4.79315e-27	4.79254e-31	2.65134e-26	3.79969e-23	7.55291e-27	1.17006e-26	4.64466e-26	2.72802e-28	1.27338e-27	2.00186e-24	2.16793e-31	1.52019e-24	5.74567e-29	2.29762e-29	1.29261e-28	4.39176e-27	2.36468e-29
AZIN1	4.18824e-58	1.65178e-55	2.40619e-63	6.38148e-59	2.08724e-53	2.16248e-52	6.00129e-57	8.71118e-56	6.22722e-66	3.95451e-58	1.25057e-58	3.42248e-68	2.02956e-64	8.89366e-55	2.05141e-61	1.06402e-58	2.71158e-54	1.2706e-58	3.79256e-64	1.77852e-52	1.79453e-61	3.68641e-56	9.19162e-58	2.89435e-59	3.0316e-60	2.53682e-52	7.82505e-57	2.44868e-57	6.39118e-51	8.22111e-58	5.46759e-58	2.78105e-56	1.15552e-57	5.80315e-57	1.1456e-58	2.64884e-54	2.63049e-54	1.58444e-55	2.15086e-65	2.09811e-58	7.25455e-57	1.27052e-54	5.1491e-53	4.48285e-63	3.61938e-59	3.24293e-61	8.56894e-54	5.20603e-54	1.21971e-55
SLC25A32	6.28498e-45	9.66107e-46	1.83982e-42	4.98238e-44	5.29403e-36	1.4968e-40	4.80795e-39	2.92246e-34	1.2951e-39	7.28327e-44	8.57592e-34	2.10872e-38	2.76803e-41	1.60384e-40	3.23574e-40	6.05917e-40	1.39323e-42	9.71302e-38	8.33913e-42	4.16718e-38	3.59345e-47	7.29157e-43	2.27789e-46	1.27146e-40	7.54198e-46	1.26223e-41	2.23853e-40	1.5161e-48	1.64719e-39	3.05701e-33	7.88028e-44	4.95893e-48	4.88789e-37	1.84806e-36	1.53129e-36	9.50707e-32	1.87537e-41	4.28363e-44	7.61255e-40	2.0511e-44	2.63253e-33	6.58535e-40	5.41401e-41	1.2864e-43	1.20806e-37	7.84099e-43	7.69469e-46	1.66536e-39	1.20263e-35
MYC	2.25549e-38	4.47355e-32	4.27208e-32	2.96243e-40	7.32546e-38	5.18069e-36	2.30948e-35	3.72858e-36	1.2259e-36	4.52012e-35	7.16307e-33	4.82543e-36	4.99315e-33	5.59377e-34	3.15684e-38	1.56436e-31	5.20648e-34	4.03944e-35	9.07461e-36	3.99473e-35	4.45637e-45	3.10545e-33	5.23192e-47	1.19419e-32	1.16286e-35	5.14462e-35	7.17457e-34	1.35198e-42	3.12345e-30	2.24095e-28	5.87188e-31	1.24975e-37	6.45726e-32	2.35286e-34	5.43526e-34	2.08255e-33	2.28221e-32	1.35447e-42	4.18893e-34	2.0655e-31	1.75078e-32	3.93036e-43	2.09918e-38	9.87215e-37	3.7342e-28	3.40883e-36	1.53535e-37	1.57165e-38	9.43097e-31
ASAP1	1.54827e-44	3.79186e-40	3.29252e-50	5.70663e-41	2.70379e-45	9.16264e-49	2.71033e-43	7.47442e-53	2.61819e-51	4.85959e-48	1.76047e-40	1.28008e-48	7.31875e-34	1.90285e-42	6.69101e-48	3.30422e-49	9.49949e-46	1.82321e-36	6.35667e-45	2.84621e-42	5.07246e-53	5.96088e-44	1.59488e-48	1.59444e-47	1.12271e-43	1.07104e-39	3.3419e-43	6.88945e-49	4.13358e-41	1.24962e-41	7.92303e-50	3.62571e-37	2.72385e-51	1.25233e-53	5.36292e-51	4.21263e-47	2.92585e-43	2.36406e-45	9.88233e-53	1.32902e-47	3.05663e-40	2.47955e-45	9.14936e-42	2.13283e-52	5.1089e-50	8.56553e-45	1.3311e-49	5.27636e-52	3.48528e-44
AGO2	2.00136e-163	7.35953e-148	7.85151e-159	5.07303e-153	5.33273e-163	3.88816e-159	3.89501e-159	4.253e-151	3.84292e-159	6.19824e-155	6.18138e-153	4.20246e-158	1.99523e-149	1.31698e-157	1.61196e-148	1.16056e-155	7.29655e-147	4.055e-148	9.29455e-139	4.04518e-164	2.52575e-165	1.09701e-153	4.88973e-140	1.35691e-159	6.42592e-153	7.35724e-157	2.69928e-153	6.28944e-150	2.2072e-151	1.70093e-151	6.43782e-157	1.45978e-164	1.44462e-148	6.43684e-153	1.11409e-160	1.60992e-155	4.56547e-147	7.07358e-171	5.21488e-158	7.02531e-158	7.26169e-155	4.26526e-161	2.38215e-158	8.55807e-150	1.94956e-151	3.97923e-162	6.53905e-154	1.11917e-151	4.48872e-144
BOP1	1.16238e-24	1.74111e-26	1.04549e-29	6.00422e-34	8.19074e-32	1.57528e-36	8.60249e-34	2.47319e-30	9.68679e-34	7.57891e-38	3.60139e-34	2.87872e-34	1.13096e-29	8.97746e-29	3.80932e-32	1.13362e-32	1.32169e-34	9.19544e-31	1.18776e-30	2.81821e-33	2.02958e-29	2.99877e-31	1.72453e-37	2.5349e-28	2.4297e-29	1.40592e-30	3.11968e-30	3.09416e-32	1.73227e-34	2.70717e-31	3.99303e-34	6.57834e-32	1.68481e-37	5.69571e-36	6.9923e-37	1.68548e-31	5.01409e-33	1.387e-30	6.53955e-29	1.36125e-29	6.18569e-33	1.3888e-25	3.18414e-31	1.92245e-32	1.72363e-35	1.2459e-29	1.24883e-29	4.43517e-31	2.46377e-29
PUM3	5.39446e-23	1.44188e-26	1.57622e-28	3.82187e-29	4.80082e-24	1.48879e-26	5.15129e-22	2.14231e-23	2.34625e-25	2.25123e-24	6.3663e-27	6.21152e-29	2.44456e-23	5.71385e-25	1.2768e-27	3.35624e-24	3.16186e-36	6.61742e-23	7.1529e-23	3.39118e-19	6.54477e-30	2.39687e-25	3.17538e-25	1.84601e-24	2.2875e-25	3.23417e-25	7.18367e-21	6.9338e-27	2.73912e-26	4.25171e-23	1.38643e-27	3.36136e-25	7.32387e-22	8.58782e-28	5.78387e-28	4.42916e-23	3.72289e-27	1.77008e-26	1.43383e-25	1.09273e-26	1.09869e-21	4.38457e-27	3.0528e-23	2.80336e-20	2.86419e-25	7.37241e-27	7.82871e-32	3.64146e-24	1.40025e-25
JAK2	4.98464e-75	2.2655e-79	2.97349e-78	2.97211e-85	3.69896e-85	3.3907e-78	1.43352e-88	2.4615e-78	4.16777e-76	6.58382e-88	2.63689e-72	5.79776e-78	8.28837e-84	1.4352e-80	2.46418e-77	5.33149e-86	1.72394e-87	2.42395e-74	8.55264e-78	1.22406e-79	1.10487e-79	2.43971e-73	9.59859e-74	8.80971e-80	1.54903e-84	3.34855e-82	1.38488e-83	1.0506e-74	7.79295e-78	1.59903e-84	2.26065e-76	6.94786e-78	9.8304e-80	1.58338e-77	9.28999e-87	3.68909e-77	8.50883e-88	2.48331e-79	1.62133e-76	7.90291e-83	8.916e-80	3.08053e-83	9.96007e-71	9.4426e-78	6.34131e-86	4.79388e-83	2.73463e-81	2.0251e-81	3.26106e-84
VCP	1.91185e-25	1.11468e-19	1.15347e-22	1.45892e-17	5.9676e-19	9.59338e-24	1.62422e-23	3.61639e-21	4.58116e-22	1.38779e-24	2.92376e-20	3.14383e-23	1.22603e-18	6.21033e-22	3.49875e-25	5.11878e-20	9.67537e-20	1.5315e-21	2.89937e-20	3.80967e-25	5.50076e-25	1.06173e-17	3.01791e-26	2.09093e-28	2.82863e-23	2.42898e-18	8.69557e-21	3.73092e-20	5.41066e-18	1.45528e-24	6.82423e-18	1.26744e-17	1.65242e-23	1.13211e-19	1.37716e-22	9.87659e-25	8.90478e-16	1.70913e-22	3.92085e-24	4.10984e-21	1.78601e-19	6.55737e-20	1.06888e-18	6.9374e-20	3.15463e-24	1.85891e-23	2.66666e-19	3.61583e-20	5.34902e-24
CCDC107	1.89702e-23	5.92631e-20	8.83702e-24	1.30212e-18	1.34825e-20	1.10553e-20	1.50041e-22	9.15172e-18	1.59396e-24	2.95698e-24	4.31754e-29	1.07791e-21	6.07697e-21	1.86951e-16	5.62903e-18	6.61788e-24	6.501e-26	1.23117e-23	1.17471e-20	1.3959e-19	2.67601e-27	2.5005e-22	3.41207e-22	4.63609e-24	9.17056e-18	1.82146e-17	1.34687e-23	1.65806e-28	1.14158e-21	8.92632e-16	4.31669e-22	7.72592e-27	1.39458e-17	5.03211e-23	3.35078e-19	1.33833e-20	2.12706e-21	7.24407e-21	6.70871e-24	1.76848e-18	5.27751e-20	5.54001e-18	5.73571e-25	1.6717e-21	9.25012e-21	4.70072e-21	2.29338e-20	2.47892e-22	5.10888e-21
TOMM5	1.1323e-68	6.60996e-75	1.10004e-60	2.12604e-79	1.68938e-76	1.3113e-69	3.35712e-76	2.92347e-71	7.42516e-80	2.2445e-72	2.18828e-68	5.74826e-70	1.57693e-68	8.38359e-71	5.59791e-70	2.58433e-67	5.90529e-71	6.60148e-80	8.44384e-68	9.51929e-69	8.48435e-68	1.77259e-76	5.91476e-62	6.76832e-77	4.68278e-76	2.71312e-78	3.63308e-75	3.34725e-75	2.54721e-67	1.22722e-76	8.76555e-69	1.52253e-66	4.52913e-73	8.7038e-74	2.23861e-74	2.21528e-69	3.55271e-73	1.40358e-68	5.77394e-77	2.55228e-71	4.80966e-73	2.45434e-68	1.52631e-72	2.92794e-73	2.47422e-72	1.75506e-75	6.17326e-86	1.48462e-75	4.57029e-75
CBWD5	5.73226e-25	4.54703e-26	1.30323e-27	7.1644e-23	9.37787e-25	2.79331e-27	1.22639e-26	4.78803e-29	1.53539e-27	7.81798e-33	5.13432e-35	8.80969e-29	1.70661e-32	1.38567e-29	1.72156e-32	2.1684e-26	9.52911e-27	8.28049e-34	1.23232e-33	4.03621e-31	8.85118e-23	8.84653e-31	4.15343e-26	6.08034e-27	1.42674e-26	3.11995e-33	1.02623e-32	1.52131e-32	8.28521e-27	2.75883e-32	1.00563e-30	1.15362e-28	5.0819e-29	4.04442e-29	2.3429e-26	1.64143e-29	3.23023e-33	6.07891e-28	5.24929e-34	3.78773e-30	1.94541e-27	4.13351e-27	3.77443e-22	7.27398e-29	8.80014e-32	2.22064e-18	6.1223e-27	8.7425e-27	4.04233e-22
SMC5	6.90348e-104	2.99285e-124	3.38071e-114	2.79993e-112	3.08143e-103	3.17063e-120	1.00693e-114	4.5532e-115	8.13996e-118	2.19438e-127	2.24763e-106	4.45253e-107	4.44821e-116	9.07294e-129	1.57941e-115	3.05317e-118	9.3093e-108	2.10143e-98	7.84731e-118	3.93667e-111	2.66711e-117	4.90043e-114	7.3841e-116	2.77291e-117	9.18677e-105	1.52092e-113	1.29778e-128	1.40371e-119	4.7489e-122	4.24329e-115	1.10456e-102	1.05897e-118	1.79425e-115	1.51511e-118	2.28479e-112	4.25234e-112	2.43083e-109	8.3823e-114	9.93804e-110	1.18202e-114	2.15771e-118	2.58921e-109	9.8429e-120	2.08513e-108	1.00214e-116	5.00171e-116	5.05339e-119	2.31538e-123	8.05712e-115
CEMIP2	2.20807e-22	1.18515e-28	4.54944e-25	5.10114e-26	4.45735e-32	6.84153e-21	1.00561e-20	1.43218e-25	1.50726e-24	1.55067e-22	5.99454e-24	3.18562e-19	5.91144e-23	5.82288e-21	2.97171e-25	2.18242e-18	4.50182e-28	5.81582e-24	2.25196e-22	8.24815e-19	9.51671e-23	7.94425e-19	2.23164e-22	4.851e-23	1.44933e-23	3.14179e-21	1.24039e-18	8.93471e-29	2.34452e-23	8.63521e-22	2.55674e-22	9.04648e-23	1.20593e-24	3.84747e-24	5.20518e-27	2.33538e-22	2.78123e-27	4.92535e-23	6.95476e-23	2.55467e-26	8.93616e-25	1.13279e-23	3.04327e-25	1.06879e-25	1.00147e-18	1.53209e-31	1.08167e-21	5.21734e-22	4.71315e-24
SEMA4D	7.78751e-50	5.7349e-43	8.79044e-46	1.29094e-50	5.13341e-49	5.7311e-46	3.47204e-43	9.22279e-49	1.22998e-43	5.89203e-45	8.10497e-50	2.49695e-46	8.29326e-52	2.02084e-49	3.35773e-47	6.28915e-48	1.54251e-37	1.40879e-44	3.03706e-38	9.51929e-52	7.34616e-43	5.56132e-45	1.82682e-47	4.59026e-49	6.13336e-50	5.83745e-41	8.80071e-40	6.33545e-46	1.83359e-51	1.00314e-41	6.15809e-53	3.14943e-45	2.83082e-37	7.16891e-50	6.3643e-43	9.44955e-43	3.69688e-47	3.69642e-47	1.12555e-51	1.1158e-45	4.85866e-44	1.06118e-52	4.22248e-51	7.37304e-52	2.53385e-47	3.23853e-44	1.34815e-50	2.56244e-43	3.47201e-45
IARS	2.42387e-20	2.06743e-21	1.43321e-23	2.65747e-27	2.86061e-21	4.94334e-20	2.04035e-25	9.02013e-27	2.80614e-27	1.84453e-26	2.03511e-27	1.16388e-25	8.90176e-22	3.29772e-21	2.4806e-28	6.69583e-32	4.90036e-31	1.81004e-18	6.9417e-20	7.9194e-24	7.51809e-21	1.83359e-23	1.71459e-22	1.37324e-28	1.89411e-26	5.2319e-32	6.7037e-23	2.65127e-21	5.01625e-24	2.18349e-26	2.87932e-22	5.18222e-28	3.19607e-29	1.06432e-17	1.05296e-28	1.52053e-18	2.85211e-25	5.49219e-25	4.76276e-26	4.20354e-23	2.69805e-25	1.13978e-22	1.45629e-21	9.3492e-30	5.63197e-24	4.19016e-30	3.47267e-26	7.00189e-21	1.86034e-24
NINJ1	5.15085e-36	3.25692e-40	1.00897e-34	9.93239e-37	8.47635e-43	5.77115e-40	2.9122e-39	6.11714e-38	3.19539e-39	1.26055e-46	7.17289e-38	2.04123e-36	8.06295e-38	1.26904e-39	7.0702e-36	6.11745e-41	2.80171e-44	7.86468e-34	7.74911e-35	1.78616e-42	6.74654e-40	8.42289e-45	1.71664e-33	7.93558e-35	7.85217e-38	3.90629e-37	3.91053e-46	3.02037e-42	1.01584e-41	5.99791e-30	5.18698e-40	1.01218e-42	1.14287e-35	1.17466e-34	9.95199e-38	8.40864e-42	4.41715e-42	4.77042e-44	9.44105e-41	5.43682e-36	5.58102e-36	1.85462e-35	2.7138e-35	4.95632e-36	1.198e-34	8.06384e-40	1.46154e-37	2.84936e-40	5.50716e-35
SEC61B	1.20759e-77	9.74904e-68	2.67623e-65	3.08509e-65	1.32727e-73	1.30215e-74	2.49952e-73	1.20021e-74	2.92594e-65	1.84213e-68	3.49518e-79	3.62205e-70	3.67047e-67	3.11119e-61	2.13127e-64	1.33249e-77	3.52173e-78	9.93313e-73	7.28427e-72	2.35097e-77	1.80933e-77	3.16545e-75	2.98104e-73	2.27975e-76	3.19201e-75	8.78973e-75	8.11364e-70	1.77758e-76	7.58089e-65	1.18506e-68	1.47947e-71	4.29281e-80	6.92566e-74	2.238e-76	8.69096e-73	2.41942e-72	4.94468e-68	6.69366e-69	4.11151e-71	1.47183e-78	2.47025e-72	2.28073e-68	2.72112e-79	3.28464e-75	1.70166e-69	4.64316e-64	8.029e-79	3.3038e-77	4.16949e-97
NR4A3	1.00249e-88	6.55078e-93	9.34039e-87	3.98871e-83	1.91669e-101	3.49318e-90	1.8792e-97	9.91615e-94	4.67547e-87	8.25804e-100	4.5775e-88	8.6554e-89	1.65373e-85	4.48309e-94	5.15427e-87	6.9904e-87	3.64545e-83	9.53328e-81	4.62713e-94	1.2812e-90	2.9536e-92	2.31379e-84	7.50584e-85	1.71229e-87	2.39141e-91	4.35921e-77	2.00716e-89	6.84613e-92	1.34072e-91	8.44951e-78	1.37428e-81	9.47638e-86	6.13838e-84	1.69842e-80	2.11224e-82	1.39809e-86	1.30559e-93	2.5396e-91	4.49402e-88	3.29408e-82	2.28752e-83	1.60658e-82	3.76048e-85	4.87727e-90	4.07078e-89	5.80127e-94	3.3185e-94	3.37485e-82	2.66865e-89
ATP6V1G1	1.33988e-38	2.20177e-39	7.78765e-40	3.13016e-45	6.76963e-44	1.14156e-47	3.28615e-44	3.88689e-42	4.45492e-39	8.17614e-41	3.68233e-37	2.3709e-41	9.25478e-41	3.16682e-46	1.71758e-48	3.23887e-46	5.90884e-42	9.52267e-44	4.30769e-46	1.29984e-47	1.30483e-38	3.4804e-43	5.35743e-43	3.85896e-50	5.42111e-47	1.33815e-46	5.93328e-42	1.8282e-44	5.67411e-51	5.39436e-46	3.20207e-40	1.50341e-43	4.74289e-48	2.79539e-45	6.35931e-39	1.25997e-41	2.46461e-40	1.45589e-44	2.50102e-47	8.55576e-42	9.4293e-45	2.36851e-48	5.74458e-43	8.16915e-45	6.65238e-38	3.17722e-51	2.01645e-44	4.9028e-46	1.32466e-42
TNFSF8	2.40604e-31	9.33274e-35	1.45533e-27	3.05183e-31	9.43941e-42	1.08576e-30	2.8041e-40	1.97515e-38	5.5186e-30	1.1879e-38	6.5281e-27	9.16193e-39	1.51822e-33	2.16012e-36	4.58609e-35	4.51582e-38	5.86534e-34	6.44333e-28	5.73834e-30	6.02927e-35	5.20756e-35	1.1254e-33	7.11649e-28	1.31489e-35	2.19932e-33	7.11799e-30	6.72174e-39	9.79919e-37	3.22583e-36	8.7127e-36	2.04822e-29	2.45869e-35	6.22288e-24	1.13233e-36	7.86839e-36	6.89296e-33	1.69731e-36	2.9165e-31	1.33021e-35	1.0672e-34	6.10963e-28	5.5506e-32	1.24691e-32	1.20076e-31	2.08902e-30	2.0758e-35	6.9317e-32	1.07657e-33	6.37983e-39
HSPA5	8.16284e-43	3.36093e-52	4.29875e-40	1.37602e-45	3.99142e-37	1.18685e-49	4.9682e-51	2.90944e-41	8.8267e-50	1.79173e-44	1.14768e-39	1.15632e-41	3.09638e-42	6.18316e-52	1.90219e-48	1.35271e-45	7.94421e-37	6.29129e-39	1.86243e-47	2.12712e-41	8.9493e-47	3.72852e-43	1.30101e-53	1.23272e-43	1.51636e-43	8.52633e-45	6.34802e-50	3.3982e-54	1.85348e-47	2.29979e-47	1.47294e-40	2.75146e-42	7.25213e-48	2.40732e-39	1.06471e-47	5.77296e-39	6.35426e-39	6.95359e-43	2.8396e-53	2.51458e-43	8.57045e-47	5.37728e-50	4.8897e-42	6.79706e-47	2.45717e-49	1.7007e-54	6.44063e-44	3.72103e-49	1.8941e-38
PRRC2B	9.55735e-29	1.29589e-32	3.87402e-29	2.08011e-23	3.92054e-26	3.36471e-29	1.59086e-22	1.44399e-29	9.01671e-27	3.45821e-33	4.1957e-31	2.44526e-24	3.48271e-29	1.25538e-28	2.27814e-26	8.36923e-36	8.72269e-31	7.46271e-31	4.50618e-26	2.24199e-28	5.8078e-26	9.96986e-24	3.46479e-26	2.69925e-30	9.22357e-30	5.91296e-27	6.90303e-29	8.48747e-32	9.97981e-25	7.4716e-34	1.4835e-25	1.3009e-22	1.58628e-29	2.37804e-28	7.26469e-31	4.27296e-28	1.52927e-22	4.62468e-28	3.5348e-31	1.00645e-30	5.26229e-29	4.49385e-27	7.98335e-27	7.03874e-31	4.6054e-33	1.34494e-27	6.65122e-28	3.91264e-29	3.22013e-27
DNLZ	1.42879e-19	2.48802e-26	1.41422e-24	4.6072e-22	5.08868e-30	6.32883e-26	2.32185e-27	2.16576e-20	7.99003e-21	2.60056e-30	1.60048e-28	2.00389e-25	2.52612e-20	5.00157e-24	7.52884e-19	7.66562e-25	3.60722e-23	1.8058e-26	2.75354e-21	6.32753e-23	7.08093e-24	2.06353e-21	1.1415e-27	2.78394e-23	6.68231e-21	8.17458e-26	6.49932e-23	1.52227e-24	2.09669e-28	1.10273e-23	1.90415e-22	3.02375e-18	2.82599e-24	6.81127e-31	2.53578e-28	1.02839e-26	1.89777e-21	3.45432e-25	4.71552e-20	1.81287e-21	1.34449e-33	3.88546e-26	3.95744e-31	5.68708e-27	8.28961e-30	4.72428e-29	3.72625e-20	3.70708e-27	1.59636e-23
DPP7	9.24946e-108	3.23526e-100	1.18045e-97	1.33955e-106	1.45386e-101	4.52718e-101	3.64359e-106	1.4381e-92	1.36449e-104	2.16672e-103	6.59963e-104	2.58029e-120	2.20777e-102	2.28377e-99	9.81395e-95	2.26199e-118	3.03974e-109	3.86813e-101	4.09491e-104	7.07393e-103	8.22886e-100	1.98371e-93	7.90021e-109	1.81275e-100	3.33161e-100	8.25363e-105	1.65443e-93	1.60234e-100	1.64055e-95	1.99933e-93	3.67438e-102	1.96407e-106	1.34593e-101	5.30688e-98	1.39734e-95	1.85962e-97	1.13695e-100	1.82345e-106	2.86155e-100	2.20132e-94	8.84804e-103	3.22856e-88	7.07766e-99	9.32504e-102	9.91571e-114	2.34377e-102	3.20673e-117	5.00361e-91	1.96094e-102
TUBB4B	7.14571e-30	1.22104e-30	8.91172e-32	4.42245e-29	2.71571e-27	1.58913e-35	4.40632e-36	6.88026e-29	5.15604e-30	5.77561e-30	1.3179e-27	8.95536e-32	1.43732e-28	8.5153e-30	1.01126e-30	4.36104e-23	1.23623e-30	2.06862e-27	8.86578e-24	2.80337e-25	2.74959e-34	3.23435e-28	2.47511e-33	2.03409e-27	2.5674e-28	1.85503e-28	1.48317e-27	7.39394e-35	3.8117e-30	7.121e-25	2.7258e-24	2.11638e-26	4.3196e-29	1.14971e-29	5.42004e-25	2.98298e-30	2.28627e-26	4.25329e-34	6.40494e-26	5.91706e-28	9.973e-32	5.30335e-28	2.52472e-30	4.82522e-26	6.55713e-30	2.40427e-31	3.74933e-28	6.89049e-33	4.88836e-27
PSMD13	4.68106e-28	1.13529e-24	6.11697e-24	8.34693e-22	4.64618e-21	2.08288e-25	2.8744e-20	9.31781e-26	5.01321e-21	4.4783e-26	1.94061e-19	6.8041e-20	1.91692e-20	1.50991e-20	3.27961e-21	5.46855e-24	1.23979e-15	6.56755e-23	2.37367e-20	6.32233e-23	1.77004e-25	1.85617e-23	6.07144e-24	3.90736e-23	2.53122e-23	2.28185e-19	6.07843e-26	2.4583e-23	1.01183e-29	3.32756e-25	3.36213e-22	8.87174e-24	3.34399e-18	6.0633e-21	2.51775e-25	1.54796e-25	1.65392e-30	3.09069e-25	8.92084e-26	4.04184e-23	3.57225e-24	1.1607e-25	3.00527e-15	6.35166e-22	6.60872e-18	1.1839e-18	1.89955e-23	2.15494e-25	1.02816e-21
PGGHG	7.67523e-177	7.706e-193	6.83376e-186	6.16843e-198	3.64068e-205	1.09173e-199	6.24328e-201	7.63389e-205	4.63374e-186	7.21595e-187	1.45722e-189	4.82292e-191	2.2567e-200	5.05964e-194	4.64375e-197	3.30645e-185	1.31407e-191	1.15668e-181	1.12357e-185	4.36032e-170	1.27191e-198	9.16633e-187	7.50711e-184	1.81921e-182	1.66895e-198	1.95815e-190	8.65175e-192	9.15872e-192	1.04188e-192	2.72668e-182	2.22145e-196	5.18607e-189	7.43597e-190	6.3261e-206	1.35142e-206	3.85129e-180	8.95044e-200	9.80161e-195	2.05274e-202	1.7284e-179	2.92663e-188	7.27512e-182	6.8866e-194	4.12264e-190	2.43613e-183	1.48279e-191	4.99747e-206	9.79457e-203	1.06836e-193
IFITM1	2.92335e-55	5.1583e-50	7.41828e-47	1.53038e-53	4.79771e-43	2.29496e-47	6.68137e-43	7.40228e-46	8.58737e-48	3.52093e-37	4.91568e-42	3.52573e-49	3.13172e-51	2.72162e-46	1.18681e-49	1.77214e-48	1.49954e-44	1.01349e-55	4.49256e-41	3.28637e-43	2.87221e-39	4.95944e-42	1.72305e-43	1.23694e-42	2.55875e-48	4.83151e-51	3.27328e-54	1.19851e-49	9.93771e-44	5.74781e-43	1.85678e-42	4.44718e-48	1.42562e-39	2.28648e-48	3.04696e-40	1.18753e-45	4.39796e-49	4.01082e-47	1.11695e-43	4.85035e-55	1.15474e-44	2.75452e-43	9.93404e-47	6.96078e-46	8.10553e-45	3.44335e-41	9.94935e-47	3.53599e-48	4.11494e-54
POLR2L	3.85618e-116	1.99632e-103	1.68483e-113	8.90255e-122	1.1075e-103	1.9033e-118	1.39062e-102	5.3948e-118	1.65433e-106	4.13831e-120	1.3443e-115	7.86432e-116	2.3087e-110	1.5507e-114	1.25443e-108	5.55701e-109	6.84263e-115	1.24982e-116	6.67413e-113	5.26383e-124	2.24439e-114	5.71754e-115	3.89112e-123	4.09471e-117	3.92334e-114	3.50683e-115	6.84671e-115	1.82929e-112	6.68932e-110	1.48666e-119	1.31424e-112	1.31416e-102	1.98661e-117	6.54034e-115	5.40071e-123	5.0889e-111	5.1965e-109	2.01998e-117	8.5933e-114	3.24706e-122	2.45893e-105	5.53095e-120	2.04287e-121	1.02149e-129	5.59066e-115	2.05564e-112	3.65267e-126	2.62349e-119	2.29151e-115
NUP98	6.14927e-30	5.68956e-35	1.34538e-27	6.05241e-30	3.33326e-29	2.03591e-37	3.30258e-33	1.02325e-33	2.21029e-35	1.79338e-28	1.12611e-34	1.11221e-33	5.51042e-34	1.90057e-30	5.72762e-39	1.98725e-32	4.24897e-34	6.35442e-33	3.24732e-30	4.06565e-35	1.57466e-31	1.46649e-32	1.12008e-34	2.79116e-31	1.72478e-35	1.89447e-26	4.21784e-30	6.03487e-31	3.14536e-36	9.15422e-34	1.21156e-30	4.99823e-28	7.0641e-26	6.20787e-31	6.41453e-33	2.3844e-33	4.9458e-33	5.85488e-31	2.68413e-36	7.77841e-30	2.55839e-35	1.78027e-31	2.4532e-32	2.72874e-31	7.6082e-35	2.0312e-28	9.94755e-31	3.8149e-33	4.72926e-36
TAF10	2.12134e-28	4.12366e-36	1.32535e-22	2.0505e-20	4.84012e-28	3.32269e-28	5.80572e-26	7.85967e-27	6.11395e-25	1.28278e-29	5.0843e-24	1.32303e-28	3.1827e-30	1.31487e-25	1.07164e-25	1.60812e-23	3.66582e-27	9.23764e-25	6.06867e-24	8.32034e-28	9.17519e-28	1.54238e-24	2.19652e-23	2.38672e-21	2.82102e-22	1.64042e-24	8.20267e-26	8.3593e-28	3.52009e-23	1.27046e-30	2.5611e-19	4.24703e-29	8.87596e-29	5.42519e-32	5.73753e-28	3.44029e-25	4.24308e-23	1.56285e-31	3.3143e-27	1.10066e-24	5.76013e-25	1.83816e-28	3.80841e-29	2.16336e-32	6.43777e-27	6.83843e-31	5.89118e-23	1.73794e-24	8.01355e-25
IPO7	4.40159e-30	4.0029e-33	6.89591e-33	2.30343e-26	2.25146e-31	3.74586e-42	3.99038e-36	1.05578e-31	7.79862e-27	5.55451e-40	3.14373e-33	1.07125e-26	1.25045e-29	4.539e-31	9.33459e-32	2.95847e-29	2.70095e-34	3.31552e-37	5.49656e-29	1.14597e-35	1.26282e-29	5.5256e-34	1.00842e-33	2.01435e-37	6.39927e-25	5.99623e-32	3.3958e-35	7.6823e-34	4.65099e-30	2.2327e-34	3.17544e-28	3.42927e-29	8.42831e-36	1.18295e-25	9.10812e-31	9.82765e-26	3.05382e-30	2.49035e-28	2.91453e-35	4.16024e-37	3.14699e-27	8.44679e-36	1.62563e-27	7.18288e-31	7.04517e-34	1.79925e-34	2.80274e-34	4.49694e-30	1.04892e-32
EIF4G2	2.86027e-37	1.44038e-41	3.44022e-36	2.07384e-30	2.8213e-35	3.44579e-36	3.7266e-39	3.98083e-34	1.0629e-34	1.00577e-37	8.58726e-41	2.6973e-39	2.20317e-35	5.1071e-38	2.04318e-43	3.46138e-36	7.25108e-35	3.63468e-36	1.23875e-33	1.09912e-37	2.70273e-46	5.61938e-38	9.72581e-38	5.56716e-45	1.43875e-39	4.09405e-37	2.21182e-35	2.2746e-42	8.73546e-32	2.17004e-35	3.85884e-39	1.96858e-38	6.03704e-37	1.76518e-39	1.4365e-37	2.07751e-32	1.9643e-37	2.72162e-40	5.54459e-40	1.62292e-36	3.46088e-35	6.75011e-41	8.19535e-33	1.27355e-43	5.74301e-40	2.51791e-38	9.57649e-45	1.43508e-33	3.49789e-37
NUCB2	7.65165e-20	1.97941e-22	7.47175e-15	9.51209e-12	1.02607e-14	1.26088e-18	1.64907e-14	2.18782e-17	1.11256e-14	5.26084e-20	5.28481e-20	4.68577e-17	1.51962e-15	4.27326e-16	6.84867e-15	7.55114e-16	5.0047e-19	6.78835e-16	1.34836e-17	1.07862e-17	5.55046e-19	1.17084e-14	1.68777e-19	1.28615e-16	6.47541e-17	1.19064e-19	1.67511e-15	5.20582e-17	2.26814e-22	4.94806e-20	3.2038e-21	2.72698e-17	5.81852e-20	1.43243e-18	1.41378e-14	6.96837e-18	1.94697e-20	1.78903e-18	2.98411e-19	5.20774e-16	9.61395e-17	8.84016e-20	8.46865e-19	3.53303e-19	8.40434e-15	1.40932e-13	9.54902e-16	2.57871e-22	1.66082e-12
LDHA	2.15914e-47	5.2854e-37	1.6612e-40	4.93848e-42	2.5956e-40	3.93522e-36	2.50302e-35	2.14296e-39	2.3902e-47	3.69491e-34	4.05159e-42	1.57894e-41	1.46379e-42	7.35223e-37	3.11001e-38	5.56424e-45	2.92136e-42	6.31795e-43	3.22294e-44	1.29001e-42	1.68705e-46	1.20093e-41	4.30143e-40	9.11019e-44	2.77633e-38	2.10904e-34	1.08029e-40	1.1072e-42	1.14352e-38	1.88357e-34	2.59781e-40	8.04184e-40	5.61054e-38	4.10831e-39	1.34932e-41	5.63995e-49	6.63699e-41	2.0155e-48	7.03577e-43	9.35632e-49	1.16002e-36	3.28692e-40	5.86465e-36	9.81042e-37	1.06467e-42	3.0342e-42	2.66252e-39	3.98241e-44	1.07298e-40
CAPRIN1	4.85126e-45	2.82464e-45	1.64516e-48	2.57333e-43	3.416e-42	3.47684e-52	6.90504e-46	2.00514e-39	2.46906e-40	3.54172e-40	8.30649e-50	1.05437e-44	6.98467e-44	6.87413e-44	5.05878e-39	3.05699e-44	6.34759e-44	5.7874e-48	8.44149e-48	7.30533e-48	1.07135e-49	7.19026e-37	6.60209e-41	7.80419e-47	8.63221e-45	5.89721e-42	5.69231e-48	1.61583e-51	3.79467e-45	2.09824e-49	8.62251e-51	2.85806e-47	1.18261e-43	3.40868e-40	5.21644e-59	7.151e-48	1.24194e-40	1.05135e-43	1.13811e-40	2.28069e-44	4.14691e-40	3.93653e-46	2.1086e-42	4.10991e-52	2.97275e-43	2.85799e-44	1.33676e-42	4.94515e-50	1.72983e-44
CD82	1.00407e-110	3.65015e-104	6.4845e-111	8.69193e-103	1.79636e-102	2.25797e-111	1.91936e-100	8.46063e-99	4.12935e-109	6.77721e-110	1.1862e-97	1.51769e-106	1.83059e-104	6.56741e-108	5.20941e-108	4.37532e-111	7.32009e-112	2.12211e-100	2.96703e-114	6.15116e-103	2.64061e-110	3.79142e-104	6.85681e-111	5.23347e-107	2.41211e-111	1.47411e-106	1.63613e-108	1.95951e-117	7.6225e-108	3.19636e-107	2.06155e-109	4.75013e-112	4.74104e-102	3.785e-103	2.00501e-107	3.17122e-102	5.51774e-112	7.42151e-108	1.81797e-119	1.22547e-114	1.43274e-97	2.79083e-108	5.16788e-112	4.77726e-100	1.58585e-104	5.73055e-115	2.53307e-114	2.44669e-105	9.2564e-107
CELF1	4.22771e-33	4.18053e-34	5.82962e-21	2.85926e-28	2.45939e-30	8.89688e-30	9.03311e-24	8.28151e-24	2.31069e-28	1.39736e-27	5.262e-25	4.35995e-29	9.16381e-25	9.9691e-27	2.2056e-30	1.69387e-25	7.14624e-27	9.46031e-25	8.96106e-29	1.005e-21	6.53289e-28	9.95915e-26	8.4867e-27	8.04586e-25	6.58965e-31	2.01558e-28	2.40901e-27	8.23243e-24	3.02892e-24	8.32281e-30	1.48367e-23	5.4186e-20	4.76386e-26	1.76084e-26	2.5414e-22	9.09706e-29	4.39223e-24	1.25357e-32	8.04228e-24	1.87007e-28	1.60644e-22	1.38183e-24	2.99319e-25	5.81197e-24	3.0889e-21	7.98978e-31	8.0767e-35	1.75879e-29	2.02993e-25
SLC43A3	4.08051e-61	8.0201e-68	1.90574e-59	4.07542e-62	1.71066e-59	1.97962e-75	1.25951e-64	9.06828e-67	1.4041e-70	4.78114e-73	3.46813e-73	4.01758e-67	4.3473e-64	7.50277e-76	1.74591e-71	1.64271e-64	8.80216e-73	6.34062e-62	2.84139e-77	2.08783e-62	3.07403e-63	2.91719e-65	1.93349e-80	1.48649e-69	3.20327e-69	4.45551e-77	1.713e-66	7.73327e-72	1.19613e-60	9.31712e-63	3.46423e-74	2.25129e-65	4.1372e-65	2.66654e-83	3.94349e-69	5.57978e-57	3.00967e-70	2.10776e-63	1.62855e-74	5.34217e-57	1.31131e-65	1.59836e-64	4.38558e-64	2.23076e-64	2.49561e-63	7.0212e-73	7.05193e-80	5.24227e-69	2.38953e-56
CD6	2.74839e-22	1.28313e-20	2.77063e-19	3.84919e-16	8.75299e-24	4.95098e-19	4.82539e-19	5.72938e-19	2.49671e-24	1.10508e-21	4.35708e-23	1.75184e-22	4.21423e-16	2.63483e-17	1.06649e-20	4.53394e-23	1.38045e-21	3.38929e-23	2.81141e-18	1.54964e-18	2.15362e-16	6.27845e-21	2.8068e-20	4.54704e-19	3.46166e-20	1.68963e-20	3.53015e-19	1.68936e-18	6.79905e-26	3.64614e-25	9.57715e-24	1.50749e-16	5.04734e-20	2.82918e-15	1.35522e-19	5.13829e-18	4.64309e-21	1.84436e-20	9.70319e-21	7.73642e-24	8.3654e-19	1.30542e-16	1.96849e-15	1.51635e-21	2.74926e-21	1.87088e-19	1.04894e-23	2.30307e-17	1.60242e-18
CD5	6.81997e-41	2.59624e-44	5.85417e-44	1.14883e-46	2.22574e-39	6.39987e-40	2.77005e-40	4.05461e-43	1.08057e-49	9.13731e-52	2.61767e-47	2.57324e-46	5.37181e-45	4.19731e-50	4.89081e-50	5.87127e-53	1.93693e-46	1.80697e-44	2.27415e-43	5.69683e-47	8.39602e-49	7.75625e-53	8.57446e-47	1.18188e-42	6.70219e-45	7.99536e-46	7.34817e-54	1.63163e-51	1.94046e-52	6.51198e-40	1.77571e-52	7.56552e-41	3.03597e-42	3.32833e-46	3.32881e-46	2.15892e-43	3.38804e-40	1.63779e-50	3.67124e-41	1.19412e-52	1.36324e-44	1.69841e-44	5.18183e-42	9.97434e-41	3.15559e-39	2.29679e-40	3.12404e-41	3.5836e-44	1.60088e-39
TMEM258	3.28624e-106	1.75817e-90	2.05655e-83	1.37246e-87	1.22919e-96	7.23556e-95	9.41947e-95	6.82693e-99	1.30834e-99	4.64335e-95	1.63947e-103	2.09704e-87	1.8588e-89	1.23771e-99	4.07226e-96	8.65917e-99	3.42568e-93	8.31342e-94	1.25182e-95	6.22408e-90	1.0208e-113	7.83009e-99	1.25856e-106	6.59116e-103	7.04456e-97	5.02713e-92	1.05523e-96	8.54341e-102	2.01394e-96	3.86613e-91	9.12155e-90	1.34792e-94	2.94944e-104	2.81287e-81	2.50892e-107	1.61091e-98	1.23396e-99	5.02935e-106	1.95582e-97	5.09312e-95	9.72571e-96	2.31536e-97	6.25728e-114	2.61462e-100	1.94339e-105	1.17851e-103	1.1575e-102	6.0084e-89	3.79256e-96
FTH1	1.10209e-96	1.36911e-90	5.9917e-84	5.7887e-93	1.11103e-95	2.51267e-98	4.81025e-87	3.46448e-88	1.10348e-92	3.75286e-83	1.23865e-107	1.07828e-96	4.17896e-93	1.07493e-95	7.9629e-89	4.55884e-105	4.24925e-95	2.03168e-88	8.42075e-101	6.46412e-87	1.05824e-90	3.43702e-93	2.22311e-90	1.00966e-104	4.07361e-91	5.07678e-99	3.16521e-91	3.99688e-91	1.14652e-87	9.94401e-89	2.84705e-101	9.51989e-96	2.62714e-105	2.31625e-90	3.63477e-93	1.95587e-87	1.48465e-94	2.38631e-96	2.37872e-90	1.05601e-88	1.23097e-95	1.18835e-85	1.60722e-86	1.2349e-85	1.13722e-96	9.30354e-95	1.26742e-104	2.79331e-97	2.6754e-93
AHNAK	8.28425e-32	2.14986e-30	1.38631e-33	1.76666e-31	6.38099e-30	3.11058e-31	1.00366e-25	5.43751e-35	4.94688e-32	1.25173e-34	9.7789e-34	1.7378e-28	3.59513e-39	1.21993e-31	1.9067e-32	3.09506e-28	3.97276e-30	1.15267e-30	2.91712e-29	7.82375e-26	6.70565e-30	1.39091e-28	1.52079e-32	1.44964e-29	1.02579e-31	4.13995e-28	1.0769e-29	5.29162e-32	5.5365e-32	1.24031e-33	2.1785e-27	7.49309e-31	4.73819e-26	3.25699e-36	6.13197e-39	6.03603e-29	4.07918e-29	8.90246e-31	3.27168e-33	9.42425e-34	1.08147e-38	9.92639e-35	2.69609e-26	2.66162e-24	4.54178e-28	4.39594e-30	3.55408e-29	6.8029e-28	2.77295e-34
EEF1G	3.74189e-46	2.857e-41	1.22047e-46	7.84177e-40	3.61339e-42	1.41966e-50	2.43541e-39	5.29572e-46	5.59155e-43	1.00491e-39	7.39034e-44	2.35313e-48	1.46958e-48	3.78181e-49	2.3518e-46	3.28533e-48	6.36658e-41	3.22366e-41	3.33795e-46	1.62292e-45	3.26121e-47	5.18755e-44	2.86785e-40	1.55956e-48	7.63425e-41	5.2351e-45	2.85033e-50	8.0713e-47	5.92418e-58	1.50666e-43	1.17329e-48	2.52932e-46	1.0129e-47	1.95751e-45	1.57915e-48	5.76199e-42	9.59429e-45	1.03022e-50	2.28614e-44	5.97795e-46	6.84179e-46	1.10048e-52	2.42991e-47	6.42878e-43	2.67399e-48	7.78089e-54	2.61116e-52	5.92229e-50	1.95122e-42
SLC3A2	2.28467e-40	1.17023e-35	6.00555e-43	6.09322e-40	1.89999e-42	2.16995e-44	8.41335e-42	1.68685e-43	2.36029e-38	2.10183e-40	2.66539e-41	6.95204e-42	4.12044e-42	1.7641e-40	5.09627e-35	1.56562e-49	9.13762e-41	1.41593e-35	4.34769e-41	4.42516e-43	8.526e-39	4.95008e-36	2.34654e-44	3.37027e-45	2.87284e-40	9.1605e-43	2.82818e-49	6.18744e-45	5.58051e-37	3.77035e-43	2.79083e-36	1.86074e-47	2.64216e-46	8.62058e-36	4.00319e-42	1.56243e-35	2.16867e-34	3.83006e-38	6.34787e-44	8.9789e-39	1.09654e-41	6.56141e-36	1.04166e-40	8.38579e-39	7.5476e-39	8.54301e-43	5.14658e-41	1.08359e-41	8.25372e-41
PPP1R14B	9.6459e-38	1.41486e-39	7.21225e-35	1.61566e-33	1.1652e-32	1.89556e-34	3.67827e-35	4.96235e-41	3.13827e-36	3.821e-35	1.15295e-30	4.47229e-34	6.09626e-31	1.0771e-37	2.4659e-35	2.30751e-44	1.50745e-39	4.45796e-34	9.37651e-33	8.38449e-37	9.00719e-36	1.77659e-31	8.76823e-33	2.33983e-35	6.30065e-35	7.5481e-39	4.01043e-33	2.76025e-32	2.75598e-32	4.65796e-40	6.61716e-30	9.48898e-31	5.37409e-32	3.33969e-30	9.58852e-44	9.13424e-37	3.01777e-35	1.19295e-36	4.08618e-35	1.16265e-31	1.83501e-32	2.05493e-31	3.97943e-37	2.75473e-34	1.46249e-33	3.3352e-37	2.79844e-35	7.29116e-40	1.08824e-30
TRMT112	4.99526e-39	3.26528e-44	3.90456e-37	5.28097e-40	3.09654e-36	1.00112e-39	2.65514e-34	9.96645e-42	6.90192e-45	6.7783e-40	1.1741e-42	1.68074e-39	1.01792e-43	5.82583e-35	1.14375e-43	5.96253e-43	1.87515e-42	1.61678e-46	3.37839e-45	6.42872e-39	1.21061e-42	3.90893e-37	6.49017e-42	5.19775e-43	1.50747e-35	6.02361e-40	1.56635e-39	4.26191e-37	8.06713e-42	8.94943e-48	3.19448e-40	8.80306e-39	3.02749e-42	2.72815e-52	2.83606e-49	9.89932e-37	3.64621e-40	2.83137e-40	1.98637e-41	1.90903e-43	7.33563e-46	2.02573e-41	6.26115e-35	8.57909e-41	6.1052e-35	2.39608e-43	2.33394e-43	1.32005e-42	6.04893e-46
MALAT1	1.08253e-186	1.51989e-187	1.01272e-183	2.6167e-184	1.49389e-185	1.82849e-190	4.22024e-179	2.78842e-183	5.32685e-182	1.07113e-191	2.87324e-172	1.04485e-195	2.17499e-174	8.57411e-184	3.80141e-181	4.13241e-190	9.6441e-191	6.45235e-183	1.38407e-173	1.49891e-166	5.11133e-187	1.81375e-182	4.69956e-172	3.8742e-185	2.08863e-188	1.12903e-189	1.2067e-189	3.18281e-185	6.65732e-182	5.55342e-193	5.87442e-204	2.34207e-178	1.28514e-200	2.01268e-184	7.64327e-196	9.63276e-185	3.87736e-179	2.30991e-182	3.6346e-188	9.89938e-193	2.05654e-203	6.47829e-196	1.69884e-194	2.97502e-177	1.21268e-184	1.38048e-197	2.13481e-197	5.82383e-188	5.6185e-194
SF3B2	1.60236e-38	1.63027e-35	1.87676e-35	5.52802e-35	9.44122e-35	1.19795e-37	2.09334e-36	3.39481e-35	7.4638e-34	2.09466e-29	1.35041e-31	5.63976e-27	9.24261e-32	3.46407e-31	9.67902e-39	1.33216e-40	1.60519e-33	1.59692e-32	7.41348e-36	1.94398e-35	1.60433e-35	5.17609e-43	5.38953e-34	2.71568e-31	1.07614e-35	4.42952e-36	1.19515e-34	1.723e-34	4.67065e-33	1.21633e-28	6.03185e-33	3.07849e-34	1.85694e-33	1.6092e-38	1.01753e-32	1.64777e-29	7.82248e-37	1.09728e-26	3.2861e-34	8.18809e-33	6.151e-29	7.11413e-35	6.48479e-37	7.75905e-34	2.52649e-37	1.27723e-31	4.8089e-39	1.6099e-32	2.75584e-29
GSTP1	3.00069e-61	5.41315e-65	5.10968e-62	3.17269e-71	2.32376e-62	3.33913e-64	6.67642e-56	1.90573e-64	1.54579e-61	5.72049e-60	7.1446e-75	6.9567e-68	2.11471e-62	3.87761e-66	1.08677e-63	1.52409e-61	4.35195e-61	2.97047e-59	3.39757e-61	6.73129e-67	8.61453e-66	2.1185e-70	9.33749e-62	9.93483e-53	1.26812e-73	9.1328e-64	2.77268e-73	4.97669e-59	3.13264e-58	1.54366e-76	6.7929e-61	2.02349e-70	6.56744e-59	5.11087e-57	6.79691e-62	1.48353e-57	8.66883e-66	2.17822e-64	5.15423e-66	1.11562e-68	4.62552e-62	8.82219e-62	7.35642e-65	5.27154e-61	2.18595e-68	1.20547e-61	7.01157e-74	1.9468e-67	1.11079e-69
CCND1	4.56505e-73	6.4674e-81	2.30083e-81	1.6481e-82	1.56997e-78	6.43794e-83	2.62452e-73	6.32956e-83	3.1307e-80	4.37595e-86	9.65253e-80	1.26062e-94	2.9697e-85	3.14767e-83	3.62496e-79	1.04043e-86	3.54674e-77	1.0975e-75	2.01476e-84	1.33792e-90	9.92377e-83	5.44846e-89	1.0455e-79	1.37267e-75	9.37778e-78	5.20871e-84	1.00025e-84	4.59112e-84	9.92704e-89	5.04833e-91	7.7714e-81	6.63093e-79	1.81605e-86	8.47549e-83	1.45631e-79	9.12748e-94	4.94365e-94	3.53777e-84	9.39257e-81	3.43366e-86	6.77566e-84	2.16572e-83	3.87817e-76	4.0399e-82	2.95529e-93	4.55849e-88	1.1092e-84	1.02884e-79	2.11757e-89
UCP2	1.93739e-30	2.80303e-26	1.48713e-29	3.49003e-26	1.24308e-28	5.38122e-28	2.29359e-24	1.54649e-29	8.31555e-28	2.5761e-29	7.93786e-25	2.20953e-29	1.19282e-25	3.92213e-30	2.08438e-27	6.01612e-24	2.21511e-29	4.91092e-31	1.2015e-27	6.15957e-32	8.65614e-29	6.31607e-29	3.52166e-25	1.6092e-28	9.23402e-29	1.14673e-25	3.89561e-31	2.05244e-25	9.50205e-29	4.54553e-27	3.92883e-29	1.45478e-34	1.48605e-29	1.34987e-23	1.11756e-29	3.0051e-22	6.26874e-26	1.88925e-24	2.91027e-33	1.12614e-28	1.62978e-24	5.61281e-28	1.67986e-31	4.03355e-31	3.01948e-31	4.91287e-36	3.34587e-29	4.22891e-25	2.52809e-26
PGM2L1	4.9547e-47	9.72194e-46	1.1035e-50	7.17846e-54	3.55695e-46	6.57514e-41	4.304e-44	1.08123e-50	7.75474e-50	4.69745e-55	8.17177e-63	7.87421e-53	3.33592e-49	2.07773e-50	1.29091e-53	9.48819e-47	9.44225e-51	6.82534e-43	8.92435e-48	7.96298e-44	8.48414e-44	8.27693e-49	1.63626e-48	9.56893e-50	5.60569e-49	3.993e-48	5.79648e-49	3.80061e-62	2.1689e-57	1.2629e-47	2.52609e-45	3.69247e-58	7.81652e-54	5.71169e-63	3.32721e-53	5.22373e-46	1.33784e-51	3.78358e-52	1.57761e-54	1.14051e-59	2.75968e-47	6.24288e-49	6.88059e-48	1.05961e-52	7.20578e-55	3.49558e-48	4.31476e-53	1.80164e-52	5.29815e-53
NDUFC2	1.05499e-58	1.05115e-54	7.86969e-60	2.40203e-57	1.10093e-54	9.39568e-54	1.02994e-54	2.07461e-60	1.1068e-51	7.05649e-58	1.95479e-57	6.84779e-54	5.28219e-55	4.86281e-66	2.6992e-56	1.82081e-65	3.31441e-62	1.00816e-58	1.58822e-56	2.33102e-53	2.72728e-60	5.6011e-54	1.78181e-53	2.0887e-57	4.66539e-48	2.5272e-57	2.02221e-60	4.91911e-60	1.5646e-57	4.18196e-63	3.02975e-53	9.43157e-52	1.42583e-47	5.58999e-64	3.14075e-57	2.71883e-56	4.14532e-60	1.24012e-68	1.75626e-57	3.62612e-52	7.15316e-56	8.93514e-58	2.05609e-49	2.12466e-58	1.48697e-52	7.0528e-59	2.06351e-59	1.59679e-62	2.30019e-58
TAF1D	8.43508e-42	5.28234e-35	2.13637e-47	1.82134e-39	1.31886e-38	5.45278e-38	8.39533e-40	1.02057e-31	1.06017e-39	2.36693e-37	1.33223e-39	7.87605e-41	1.38367e-36	1.2146e-34	1.54954e-38	1.06112e-42	1.84411e-40	1.28383e-40	2.16062e-37	9.80147e-43	1.11934e-38	8.91304e-39	1.28569e-43	1.74671e-41	1.32195e-43	1.02997e-40	7.27069e-40	1.92648e-38	4.69654e-33	4.06853e-34	2.68206e-37	1.71851e-34	8.0213e-40	1.77004e-37	1.46825e-39	1.55243e-31	3.48329e-31	1.27734e-31	6.16045e-41	1.43486e-42	2.73639e-39	1.04288e-37	1.42311e-35	8.36553e-36	1.45231e-43	1.16502e-38	2.30952e-34	7.58224e-38	9.31567e-37
MAML2	2.85766e-23	1.6974e-18	7.05635e-21	1.03263e-16	1.32584e-22	1.06274e-23	2.61365e-23	9.17672e-18	2.39271e-21	6.75686e-27	3.49822e-21	6.70479e-26	1.00049e-15	5.34926e-22	1.96502e-20	1.98626e-18	7.10084e-15	6.77656e-16	8.37592e-19	7.23268e-22	8.97905e-23	1.72551e-19	1.1343e-19	5.80034e-18	8.46918e-22	6.19149e-19	2.75278e-19	1.88284e-18	5.94382e-18	2.04215e-21	1.21192e-18	1.89041e-16	2.86638e-24	8.83881e-22	2.13792e-15	1.00652e-18	5.40521e-19	8.31454e-20	4.70427e-18	2.94479e-19	1.05659e-16	6.3023e-18	1.33768e-21	3.02774e-17	1.01836e-19	7.51793e-21	7.6759e-22	4.19124e-20	1.50233e-19
DCUN1D5	2.13654e-23	2.8021e-21	3.47573e-22	8.64037e-22	4.82547e-18	1.02566e-26	1.5354e-33	9.50066e-28	6.58292e-22	8.17482e-17	8.00296e-24	4.17943e-24	2.55807e-21	8.99827e-25	1.01584e-25	1.29665e-20	9.50175e-22	1.56342e-17	9.39716e-23	1.94226e-25	2.33057e-19	1.59789e-22	2.98315e-25	1.0123e-26	7.06826e-25	4.66049e-20	9.30135e-18	3.45156e-30	2.00557e-21	3.48418e-19	5.24459e-21	2.28736e-23	5.52414e-20	1.23478e-22	1.07589e-18	3.61821e-21	7.01001e-20	2.42264e-18	2.1574e-20	1.80842e-21	9.68233e-22	5.30053e-24	8.95394e-19	2.83986e-23	1.48662e-21	3.3283e-22	5.5126e-26	7.74726e-19	2.59929e-19
DDX10	4.23613e-27	8.62497e-24	5.16447e-24	1.76364e-24	7.18056e-23	6.69062e-27	7.02655e-27	1.96927e-24	1.92762e-22	4.25701e-24	1.37731e-27	5.24438e-30	7.10978e-25	6.16965e-28	3.33144e-27	1.41253e-32	7.48574e-26	2.52046e-28	4.60211e-22	1.28441e-26	4.09266e-23	5.24534e-30	7.59335e-25	3.56519e-31	5.7436e-26	1.33786e-26	3.97496e-25	2.2234e-27	1.14113e-23	6.3737e-32	1.14757e-30	1.1338e-20	1.00971e-21	2.79832e-24	3.32414e-27	4.07126e-23	3.0209e-24	2.62454e-28	1.46695e-28	1.482e-31	5.78589e-23	1.8399e-21	8.62288e-29	3.12192e-24	1.40433e-29	1.43051e-30	1.83334e-25	4.85278e-27	1.12151e-27
POU2AF1	1.74889e-146	4.57404e-160	2.05692e-149	1.9891e-159	5.84221e-152	6.20477e-160	1.586e-161	2.63765e-143	3.04698e-150	9.53108e-161	1.76797e-146	1.3127e-158	3.69924e-151	1.39985e-157	4.97045e-143	9.4269e-152	9.95291e-161	8.30065e-146	9.62127e-153	3.20017e-166	1.40857e-148	1.61953e-154	2.15771e-167	1.37019e-149	3.48247e-152	1.34845e-153	3.72878e-155	3.94432e-160	8.83158e-163	1.20853e-153	4.53129e-159	6.91016e-164	1.48113e-145	2.68814e-149	5.93765e-165	1.41755e-144	5.81937e-152	1.81156e-164	1.05576e-158	1.98035e-177	1.93783e-144	8.91457e-155	4.39717e-153	3.34088e-158	5.17655e-154	1.12161e-159	7.2797e-159	6.43219e-152	8.07269e-156
JAML	7.04725e-30	2.1223e-33	4.13925e-27	6.1152e-31	3.83737e-29	1.70314e-32	1.01918e-34	3.41565e-31	1.02112e-29	1.36923e-31	1.71388e-25	1.34448e-30	1.0616e-33	2.11079e-31	3.48597e-34	5.61495e-32	5.1775e-34	2.30164e-28	1.08507e-31	6.9419e-30	1.68122e-32	1.68955e-36	7.49093e-34	8.82965e-37	4.21903e-34	3.05124e-31	1.15245e-36	1.30322e-24	1.06311e-32	6.10607e-26	3.46119e-32	5.12017e-32	7.80499e-30	2.22258e-27	4.65738e-32	2.54349e-29	5.17179e-22	3.0751e-35	1.19678e-32	1.00493e-27	1.06616e-30	8.60553e-31	4.14742e-33	3.60321e-31	3.22219e-29	7.06442e-32	8.35054e-26	4.97924e-29	1.90753e-29
ATP5MG	6.32124e-44	1.14931e-49	4.84522e-45	5.62032e-45	6.89487e-45	1.02426e-48	6.04659e-41	1.15201e-50	2.72501e-44	1.32782e-53	1.87533e-49	1.5074e-47	4.02183e-43	8.35554e-54	3.21692e-51	1.71987e-43	2.03158e-45	3.68102e-42	3.99113e-44	3.48161e-49	5.36737e-44	3.03484e-46	1.25834e-39	4.94805e-47	3.61851e-45	1.07637e-51	3.39667e-42	3.33579e-53	1.63512e-52	1.93705e-41	1.51959e-54	1.45413e-47	8.39293e-47	1.24754e-50	5.83571e-54	4.23114e-43	1.97686e-46	1.19727e-41	5.41909e-49	1.32629e-47	1.9661e-49	6.5825e-53	4.0179e-44	4.82096e-44	2.99355e-47	6.62819e-45	7.83839e-47	1.63851e-49	1.32023e-45
HYOU1	6.26181e-28	6.44306e-32	7.95858e-24	8.13636e-31	2.87478e-31	1.21115e-28	6.50955e-31	4.5866e-26	3.91273e-28	5.71539e-29	3.18621e-30	1.27799e-34	2.13097e-31	2.70734e-30	2.06729e-33	4.94366e-32	6.51276e-31	8.84812e-26	3.31661e-24	1.02431e-23	4.10649e-29	1.35633e-25	6.34768e-32	4.15801e-29	8.23185e-27	5.9624e-27	7.51325e-34	7.34552e-26	6.58463e-28	2.69872e-33	1.35519e-24	1.431e-22	1.57109e-29	6.26825e-30	9.29948e-32	2.42249e-24	3.64684e-29	5.75692e-27	1.82795e-30	2.21437e-32	8.59687e-28	2.52053e-29	6.63113e-31	1.45533e-26	1.15418e-37	4.70912e-28	3.92735e-27	9.58889e-31	4.28882e-25
GTPBP4	3.34342e-32	3.99992e-28	6.95208e-30	1.46139e-34	4.34612e-33	2.30498e-35	6.10444e-29	4.13431e-30	3.97643e-32	7.35263e-33	6.9965e-30	8.65706e-31	1.11167e-28	2.64495e-35	7.76008e-31	1.87739e-34	5.85718e-30	1.43282e-31	3.57583e-31	7.54536e-35	1.28946e-31	3.06027e-28	1.2107e-37	1.85069e-28	4.64892e-28	5.21074e-29	9.95672e-40	2.02764e-30	1.07656e-34	7.4366e-30	4.32612e-34	1.1831e-28	1.29874e-35	3.46126e-34	8.1369e-34	4.12843e-36	5.49668e-29	4.91014e-37	7.61966e-33	6.23886e-40	4.92021e-34	1.62844e-30	4.2129e-27	1.18506e-30	2.17515e-31	3.8311e-32	1.6657e-36	2.17225e-33	9.62112e-27
PFKP	2.08401e-133	2.03393e-134	8.47405e-141	1.51498e-142	3.94388e-149	1.55692e-143	1.86463e-147	6.83118e-148	2.74066e-161	4.18623e-142	3.17974e-139	2.88846e-146	1.64506e-133	2.1055e-154	1.06642e-147	1.6791e-154	4.32293e-146	3.37593e-139	1.08086e-146	8.86134e-143	5.33627e-149	4.29758e-129	6.36663e-151	2.68489e-143	1.80884e-146	3.81768e-137	3.39262e-144	7.98156e-136	2.96977e-140	3.60517e-136	5.78738e-148	1.63827e-139	9.22399e-136	1.62369e-143	1.30218e-154	2.48635e-143	1.14023e-144	2.67439e-143	2.72701e-150	9.39362e-145	6.66257e-139	3.85361e-157	1.96832e-137	6.89909e-137	2.03627e-142	7.71484e-145	8.59956e-153	2.41811e-129	9.45975e-137
KLF6	8.95285e-45	1.07305e-44	6.4515e-49	2.01412e-45	2.21238e-51	1.13305e-44	6.0849e-50	1.8475e-44	4.42754e-43	1.14631e-52	3.45427e-45	1.56924e-44	1.21317e-48	2.18083e-54	9.22685e-48	1.95961e-38	1.00025e-45	5.13854e-42	1.61716e-45	1.15328e-39	5.2164e-44	1.44233e-46	2.83735e-45	1.38684e-50	4.21967e-46	2.93504e-43	3.0084e-49	1.34852e-44	2.26108e-43	1.87434e-51	1.05301e-46	8.40443e-44	4.02603e-49	9.85588e-43	1.87336e-47	9.07469e-47	1.92634e-43	8.75654e-58	2.68948e-46	3.84798e-44	5.8296e-57	6.77999e-53	7.594e-47	1.73468e-47	2.54894e-48	2.68416e-40	5.53403e-40	1.91253e-44	2.30608e-40
FAM208B	4.98208e-28	7.18222e-22	1.15741e-26	5.99923e-24	8.82042e-25	5.01498e-24	4.78327e-25	1.32479e-24	1.16268e-29	1.6946e-28	3.92142e-27	4.2986e-30	7.42073e-23	2.32235e-20	7.06946e-25	1.25926e-21	1.56535e-27	5.07266e-20	2.33554e-23	2.73661e-25	1.12124e-19	9.39013e-28	1.27904e-26	1.3161e-24	5.91163e-31	1.11988e-24	8.00117e-25	1.01924e-33	8.50846e-28	3.27368e-23	4.78057e-27	2.07292e-25	1.18891e-28	2.15347e-25	1.26634e-21	4.69956e-26	7.43555e-23	1.54094e-28	1.0101e-22	8.37895e-27	3.58587e-25	3.21687e-29	4.72039e-27	2.05869e-22	2.81026e-26	6.55454e-27	4.54739e-26	7.00572e-24	5.95028e-28
IL2RA	2.51489e-21	3.05208e-16	6.35029e-18	2.876e-16	1.38558e-15	2.55686e-15	2.73317e-20	4.68269e-19	2.59596e-19	7.33033e-18	1.00506e-22	2.08963e-19	3.41416e-16	6.65744e-17	9.78728e-16	2.68408e-16	7.03769e-24	3.84716e-19	4.21427e-23	1.89007e-17	2.20115e-19	1.76196e-20	9.95468e-21	1.89436e-19	3.45908e-21	6.71078e-24	1.95723e-20	5.06633e-16	1.89817e-20	1.85324e-20	6.10124e-18	2.13226e-22	4.33284e-24	1.11203e-21	1.21903e-17	3.28425e-18	2.83102e-17	2.77663e-17	2.53127e-23	8.06326e-21	1.15612e-22	1.16332e-21	4.14489e-19	6.14422e-14	3.38274e-17	7.79078e-19	3.04462e-18	2.30551e-21	1.03689e-19
RBM17	8.38156e-24	1.94269e-26	4.77788e-20	2.04393e-23	6.72147e-19	5.08549e-20	6.44215e-26	7.46113e-20	4.35715e-22	1.86401e-21	9.50282e-20	1.09323e-23	3.65414e-23	1.9336e-27	1.43951e-21	7.97196e-28	8.73365e-21	1.97654e-21	1.59716e-26	5.78914e-27	4.18933e-24	7.79786e-23	5.55434e-23	4.07869e-24	2.35271e-26	4.34624e-22	2.20321e-26	8.27864e-23	2.90624e-21	8.52231e-26	3.37917e-19	4.66455e-20	5.32592e-28	3.554e-21	1.24182e-24	5.57731e-25	3.23429e-24	1.75645e-29	2.25808e-25	1.5319e-18	2.26317e-22	1.02887e-28	2.23409e-25	4.22976e-25	6.45224e-22	2.37684e-25	8.20904e-24	2.72374e-21	3.06342e-22
PFKFB3	3.78252e-27	3.34019e-25	3.28793e-29	4.41393e-28	7.07757e-20	5.57546e-23	1.19891e-25	1.11859e-27	3.40209e-24	6.62199e-31	5.4274e-27	4.13357e-21	2.01942e-28	1.07014e-29	3.80826e-31	3.48633e-29	6.36548e-26	1.19367e-22	5.16033e-24	2.53281e-26	3.84814e-30	1.74471e-23	2.99677e-22	2.61925e-26	1.14382e-21	6.79227e-20	8.3751e-32	4.69728e-23	8.06382e-30	3.66033e-25	9.02655e-28	3.46598e-24	1.4885e-32	2.91377e-27	2.59503e-26	2.99372e-26	1.08788e-31	6.60599e-27	4.88244e-26	1.13362e-28	4.56762e-26	3.81446e-26	1.05365e-27	5.35549e-24	1.08136e-29	5.49261e-26	1.30297e-27	4.65444e-23	4.70155e-32
CELF2	1.96876e-40	3.76854e-42	1.34315e-40	1.1963e-38	4.65305e-44	2.04157e-45	9.31382e-55	2.0323e-38	3.49347e-39	1.96968e-44	3.89502e-44	5.3947e-42	1.64317e-45	3.77235e-48	3.44452e-45	2.24299e-42	2.68569e-43	5.05437e-44	3.09186e-42	2.18853e-45	1.89347e-49	7.1824e-45	7.47884e-38	4.83314e-36	3.03538e-44	1.06496e-40	2.73154e-39	1.64832e-47	3.57855e-40	3.36583e-44	5.17467e-53	2.40733e-46	1.41902e-42	7.2134e-43	8.41524e-42	3.26968e-44	2.87085e-43	4.00629e-37	3.52234e-38	5.62995e-42	7.97638e-43	1.39167e-45	1.118e-43	1.8745e-42	5.01747e-38	1.80789e-42	8.36294e-42	3.65723e-46	8.71608e-45
FAM107B	4.07587e-27	4.50565e-28	2.24208e-25	1.5573e-26	2.92568e-22	1.02526e-26	6.65485e-31	1.11451e-28	1.24199e-25	2.91011e-21	3.00029e-24	2.75999e-24	6.82908e-25	1.47264e-23	8.78561e-26	4.41539e-23	1.52969e-19	3.81014e-23	3.41119e-21	5.31647e-23	2.43263e-28	3.44734e-24	6.10491e-24	1.22028e-29	5.50698e-25	1.16738e-22	8.79424e-28	4.64225e-25	3.79493e-26	6.94766e-25	1.59574e-25	6.77155e-21	2.98639e-24	3.49682e-29	5.89708e-21	1.43986e-18	3.3715e-23	3.00683e-18	6.30148e-29	1.99397e-29	2.4666e-28	1.27852e-25	1.64126e-22	2.3733e-21	5.14128e-25	7.03194e-23	1.31142e-23	3.08056e-26	4.83355e-30
VIM	1.08604e-26	2.09384e-28	1.61601e-29	7.81561e-38	1.72131e-33	4.1871e-30	2.88026e-36	2.21502e-30	3.80875e-28	8.50396e-31	1.79041e-25	1.44536e-31	1.32593e-26	5.10587e-33	5.49771e-29	6.2653e-29	1.37043e-31	3.21901e-34	6.32912e-28	1.12627e-26	1.82456e-36	2.64987e-29	7.0797e-33	7.28533e-26	5.73682e-30	3.47021e-34	7.121e-26	2.46643e-24	6.75251e-35	1.86365e-23	2.85553e-32	1.29522e-38	1.61713e-35	9.46606e-32	5.10942e-32	1.52437e-30	3.4852e-28	1.74741e-29	2.00453e-32	3.58208e-36	7.83355e-23	2.03646e-34	9.72275e-26	3.55131e-34	2.8781e-29	1.19479e-34	1.45927e-30	7.66465e-33	6.57496e-29
APBB1IP	1.23782e-27	1.46909e-27	5.38825e-25	5.13097e-27	2.20893e-32	2.04065e-32	1.02927e-31	7.66655e-26	4.39621e-26	4.80913e-30	2.43769e-23	4.62256e-28	2.72174e-20	3.58636e-28	3.40094e-25	1.17309e-29	1.86354e-29	1.34476e-29	1.67031e-25	8.11227e-30	2.69745e-27	9.39242e-24	3.45294e-27	7.24103e-25	2.91629e-30	1.37971e-29	4.19513e-26	4.44871e-26	6.62121e-27	1.3933e-27	1.01924e-28	8.25359e-31	2.35877e-23	4.15111e-32	5.92314e-27	2.5161e-25	4.63418e-28	5.39644e-30	1.16426e-27	2.98603e-31	3.68148e-21	1.9234e-20	2.47692e-26	3.19699e-28	4.88584e-23	1.24693e-25	1.37015e-27	8.82488e-24	6.01146e-31
YME1L1	4.27823e-23	3.39025e-26	1.60168e-23	7.08793e-26	6.5074e-26	9.92478e-25	9.54667e-22	1.16687e-23	5.14702e-29	4.32473e-30	3.16192e-18	6.44432e-26	2.82164e-22	1.75039e-22	9.55376e-25	2.09612e-31	3.74031e-26	1.74871e-19	4.06498e-27	4.20708e-28	2.34467e-27	8.54535e-21	4.1461e-28	9.54109e-26	1.74204e-22	1.7551e-23	2.31369e-21	1.30766e-24	5.06135e-33	8.58451e-26	1.25623e-27	1.34796e-25	3.72342e-23	2.25162e-29	6.12936e-27	2.19883e-21	1.2071e-21	1.32132e-24	6.78317e-30	8.80185e-30	4.79768e-28	1.36929e-26	4.59981e-26	2.74243e-31	5.74479e-30	1.08534e-26	6.7923e-28	5.11728e-29	3.98196e-25
ARID5B	2.37965e-92	6.33036e-93	7.38855e-85	2.04855e-86	2.702e-84	9.9151e-94	7.8475e-90	2.36289e-89	3.30004e-78	6.19607e-74	2.4498e-83	1.63525e-83	2.17759e-80	3.48069e-79	9.11444e-85	2.25447e-88	3.38917e-86	1.50238e-78	2.61156e-88	8.41645e-83	1.46545e-74	3.91367e-92	3.17727e-85	2.45337e-84	8.96667e-84	3.34583e-88	1.54355e-90	2.56518e-87	1.44076e-74	6.04495e-89	7.05385e-83	1.48335e-87	2.91084e-90	1.56265e-96	9.38424e-91	8.52779e-81	1.7098e-77	1.55227e-85	2.99787e-83	4.51295e-81	3.29002e-85	4.44437e-82	4.38876e-82	6.85788e-77	5.48982e-83	1.77837e-79	9.92134e-82	9.87172e-81	6.91436e-87
HK1	1.49894e-39	4.44323e-32	1.01787e-33	1.84293e-37	1.55623e-36	5.56194e-38	1.81918e-33	6.51668e-43	1.34085e-38	2.39646e-35	2.84039e-41	3.14423e-37	1.18956e-36	8.70723e-35	3.99311e-41	7.06029e-41	4.35033e-34	9.8736e-40	4.01456e-40	1.32986e-36	8.9994e-45	1.01911e-29	1.86892e-40	3.30324e-36	5.62868e-36	1.75769e-41	3.7701e-40	1.21015e-36	3.6982e-38	2.22596e-37	1.50578e-36	1.37534e-37	1.32811e-38	1.27773e-36	1.18077e-39	3.18382e-37	1.60844e-32	5.20918e-40	1.44725e-41	1.39195e-43	1.12514e-40	9.81095e-43	3.25152e-36	1.81771e-34	7.92852e-36	1.22041e-34	2.64671e-34	3.0876e-38	5.44715e-41
PRF1	1.30663e-54	9.83345e-47	8.18013e-46	3.06384e-61	1.4409e-51	9.87816e-48	1.38068e-48	6.73284e-61	1.02458e-51	5.13526e-54	1.16458e-53	3.43423e-57	4.79598e-60	7.84535e-53	9.02231e-55	8.11449e-57	1.61077e-55	2.9512e-51	2.19948e-52	8.82147e-47	2.65432e-56	7.3433e-50	5.92979e-54	3.60782e-53	3.02555e-53	1.30453e-49	1.54437e-52	4.57729e-51	7.00901e-59	2.19762e-49	3.77503e-49	2.30142e-51	6.37985e-48	2.17083e-53	1.90812e-52	3.63308e-52	4.80246e-43	6.05349e-53	7.13605e-52	4.9631e-53	7.77155e-53	4.22077e-47	9.95337e-54	3.25535e-54	4.38994e-58	1.18094e-52	2.82007e-54	3.27645e-47	2.27715e-57
VSIR	1.88326e-61	6.02433e-68	3.37446e-69	9.76488e-58	2.1532e-71	5.9509e-70	6.11049e-70	3.53726e-57	8.31506e-71	4.75381e-71	1.91786e-61	1.05188e-60	7.81797e-70	5.56119e-58	1.30455e-63	9.04408e-70	1.04831e-62	3.04036e-63	1.30972e-57	1.8928e-60	2.12254e-70	2.84312e-68	4.15303e-72	3.72138e-68	3.86459e-74	2.99698e-61	3.41283e-64	2.45302e-65	8.89178e-70	2.41319e-61	5.42336e-71	1.50299e-73	3.40016e-57	3.76884e-60	5.16469e-67	1.05671e-59	6.48693e-65	2.68923e-59	4.94171e-60	9.62636e-73	9.98761e-62	5.44994e-64	4.95156e-63	6.32509e-63	1.11889e-62	8.89484e-74	5.09481e-68	5.06938e-66	3.11684e-66
GLUD1	9.1358e-41	3.60059e-41	3.50588e-36	1.09069e-36	1.46584e-36	7.70901e-41	3.46859e-35	3.5907e-34	6.0929e-36	8.32531e-39	7.67443e-37	6.84965e-32	2.67363e-37	1.17341e-39	1.50295e-41	7.79939e-44	1.46578e-34	9.51779e-37	5.20347e-38	4.53055e-35	5.63091e-35	2.44028e-36	3.49622e-33	2.7047e-48	2.43699e-36	1.17696e-35	1.09751e-35	1.48599e-39	1.8075e-37	2.56488e-34	6.04701e-36	6.13222e-37	5.11201e-37	8.06066e-37	8.00163e-43	2.70035e-35	6.27146e-35	7.35177e-38	1.00767e-39	8.61385e-47	1.2243e-37	2.24267e-31	1.17227e-40	1.79885e-37	4.84472e-36	3.37346e-38	1.34284e-36	4.87195e-32	5.71648e-35
BTAF1	6.29346e-29	3.18014e-32	2.09559e-30	3.54071e-30	9.69164e-26	4.70181e-29	6.94784e-27	8.48126e-31	9.54017e-30	1.34134e-28	4.39913e-36	6.63848e-31	3.23303e-29	1.8468e-27	6.13327e-26	3.54746e-29	1.31454e-23	4.39368e-25	1.1707e-24	1.61194e-25	1.06232e-28	4.48226e-28	5.44013e-27	3.91873e-29	1.81183e-31	1.37805e-27	1.34958e-30	1.69457e-36	1.86338e-34	4.40623e-34	2.96281e-31	1.40846e-25	2.60603e-31	9.28103e-34	4.06752e-26	2.89606e-31	5.85335e-28	5.15114e-32	1.45407e-32	1.88153e-28	5.90838e-26	9.37988e-25	3.29254e-22	3.84496e-23	4.41861e-30	5.42181e-30	1.22661e-23	4.82801e-28	7.4646e-23
RRP12	4.04061e-45	5.51401e-41	3.45641e-44	2.77552e-42	9.44058e-42	7.4054e-45	1.95046e-43	7.54731e-34	1.04142e-37	4.0081e-38	1.31116e-39	3.56242e-45	5.09271e-49	4.49939e-43	7.07842e-42	5.58324e-39	4.03611e-43	4.18966e-43	2.09285e-41	7.18388e-34	3.93248e-40	1.10573e-38	1.51066e-42	3.33244e-51	9.65061e-38	3.87555e-40	1.0608e-46	5.77127e-48	1.89206e-38	3.52154e-37	1.04261e-43	6.54513e-41	1.46033e-35	3.63799e-43	8.55346e-42	9.94187e-38	9.43862e-43	4.42442e-38	1.03764e-42	1.28615e-44	1.21362e-42	5.71509e-50	3.81181e-38	4.43469e-41	9.26026e-35	1.21674e-43	2.00498e-39	1.18991e-37	2.24789e-36
PGAM1	1.36345e-56	4.28117e-59	1.21074e-71	4.17415e-70	2.18591e-59	1.59651e-70	1.53451e-71	1.96083e-65	2.25525e-67	1.4199e-62	2.7819e-59	5.44637e-67	1.95111e-60	9.1505e-68	1.91355e-67	2.78445e-60	7.40263e-57	4.25892e-57	5.66414e-61	3.5397e-58	1.19704e-71	4.27305e-64	1.12191e-69	2.46949e-62	6.13996e-64	4.34338e-64	6.36142e-50	1.46399e-60	1.21375e-65	1.12996e-57	3.01312e-67	8.22633e-63	1.26246e-49	2.81317e-60	1.13382e-65	1.66227e-59	4.17596e-61	5.74797e-60	4.21979e-63	2.71327e-71	1.51063e-57	4.83799e-69	1.33276e-52	3.06816e-66	9.51472e-65	6.89985e-67	5.50019e-62	1.14714e-63	3.45364e-59
NOLC1	2.45717e-124	1.17788e-129	4.70915e-123	1.98915e-132	2.59784e-121	1.19439e-128	1.36887e-128	1.15628e-129	1.10069e-134	7.38397e-132	3.66163e-126	3.47062e-137	6.27996e-128	3.70817e-113	7.65802e-125	4.66021e-119	2.74873e-133	7.24803e-138	1.31682e-126	3.87629e-118	4.29951e-133	5.40175e-117	7.11469e-126	6.33151e-140	1.5096e-133	2.25279e-123	1.61767e-130	1.94443e-137	1.13326e-126	2.6297e-124	5.79342e-132	1.99209e-127	1.44324e-147	3.32593e-126	1.31393e-134	1.04559e-132	4.99397e-125	2.09822e-122	6.87602e-128	1.18241e-131	8.16302e-123	1.28821e-124	4.5678e-115	3.72385e-123	9.05909e-121	1.11595e-136	4.33141e-141	6.13243e-137	5.66489e-129
NFKB2	1.27792e-30	5.36851e-40	3.15402e-31	1.96681e-36	1.08065e-35	2.83517e-35	1.36438e-33	1.94631e-35	9.81549e-31	3.67991e-41	1.6733e-35	2.40153e-40	1.69505e-34	9.53864e-38	2.11247e-35	9.35179e-38	2.73389e-40	5.86136e-38	7.77738e-34	4.3517e-38	9.62882e-42	2.86925e-44	8.11696e-32	5.02973e-38	2.84191e-34	1.02642e-29	5.56695e-39	3.42909e-41	9.42605e-37	6.85737e-44	2.22737e-38	1.92847e-39	2.43111e-39	2.05193e-35	4.22662e-32	2.86618e-41	2.23541e-28	7.91042e-36	1.55705e-43	2.1658e-36	7.08028e-36	3.56296e-37	5.03415e-36	5.20621e-32	6.84471e-32	9.21003e-35	2.81711e-33	1.71686e-39	3.80379e-33
ATP5MD	1.22384e-46	1.59867e-48	1.15773e-47	1.18419e-40	2.42055e-41	8.2015e-49	1.46372e-59	4.12632e-42	2.38722e-45	2.40748e-51	4.20515e-51	4.37595e-47	1.18447e-47	1.66652e-42	2.33203e-44	9.1937e-51	3.24786e-51	8.70055e-46	1.11644e-51	8.89471e-40	1.15295e-48	5.90128e-58	1.66703e-45	5.04824e-54	2.25422e-46	9.59882e-48	2.59288e-49	1.26578e-55	7.73764e-43	2.23292e-49	5.75325e-48	3.08056e-49	6.1545e-50	3.22697e-55	3.98926e-53	3.96134e-45	9.32552e-48	1.9355e-38	1.02504e-43	7.48914e-50	5.5116e-46	8.49973e-46	7.28903e-43	2.34928e-42	2.67927e-52	6.74241e-58	3.32981e-48	5.46092e-48	6.85639e-54
EIF3A	3.5875e-71	2.27343e-71	1.37989e-66	5.23821e-63	3.1369e-58	4.02056e-71	8.91589e-67	1.65035e-68	2.51057e-62	2.15012e-72	5.89119e-63	2.10664e-64	2.03696e-66	7.34738e-60	6.57539e-64	6.0045e-70	1.52392e-64	1.83998e-65	2.9369e-61	8.91717e-76	2.1525e-66	4.17555e-64	5.00923e-67	5.99565e-72	1.85467e-69	2.75221e-65	1.87236e-70	9.306e-60	1.56828e-75	5.13852e-61	1.97861e-57	3.44387e-67	7.17265e-60	1.26113e-69	2.51769e-72	3.85966e-69	1.10681e-68	1.24591e-57	8.76827e-66	2.08264e-70	4.42134e-61	9.05985e-61	1.19021e-61	2.65251e-67	3.27085e-74	2.07711e-69	6.28968e-73	1.6474e-58	2.46174e-64
WNK1	8.43588e-22	1.15263e-23	2.64374e-22	4.62807e-20	7.06126e-24	1.10666e-26	2.8385e-21	1.11415e-23	1.23634e-28	1.72771e-23	9.15398e-21	1.47053e-30	2.31942e-22	2.50968e-19	4.8366e-26	2.15443e-29	1.38699e-23	4.05074e-24	3.16272e-20	8.54138e-21	3.8524e-26	3.66524e-22	5.76512e-22	6.11663e-20	9.76612e-34	2.59504e-24	6.27092e-23	9.15928e-27	1.54725e-22	4.71946e-23	1.70275e-25	1.44095e-27	5.20445e-24	1.76153e-23	1.20297e-26	6.76033e-23	6.57198e-21	1.34644e-25	4.12088e-21	3.04393e-22	3.28304e-24	2.82449e-29	1.97822e-24	3.20312e-22	7.49033e-24	5.11742e-28	4.82958e-24	8.61643e-27	1.98003e-25
FKBP4	4.54057e-24	1.01147e-26	2.02767e-27	2.67288e-28	3.17093e-21	8.58445e-25	5.31901e-22	3.02863e-23	4.89981e-24	1.67424e-26	2.30702e-27	8.39095e-26	1.39867e-23	6.65797e-24	9.89909e-30	1.6436e-27	2.12413e-32	6.13047e-29	1.0649e-19	3.91099e-28	7.92289e-35	3.665e-22	7.56346e-29	1.69802e-30	6.13794e-27	1.11992e-23	1.11412e-17	1.03739e-24	7.86876e-25	1.74566e-21	4.80799e-24	1.06256e-26	7.84544e-23	3.71905e-26	1.86262e-21	9.09319e-23	6.01628e-22	1.60755e-28	1.05975e-26	1.83556e-24	1.78905e-19	4.18805e-27	5.20885e-19	6.41579e-23	9.10463e-23	3.12806e-23	7.93118e-27	6.26779e-24	2.22173e-28
CCND2	5.77951e-24	2.15725e-26	1.26981e-22	1.40099e-30	4.7275e-28	4.81305e-27	8.16403e-27	6.25935e-27	2.38642e-26	3.64831e-28	2.6835e-26	5.22606e-32	3.07037e-28	1.21807e-25	2.12639e-23	1.24127e-27	8.69292e-27	4.93675e-24	9.9454e-34	2.23859e-24	4.20453e-24	2.86556e-24	1.66551e-26	3.40491e-26	6.19579e-26	5.05091e-26	2.95446e-26	6.29501e-30	4.38533e-22	5.75328e-28	4.28445e-29	7.69811e-29	1.17217e-31	2.72119e-24	4.67863e-25	5.52448e-26	5.81839e-31	4.2149e-33	8.13111e-30	5.03968e-26	1.3603e-22	8.28979e-23	9.16322e-28	8.1088e-27	4.94702e-29	3.26272e-32	7.57661e-28	9.33944e-30	1.85513e-29
PTMS	5.47906e-27	9.95959e-35	3.12411e-30	9.10651e-27	5.36693e-33	8.94571e-26	1.35233e-35	1.91868e-25	1.23739e-26	5.26776e-29	2.51003e-25	5.0685e-32	1.08339e-28	3.62902e-29	5.67863e-35	2.65997e-35	3.47301e-24	2.74045e-26	1.75375e-30	1.97241e-34	3.08344e-31	1.12147e-30	5.34192e-30	3.41171e-32	1.07942e-34	4.80673e-37	8.52325e-35	8.26344e-37	3.50459e-34	6.46934e-32	7.3185e-27	4.65971e-36	3.00244e-29	9.3448e-33	2.3016e-27	3.70497e-30	4.88253e-34	1.90296e-28	6.34039e-27	2.45647e-30	9.89716e-33	3.31565e-32	3.02971e-31	7.08215e-32	7.16991e-37	6.84643e-31	1.95097e-33	5.50217e-33	2.32232e-35
LAG3	5.66419e-57	8.53434e-57	8.85268e-65	5.17833e-56	2.4014e-60	2.09663e-66	3.64e-61	3.08738e-57	5.0786e-58	1.50103e-61	4.15007e-58	1.78158e-64	4.0595e-63	8.04772e-65	9.98589e-56	4.65182e-64	6.30205e-66	1.21384e-51	2.51284e-65	9.62229e-58	1.71388e-55	5.34464e-51	2.98861e-58	3.70872e-62	8.41536e-65	3.36887e-64	7.83885e-54	5.62609e-60	1.9882e-57	2.33794e-60	2.02654e-58	9.79275e-56	1.51244e-56	3.17362e-62	3.55745e-55	1.58967e-65	1.3729e-64	9.0507e-61	6.39295e-55	5.91748e-61	1.01876e-62	6.51558e-53	8.18284e-58	4.32994e-60	1.97035e-65	1.1202e-61	1.03066e-59	7.82601e-51	2.82893e-59
SLC2A3	1.00812e-69	5.28737e-68	3.25438e-61	1.10291e-70	5.02947e-65	7.0912e-65	2.96754e-67	7.91743e-67	5.14303e-73	2.92928e-59	2.27964e-59	3.35708e-71	5.01876e-64	9.05609e-67	2.89268e-64	1.03554e-63	1.67238e-59	1.67101e-58	4.31119e-70	3.11299e-64	8.55001e-63	4.46578e-68	1.58671e-58	2.20254e-59	3.32995e-63	8.73165e-61	2.8118e-63	2.22708e-60	3.60914e-72	1.25442e-54	1.41479e-63	4.16691e-65	9.09882e-66	3.21994e-65	9.26292e-60	5.87443e-70	1.24341e-63	9.32233e-68	3.33876e-63	8.8565e-64	7.62892e-61	2.75503e-66	8.71138e-57	4.59836e-66	4.24963e-58	7.01311e-66	2.55544e-60	1.30665e-76	2.7236e-67
KLRB1	5.22721e-15	2.03029e-17	8.65824e-20	1.27735e-16	8.50754e-25	2.14869e-17	9.42354e-14	2.39983e-21	7.43472e-21	2.72815e-20	6.68921e-19	2.29886e-19	3.875e-22	1.57556e-16	5.41967e-23	1.98426e-22	8.40097e-19	4.0994e-16	4.8315e-24	2.90084e-18	3.88422e-17	1.61916e-19	1.87329e-18	1.07717e-17	1.88186e-15	2.89838e-20	6.86491e-15	5.76848e-18	7.05494e-18	2.33064e-13	3.7482e-23	1.09218e-23	1.98518e-18	5.46301e-23	1.18231e-20	2.5359e-21	2.60839e-19	2.98069e-21	9.65775e-20	1.10649e-18	7.15723e-14	2.90189e-17	3.45978e-20	2.49433e-18	4.75848e-19	7.38191e-22	1.97505e-18	3.95852e-25	1.24397e-18
CLEC2D	1.03442e-69	1.5561e-66	1.35056e-62	7.06443e-61	3.69926e-66	6.78364e-69	3.80869e-63	2.28547e-71	2.05828e-69	4.88347e-61	2.10092e-75	6.96727e-75	4.14256e-61	6.12799e-64	3.75326e-63	5.36505e-72	2.20318e-64	1.0915e-73	5.0339e-60	6.09717e-76	2.90773e-67	2.51738e-66	5.44921e-66	2.209e-73	3.07612e-68	2.15516e-62	1.0187e-73	2.79309e-71	1.65506e-58	1.88152e-75	3.49441e-71	1.22867e-58	5.02572e-60	8.13498e-65	1.19659e-68	4.05665e-70	2.23038e-73	2.82352e-63	1.18398e-65	5.06314e-74	1.50063e-63	5.79035e-59	4.15839e-69	1.32763e-57	2.80351e-58	2.91403e-56	1.31629e-65	9.0795e-70	1.6412e-74
CD69	1.26704e-68	4.93444e-78	6.51163e-74	6.65314e-68	1.06708e-70	4.09409e-68	3.93314e-72	2.23645e-66	7.23976e-72	9.28989e-64	2.52607e-66	4.97704e-65	1.08063e-71	9.05424e-69	1.14575e-62	2.1209e-62	1.64263e-66	5.28428e-64	7.4848e-65	3.27925e-74	5.07327e-70	3.61155e-69	7.31433e-69	8.74035e-69	5.96901e-75	3.45284e-67	9.34555e-68	6.85013e-68	4.96749e-64	1.91093e-71	1.78478e-68	3.82094e-74	1.07631e-68	6.25928e-59	1.71044e-59	4.42979e-66	6.48872e-67	4.74145e-69	7.84524e-64	1.29864e-73	1.13986e-64	1.92836e-71	1.10701e-63	1.02747e-72	1.16138e-67	1.51267e-66	2.04422e-67	2.20997e-66	2.14425e-73
ATF7IP	4.68199e-33	4.24198e-41	1.42473e-34	2.19368e-30	6.17976e-37	7.70677e-33	1.6791e-36	2.04329e-34	1.2004e-38	6.01195e-39	3.01035e-39	1.70101e-28	3.68417e-38	8.18786e-35	7.21517e-39	1.58895e-37	2.47808e-36	2.4951e-32	2.40504e-40	5.37753e-30	2.0765e-34	2.30513e-38	6.68835e-39	8.13085e-34	4.62486e-35	2.37986e-34	6.99337e-39	2.74304e-30	3.22469e-36	1.28614e-31	3.17179e-41	7.4288e-39	7.48511e-36	1.80174e-39	3.05583e-35	1.88568e-33	6.38229e-37	9.49322e-35	2.50013e-34	3.10383e-34	5.86595e-35	1.03462e-33	9.41432e-36	2.1654e-33	3.71892e-34	1.92146e-39	8.55942e-40	1.23861e-42	4.61062e-40
BCAT1	9.44252e-137	3.1524e-135	1.57785e-142	1.45186e-128	4.41457e-125	1.03354e-143	4.09294e-145	2.12751e-134	1.16306e-146	6.03783e-138	3.00742e-132	7.4739e-143	2.09498e-133	6.29432e-147	1.46801e-146	3.88306e-133	2.22962e-142	1.29438e-135	7.44503e-146	3.26883e-147	3.16613e-140	4.76862e-140	2.27712e-140	1.90409e-143	4.98918e-152	1.41763e-137	1.18303e-142	2.46197e-130	1.53491e-138	8.90814e-134	1.82507e-131	2.34667e-149	3.95592e-130	1.46683e-143	1.63854e-140	9.58085e-139	1.34119e-133	2.82868e-142	1.27337e-139	1.63617e-148	8.19751e-137	1.70662e-141	3.9032e-131	4.28454e-148	1.22571e-141	6.73659e-143	1.15103e-139	3.52687e-141	9.62303e-132
SLC38A1	2.79296e-18	1.50549e-13	1.26318e-15	1.67924e-17	3.50831e-17	4.69272e-19	2.61819e-15	1.30854e-16	7.55959e-19	2.61226e-19	3.07828e-21	1.35592e-17	7.29571e-14	2.92454e-13	4.13106e-14	2.05699e-20	2.78187e-22	6.36226e-18	5.37427e-18	3.00915e-14	1.08246e-17	4.18839e-16	1.7192e-19	1.3354e-23	1.29641e-18	5.0785e-22	9.45398e-18	1.75662e-16	3.81895e-18	8.79053e-25	1.36516e-20	4.54927e-17	9.42679e-17	1.03643e-15	5.68042e-18	1.62456e-22	3.73406e-16	1.61437e-13	1.26092e-22	9.9553e-18	4.6424e-19	3.81053e-16	1.83024e-17	8.22015e-16	1.05265e-15	5.90658e-17	7.01917e-22	2.14555e-20	5.44884e-17
LARP4	8.5484e-32	1.53744e-26	2.23302e-35	2.32878e-31	4.07745e-39	4.17807e-40	1.25269e-32	7.41216e-33	1.69821e-38	5.92845e-37	4.89789e-30	5.55017e-33	1.0684e-37	1.33815e-38	1.26763e-34	2.49748e-38	1.45554e-37	1.99698e-36	2.32844e-31	6.58725e-39	2.04746e-40	9.09176e-39	3.4693e-39	2.01132e-39	1.58409e-40	2.25995e-39	5.40375e-34	7.51855e-35	4.57591e-39	3.00867e-35	3.01014e-40	6.12072e-33	2.89155e-36	1.69847e-32	1.57002e-38	7.56007e-34	1.24425e-36	2.29999e-40	6.46565e-37	7.13035e-39	7.99743e-35	4.25096e-32	4.75447e-32	1.70225e-32	1.27536e-34	8.39064e-32	1.04594e-35	1.85297e-34	6.08705e-32
NR4A1	1.66221e-65	1.0203e-70	4.31284e-67	7.90859e-72	9.21725e-63	1.76438e-67	9.49341e-74	3.37878e-71	2.76396e-63	1.21651e-67	1.30072e-69	4.51303e-63	4.62442e-60	4.51851e-68	1.19874e-66	4.90541e-71	8.45434e-55	3.63534e-60	8.57869e-67	9.96722e-71	1.10192e-70	6.16675e-71	6.38174e-72	7.438e-65	1.34155e-70	7.82348e-65	7.19503e-63	1.64787e-67	1.47304e-75	1.83117e-63	3.57016e-59	4.58806e-71	8.92582e-60	4.51735e-63	1.85519e-68	1.43198e-63	5.27702e-71	1.76257e-65	2.95292e-66	1.11712e-68	2.12176e-57	9.55564e-60	1.21772e-68	2.38159e-74	5.88607e-69	5.00056e-67	1.94088e-71	7.03047e-68	3.19422e-63
RPS26	0	0	0	0	0	0	0	0	0	0	0	0	0	0	0	0	0	0	0	0	0	0	0	0	0	0	0	0	0	0	0	0	0	0	0	0	0	0	0	0	0	0	0	0	0	0	0	0	0
RPL41	1.43667e-228	6.2294e-228	1.15209e-215	1.81862e-213	8.21972e-222	3.50254e-219	9.19762e-223	3.18665e-212	1.42862e-239	1.01436e-219	1.92209e-224	1.57321e-214	8.03826e-229	3.96725e-222	9.13369e-225	1.23315e-230	8.76834e-215	1.77276e-224	4.67004e-232	5.80739e-227	8.58078e-233	1.06099e-220	8.64382e-236	1.6825e-230	4.71746e-220	4.37191e-237	2.37575e-229	9.97608e-217	1.24995e-235	1.85349e-232	8.59284e-223	2.26277e-217	1.03942e-226	1.26306e-207	1.23764e-222	4.9764e-218	1.21206e-198	1.04234e-232	7.06327e-229	3.0002e-226	5.34373e-222	6.34247e-238	1.33284e-208	5.19491e-222	1.29516e-217	2.11094e-236	7.71407e-240	5.45905e-220	6.45267e-221
STAT6	1.93612e-17	1.47466e-22	6.18385e-23	5.90024e-21	3.9117e-22	8.09974e-29	4.00418e-26	2.54385e-22	5.78997e-28	3.0052e-21	1.25342e-24	7.85646e-22	2.3719e-30	1.72367e-27	2.39943e-24	4.77796e-25	8.39964e-31	1.02563e-22	6.74589e-27	1.80959e-26	7.97502e-24	2.78912e-16	1.42995e-24	1.07291e-26	2.37577e-21	1.46288e-25	7.57567e-21	6.51717e-28	3.58894e-24	2.58588e-22	1.9298e-24	5.32377e-24	5.56199e-21	1.07924e-24	3.69388e-29	3.6186e-25	2.66944e-20	7.16085e-25	9.03047e-34	2.40329e-24	6.55231e-24	1.00481e-21	1.70576e-21	1.03469e-24	8.26232e-30	1.1957e-25	7.21676e-28	2.67993e-25	2.49881e-21
MARS	8.1177e-46	1.92026e-49	5.35347e-51	3.89169e-57	4.43014e-55	1.71956e-58	1.95482e-55	2.15479e-46	2.399e-54	1.37038e-58	2.3551e-49	8.12091e-58	5.15781e-49	3.03262e-57	5.49783e-56	3.31457e-51	1.09443e-49	6.23001e-54	1.62129e-43	3.08168e-48	3.57499e-48	6.25048e-48	1.19766e-46	1.45889e-51	4.54994e-52	1.14267e-55	4.61672e-52	5.85757e-49	1.80248e-51	1.56302e-55	1.16714e-49	1.43125e-49	5.25672e-52	1.10875e-50	1.10156e-53	6.90746e-50	3.05809e-44	5.49429e-54	5.02248e-61	1.58377e-46	5.30663e-56	3.17715e-50	3.68835e-55	3.89458e-56	1.68757e-52	7.39181e-53	1.26247e-53	4.39834e-49	3.39029e-41
USP15	8.00693e-63	8.90889e-68	4.64892e-72	7.28792e-70	9.33255e-68	5.38434e-66	3.43265e-65	1.44491e-56	1.118e-62	8.05152e-64	4.87378e-66	1.59867e-66	2.72443e-57	2.15068e-67	5.21747e-64	4.12722e-66	2.80035e-69	1.72811e-55	3.23992e-73	2.64528e-68	1.37883e-69	7.80016e-64	6.11741e-65	1.6773e-62	6.12887e-71	1.51032e-66	5.65013e-64	9.95308e-65	2.47749e-68	7.98133e-66	4.08314e-60	1.83362e-63	6.52547e-65	6.50872e-58	2.98898e-55	2.59845e-70	3.83498e-59	1.90518e-59	3.07307e-69	2.90728e-62	3.10175e-68	4.61458e-60	3.46881e-61	2.37255e-68	7.98636e-70	9.76296e-65	7.84557e-70	7.06798e-74	1.12537e-64
TMBIM4	1.35652e-13	4.90152e-18	8.90665e-16	4.64517e-19	1.17373e-16	4.34952e-16	8.21591e-21	2.03271e-18	4.52396e-18	6.50512e-23	5.2053e-20	2.01167e-18	6.4665e-15	3.61459e-21	4.72491e-16	1.69016e-17	1.1913e-23	4.0613e-14	1.95825e-18	2.53581e-20	2.71197e-18	6.62289e-17	4.17866e-20	4.46371e-19	1.20046e-19	9.09295e-18	9.61924e-22	4.88528e-20	5.06369e-20	4.37519e-25	3.3007e-16	1.53593e-18	8.7908e-21	4.19742e-20	1.75085e-18	8.48467e-22	1.0134e-20	3.32449e-21	2.56139e-19	4.33093e-20	1.0779e-19	1.14811e-13	2.98945e-16	8.46978e-19	4.89452e-21	1.62637e-19	1.80465e-21	1.34555e-17	1.61772e-21
CPM	1.08764e-115	1.75186e-119	1.74186e-125	2.46151e-125	1.16084e-112	6.38852e-123	1.57569e-121	4.40162e-112	6.88812e-135	2.38463e-132	7.5141e-117	7.34858e-128	1.05248e-127	1.08839e-117	1.87947e-118	4.15988e-120	3.0163e-126	1.90026e-117	3.77558e-123	2.32831e-122	6.46602e-122	6.50536e-126	2.16033e-128	1.60026e-119	4.51163e-127	5.01769e-112	2.70707e-121	1.40683e-113	1.74741e-115	1.54397e-122	4.14156e-121	2.27245e-121	1.60011e-118	9.80407e-126	2.15722e-120	8.68527e-115	6.41902e-128	6.89253e-111	8.20483e-129	1.22613e-121	9.34463e-122	1.07218e-116	1.66326e-119	5.91714e-122	2.17571e-125	2.46121e-127	1.664e-123	9.5511e-128	4.87604e-110
SNRPF	7.02543e-46	1.06454e-45	2.46304e-44	4.26546e-41	1.31347e-46	1.76882e-47	4.52289e-38	3.41835e-48	3.57408e-47	2.00201e-41	1.80093e-46	1.16659e-42	3.35534e-39	1.03574e-37	2.10553e-47	1.34205e-43	2.74296e-44	1.34254e-44	1.18014e-45	3.00881e-41	4.38504e-36	2.74635e-41	3.52262e-45	1.86475e-42	5.70032e-36	4.40599e-48	1.66165e-47	2.60099e-47	2.746e-45	9.06812e-43	9.77277e-42	3.24e-46	1.76334e-40	6.22226e-44	1.27468e-42	3.87083e-41	3.08234e-43	5.56518e-42	4.19951e-38	1.00821e-37	9.66926e-41	1.13043e-39	4.63965e-42	1.71809e-42	1.49361e-41	2.51665e-45	5.39676e-40	4.22493e-46	2.36627e-43
UHRF1BP1L	6.14766e-19	1.92407e-24	1.87491e-24	1.71586e-24	2.64763e-22	3.34676e-22	6.5724e-28	9.43186e-26	1.79702e-21	3.47031e-35	2.10561e-23	9.51776e-23	6.29461e-20	7.84601e-21	3.12297e-26	1.19054e-27	2.92217e-21	4.02456e-20	1.57653e-25	6.98188e-19	1.14589e-25	5.84116e-26	1.54451e-21	6.41988e-19	3.41471e-23	2.67438e-20	1.99312e-21	2.99785e-21	2.15996e-20	1.12055e-26	1.06096e-23	1.0832e-31	7.40435e-27	1.91005e-24	5.22402e-20	1.48073e-26	1.00483e-17	3.35005e-22	4.73283e-22	6.22263e-25	2.3987e-21	3.78187e-22	2.89285e-20	1.49926e-23	3.10769e-24	1.98059e-27	1.43004e-19	5.43327e-27	1.85441e-24
ISCU	3.81427e-31	1.48123e-34	4.96099e-27	2.27357e-32	2.25684e-27	2.0745e-34	1.69937e-34	1.35219e-30	4.82771e-33	2.32453e-32	2.00599e-28	9.13641e-29	2.46764e-29	5.74724e-39	2.15154e-24	6.85875e-26	8.14028e-24	7.30343e-27	4.30599e-35	2.35672e-29	1.16302e-32	3.03098e-30	7.14599e-34	4.145e-29	3.40584e-28	5.70369e-34	1.34989e-32	3.36833e-30	6.51524e-28	3.62734e-28	1.33459e-28	2.41105e-31	8.52418e-35	1.82019e-30	1.17375e-28	3.10446e-25	1.14042e-29	9.6643e-31	3.05386e-29	3.07713e-31	1.46368e-23	5.35875e-30	5.84421e-29	5.47635e-29	9.7574e-29	4.8911e-36	7.00318e-32	8.78476e-31	1.93846e-30
PPP1CC	9.90975e-33	1.13624e-36	1.74563e-31	8.38327e-30	4.00392e-30	2.46851e-33	3.92283e-27	3.42514e-34	8.62287e-37	8.7242e-30	5.5115e-32	5.9574e-37	9.9573e-32	1.37409e-30	3.60143e-33	1.6505e-32	2.61761e-29	6.76102e-32	2.00481e-35	4.05105e-31	1.3144e-33	1.69788e-28	4.9191e-39	3.12093e-38	4.49362e-30	1.5711e-31	7.46169e-25	5.03435e-30	8.7917e-28	1.31034e-30	8.52048e-33	3.39794e-31	1.27278e-27	3.76684e-25	6.52957e-35	5.54319e-32	9.08836e-30	4.87502e-31	3.25089e-40	1.13971e-32	3.07133e-28	5.2682e-33	7.46432e-27	6.24027e-30	1.39599e-33	1.14339e-31	2.73304e-30	1.20518e-32	1.34101e-27
PTPN11	1.03304e-85	4.00399e-97	4.28563e-101	5.40336e-92	6.54387e-92	1.67545e-94	1.23148e-94	1.05356e-91	5.00947e-99	7.27191e-95	3.34347e-95	6.84015e-95	3.2792e-108	5.23401e-89	2.29133e-100	6.80944e-98	3.39342e-104	3.06422e-89	2.22602e-98	5.44673e-95	1.35369e-91	3.73831e-86	1.4999e-102	1.03535e-95	3.01031e-93	5.23566e-89	6.54552e-94	2.57137e-95	4.52195e-94	1.23183e-88	1.03372e-99	3.0077e-99	1.97799e-96	6.31797e-94	5.03327e-90	2.99403e-97	1.55386e-93	1.34242e-97	2.35271e-86	4.12864e-98	1.20151e-96	3.98466e-93	3.52627e-84	2.94466e-95	2.99963e-93	1.99256e-107	4.02059e-88	1.04891e-91	1.40558e-88
RBM19	3.20345e-39	3.58928e-40	3.27214e-42	5.21708e-33	3.13465e-37	1.97716e-44	1.31789e-43	1.5624e-41	2.45e-46	4.75739e-38	5.65118e-35	1.89118e-33	7.42278e-38	9.91161e-41	9.0189e-47	2.05215e-41	2.65125e-42	3.20105e-33	1.38835e-40	1.63851e-45	7.14043e-35	2.93932e-39	8.63323e-40	1.07396e-38	6.4808e-43	1.23369e-45	4.9702e-41	5.48507e-43	3.00264e-36	4.02187e-36	1.5506e-39	2.01843e-36	1.75872e-35	1.3013e-39	8.97343e-43	4.88263e-32	1.56295e-37	7.6387e-37	3.26778e-45	2.66405e-38	1.8379e-41	4.4049e-40	2.16688e-38	5.43205e-35	1.57083e-37	4.98872e-37	2.06619e-38	1.81696e-43	9.38658e-33
BICDL1	3.70842e-82	1.90039e-103	4.25182e-96	8.35347e-94	1.59687e-94	1.48114e-89	3.16889e-97	5.46616e-89	3.56872e-83	1.45285e-105	5.85623e-87	6.62102e-94	2.04098e-103	3.98994e-88	5.04149e-98	5.76064e-103	2.86217e-92	2.76986e-95	1.80944e-96	1.01171e-86	1.38857e-96	2.16183e-97	2.77747e-101	4.41828e-94	5.13295e-93	2.6562e-87	1.8911e-94	2.35367e-94	1.42166e-98	1.34855e-98	1.9615e-97	3.67835e-88	6.22417e-80	4.80109e-103	1.10621e-101	8.12977e-93	2.28955e-83	8.61858e-97	1.63431e-93	3.11967e-102	1.15276e-88	3.70872e-104	4.33185e-108	2.06059e-97	1.34659e-88	1.61361e-94	1.64065e-96	1.75942e-86	5.46183e-91
SRSF9	8.58778e-27	1.52763e-23	5.75171e-27	2.26363e-24	4.87658e-23	4.01949e-26	2.27936e-21	1.23753e-29	1.11497e-26	2.20205e-22	1.04497e-24	9.65743e-24	4.10895e-22	9.00956e-25	3.92859e-26	1.6195e-22	4.02873e-22	1.11627e-29	9.17265e-26	6.83119e-20	1.6057e-29	2.8513e-30	2.95026e-24	1.03704e-25	2.62276e-31	4.19935e-25	1.09526e-23	5.4734e-29	7.22998e-28	2.19455e-24	1.74599e-24	4.07672e-19	1.64281e-22	3.54375e-22	8.68672e-27	6.59348e-23	9.63044e-25	1.29173e-24	1.32115e-26	1.60503e-27	9.29445e-26	1.86071e-25	3.51857e-26	1.97983e-22	1.58418e-25	5.81517e-21	3.24466e-28	7.43106e-32	1.36003e-28
RILPL2	3.22247e-36	7.2144e-42	3.56509e-36	5.68312e-37	2.85154e-36	3.06532e-34	4.11068e-39	1.19298e-40	6.37097e-33	1.55586e-35	1.22885e-31	3.57061e-40	2.65213e-34	6.76186e-35	6.49305e-33	5.09319e-40	4.65729e-31	1.61391e-32	1.70296e-42	2.99905e-35	1.27699e-31	9.9812e-33	4.0784e-36	1.14697e-32	8.77776e-39	5.50739e-27	1.32232e-32	3.74353e-41	2.68125e-39	1.47577e-30	8.39396e-37	6.11054e-38	1.93292e-31	1.23315e-39	1.28151e-33	1.74481e-31	4.60008e-28	6.48542e-32	3.15987e-33	7.92239e-35	3.22271e-32	4.08003e-37	2.4047e-29	1.39949e-29	6.0246e-36	6.66631e-33	6.31015e-36	8.02474e-32	1.80875e-31
UBC	4.43396e-63	8.85335e-66	5.518e-68	3.1717e-67	2.96014e-56	2.25885e-69	6.51991e-50	2.24128e-56	1.44306e-57	2.18117e-57	1.47291e-59	2.44913e-63	1.30899e-61	2.39837e-64	1.59188e-66	4.3628e-54	1.74071e-63	1.38019e-58	5.0296e-65	7.89879e-58	1.10565e-59	9.1482e-54	4.57255e-62	3.08499e-70	6.98802e-59	1.50976e-60	8.10665e-60	6.42098e-61	6.54428e-58	2.80359e-68	8.00526e-56	2.04007e-57	3.98335e-65	1.04811e-52	9.20822e-65	1.75497e-67	5.47067e-54	2.61914e-61	6.00451e-67	1.90914e-66	4.38474e-65	1.57166e-61	1.6842e-63	2.12117e-59	5.79895e-55	4.44135e-58	8.65213e-68	7.02584e-63	5.6046e-60
ANKLE2	5.45391e-41	7.68754e-49	1.486e-47	5.2956e-46	2.9827e-44	1.83876e-39	4.24486e-37	1.40127e-42	7.63726e-45	1.14744e-43	6.09076e-43	3.20288e-41	1.12955e-46	6.37528e-44	5.0382e-40	6.04764e-41	3.50431e-43	7.01326e-39	2.93844e-39	2.86253e-45	2.06861e-40	9.81894e-42	1.11206e-45	1.45799e-42	3.46482e-46	2.33515e-48	4.32808e-46	7.27248e-42	2.51041e-40	1.9819e-41	7.51244e-46	1.52236e-48	2.28873e-43	5.96441e-41	1.60534e-43	8.96376e-38	5.09033e-41	1.52914e-39	5.36326e-46	2.03419e-47	9.33263e-43	2.83245e-39	1.59785e-42	3.58419e-52	1.16533e-43	1.91194e-45	4.07682e-46	2.61623e-47	7.4042e-43
SACS	3.78822e-97	7.23384e-105	6.43973e-103	1.66688e-103	4.32051e-111	1.62467e-117	1.64788e-105	1.21814e-94	2.80764e-108	2.21958e-107	1.1703e-107	3.31921e-102	4.49053e-106	3.99983e-100	3.77841e-113	1.58114e-109	4.92781e-104	1.317e-93	3.50749e-107	4.28014e-108	7.74051e-99	3.22708e-101	1.77648e-103	5.3416e-119	1.19384e-91	6.73732e-100	1.79531e-97	3.51956e-109	3.47733e-111	6.22477e-103	8.38575e-108	6.62454e-103	1.70334e-106	4.70877e-98	8.95765e-131	1.94711e-99	4.60811e-97	2.74255e-107	8.02159e-111	6.52913e-101	5.24701e-112	2.77458e-109	5.61664e-106	2.11991e-107	5.29826e-114	1.38628e-113	2.4475e-111	2.21304e-104	1.50456e-109
USP12	4.82016e-59	2.10569e-60	3.95047e-65	1.16155e-59	3.94398e-58	1.52829e-60	3.71518e-70	3.87649e-59	9.82215e-56	5.27096e-68	4.4693e-59	2.58133e-63	2.08739e-67	3.7016e-69	6.5602e-56	2.29186e-61	1.59954e-62	2.39096e-58	1.33265e-70	3.64024e-60	4.74568e-68	6.61952e-60	2.7153e-67	2.62258e-62	4.18435e-61	1.6786e-69	2.22574e-69	1.90951e-70	1.59716e-64	2.3651e-56	1.69937e-65	3.08913e-60	1.24376e-63	1.86961e-65	3.25277e-58	1.12142e-63	1.77061e-56	1.74198e-58	1.93237e-78	1.67665e-65	1.25235e-63	7.14111e-73	9.21616e-61	4.60164e-65	1.39839e-59	1.91366e-71	5.71734e-69	3.44072e-63	5.22613e-63
RPL21	1.89222e-92	1.31568e-97	7.94426e-87	3.13671e-95	8.67149e-97	1.08115e-93	1.62875e-85	1.99797e-87	1.44485e-100	1.47181e-88	3.49091e-89	5.44039e-98	4.18137e-93	5.54166e-106	4.75388e-93	1.47647e-101	4.16135e-91	3.68236e-98	1.92005e-95	1.66738e-90	3.41187e-96	1.35872e-89	4.98932e-96	3.3895e-85	6.28523e-93	6.2872e-86	2.28093e-90	7.92919e-86	2.65343e-91	8.14938e-98	2.07282e-99	3.22071e-95	2.9906e-84	1.52388e-94	5.70463e-87	6.04246e-91	3.08209e-92	8.51392e-99	5.41001e-93	4.14123e-93	7.30216e-83	1.49563e-99	4.16332e-87	2.62587e-94	1.10637e-82	2.2985e-91	1.27457e-92	2.48241e-88	5.68457e-98
SLC7A1	1.52447e-47	1.47079e-43	1.74172e-40	5.60928e-35	5.63118e-39	9.12208e-39	1.19668e-38	1.39172e-38	5.19076e-47	6.78535e-43	1.63195e-41	6.10865e-43	3.52832e-37	2.21362e-41	1.56429e-38	1.33198e-39	3.75807e-43	3.61271e-38	7.10082e-36	6.18882e-47	1.25616e-41	1.31973e-34	5.36994e-47	3.46319e-49	5.88791e-44	1.21561e-36	1.71249e-47	6.4266e-44	2.7731e-43	7.58388e-40	2.24061e-43	6.15637e-45	8.08147e-43	2.25432e-36	8.48266e-47	5.59791e-37	7.78737e-37	4.69092e-43	7.12306e-41	1.87304e-37	5.84516e-44	6.20748e-42	3.25653e-51	7.50149e-37	3.93244e-42	1.35126e-52	5.25442e-44	2.71304e-41	4.10532e-40
HMGB1	3.68829e-35	4.05205e-32	1.77331e-38	1.50117e-31	1.59782e-23	9.80452e-34	7.18749e-29	1.25825e-33	9.32932e-30	1.33157e-27	1.31232e-29	3.53587e-31	2.58425e-26	1.9093e-28	4.29016e-30	3.64655e-30	3.11298e-28	1.44131e-26	1.30901e-24	6.4072e-31	9.45714e-30	2.5302e-30	2.07939e-25	8.77759e-27	8.21003e-29	1.55909e-28	2.23499e-26	6.87858e-28	1.78329e-28	1.65608e-30	3.0772e-25	3.05056e-34	7.84059e-31	9.72957e-30	2.13044e-28	2.01481e-23	2.31079e-25	9.62676e-26	1.42874e-24	2.80348e-28	1.79739e-28	8.07225e-28	4.39615e-26	2.94258e-25	1.42692e-35	1.78147e-30	2.19769e-27	8.56738e-28	2.35788e-25
ALOX5AP	5.59933e-28	2.13956e-32	1.2473e-32	2.51584e-26	5.37199e-32	5.58259e-28	6.26718e-29	1.42087e-19	4.71633e-32	2.03368e-31	4.28718e-28	4.97744e-31	3.24399e-22	4.99755e-29	1.13548e-27	2.56969e-30	1.43326e-28	2.84301e-28	1.21729e-32	2.43925e-31	4.54431e-36	5.3228e-29	2.46036e-31	5.58926e-34	7.58579e-24	2.4764e-22	5.09445e-33	2.27428e-32	1.48823e-26	3.92391e-25	1.08665e-27	1.32196e-25	5.30458e-28	7.23733e-29	1.4752e-28	8.07451e-31	7.14738e-29	1.49485e-26	2.11631e-27	1.18284e-28	3.02934e-21	7.48387e-25	2.57214e-24	2.39491e-33	2.69468e-28	2.38458e-35	1.62064e-26	1.61579e-26	3.66241e-29
HSPH1	5.80208e-44	3.68449e-45	5.72879e-47	6.52283e-54	6.34954e-58	3.64729e-54	5.87093e-45	1.0834e-41	6.89747e-56	8.28341e-53	8.01119e-43	2.70762e-56	1.35068e-45	2.13933e-44	5.67705e-48	6.07864e-52	1.01357e-62	6.8858e-47	2.28437e-53	6.4733e-50	1.90689e-51	1.28148e-57	2.16896e-47	7.15562e-52	6.92497e-54	6.80075e-57	3.58672e-47	7.46636e-55	7.68232e-52	5.21065e-55	1.16624e-44	2.32142e-46	1.51536e-55	1.50808e-46	6.96279e-51	2.9463e-53	2.13786e-44	4.81924e-52	1.42683e-50	6.25334e-44	8.19136e-51	1.99185e-48	1.96941e-43	8.00303e-48	1.44439e-49	8.1177e-50	8.9073e-55	1.66386e-45	4.77248e-47
RGCC	5.97316e-46	1.37892e-47	3.33102e-59	9.62015e-44	1.98127e-43	1.32621e-45	4.36933e-44	1.02573e-53	1.06614e-46	1.10021e-51	1.70032e-46	1.2892e-39	7.25198e-42	3.82693e-38	1.65384e-46	1.21497e-48	8.44852e-40	2.84809e-51	5.96982e-43	1.66026e-46	2.82697e-47	3.46118e-49	2.11787e-47	2.48145e-47	2.02275e-45	4.45867e-45	5.09776e-42	9.70428e-45	8.57248e-38	9.12899e-44	3.62487e-47	1.63607e-43	6.42708e-53	2.70156e-47	5.72413e-44	5.06412e-49	4.61266e-45	1.57048e-45	1.6644e-54	8.72315e-43	4.08529e-60	7.7367e-53	8.38842e-43	3.08422e-50	3.23763e-44	1.22312e-45	3.11233e-54	2.11846e-45	5.50986e-38
AKAP11	5.41662e-79	3.76198e-92	2.91127e-84	4.35249e-100	6.00803e-86	1.2667e-95	3.87724e-84	1.52647e-90	1.39652e-81	5.89089e-93	1.51992e-86	7.21798e-89	9.33999e-87	1.10506e-90	4.99304e-85	9.93632e-92	6.38061e-78	4.16157e-89	4.02514e-82	1.34052e-90	2.17789e-82	4.64322e-90	3.43499e-91	4.70227e-83	1.30821e-85	2.45775e-90	3.65765e-93	1.47347e-87	7.89105e-88	6.0222e-89	8.78007e-85	3.77396e-91	8.99287e-88	6.33009e-92	2.37543e-89	7.97786e-85	2.6964e-86	1.79432e-95	8.56499e-89	8.34968e-89	1.19091e-94	5.18751e-85	2.66655e-80	1.25103e-87	4.82221e-87	1.52934e-92	7.28888e-87	1.27212e-81	5.55712e-90
AL138963.3	2.92586e-34	5.44006e-38	8.4731e-32	2.28217e-29	6.08474e-42	1.72971e-32	5.07088e-34	1.7321e-35	4.04092e-33	9.85151e-39	3.09495e-34	4.87306e-38	1.86988e-38	4.31209e-36	7.95822e-34	6.67003e-35	3.10475e-37	1.22847e-35	4.46912e-32	1.28732e-36	5.41846e-37	2.33675e-32	5.79178e-41	1.27138e-40	1.78899e-36	1.86494e-37	1.45683e-39	3.12736e-36	1.15535e-35	3.66181e-44	5.40963e-41	8.01583e-34	8.26109e-40	1.09805e-29	2.0475e-35	4.29009e-34	2.53074e-40	1.49121e-36	3.39627e-33	1.84437e-40	9.03755e-38	2.47832e-42	1.73298e-36	6.03458e-45	3.30565e-40	7.95104e-43	4.68087e-39	2.02498e-40	3.2113e-30
LCP1	9.79139e-32	1.99843e-27	5.0848e-33	5.62829e-28	1.26338e-30	1.88173e-29	4.22894e-32	7.63541e-30	1.80089e-29	8.31538e-25	3.86754e-29	8.94549e-28	6.55477e-31	9.86734e-26	1.51122e-29	3.01548e-31	5.26027e-31	1.80716e-29	1.7623e-30	1.18195e-29	9.86692e-31	4.14131e-27	9.61986e-29	1.37823e-36	1.99157e-32	1.50853e-30	8.83132e-28	1.99878e-31	6.49414e-23	1.61109e-29	2.32057e-26	3.54507e-30	2.12443e-33	2.99539e-32	9.28576e-31	3.31413e-30	3.82132e-30	5.34809e-28	6.41606e-29	2.23273e-28	3.01796e-28	3.68146e-30	1.58375e-29	3.99562e-32	7.18115e-36	1.04106e-25	1.45902e-22	2.08453e-33	5.64912e-36
TBC1D4	1.06735e-199	7.78613e-200	2.54395e-203	7.74477e-211	8.69489e-198	1.46869e-215	9.95063e-199	1.15006e-202	1.04914e-201	2.13558e-197	3.53836e-196	2.36892e-213	6.62566e-209	1.64143e-209	4.41751e-197	1.63949e-214	1.68895e-195	1.24162e-203	3.90638e-201	8.79856e-202	2.02804e-196	1.49329e-197	7.89687e-203	3.37709e-207	9.53851e-214	2.41603e-205	6.31979e-208	5.94439e-200	1.44244e-196	7.55391e-204	1.14917e-208	1.84318e-204	2.39081e-201	5.43417e-214	1.62636e-202	1.5132e-200	8.82035e-197	8.53636e-212	1.33334e-212	5.81775e-217	6.22549e-198	5.26339e-205	2.91006e-198	2.63873e-209	7.47171e-198	3.93042e-217	9.13808e-207	5.117e-204	1.28874e-212
COMMD6	9.56443e-30	5.98245e-27	2.46833e-23	1.54857e-26	1.27473e-28	2.71939e-27	4.31629e-30	7.57573e-27	1.93103e-32	2.40915e-31	1.05471e-35	1.02154e-28	2.19644e-31	2.5126e-30	1.08753e-34	1.42078e-28	2.04637e-31	1.06554e-28	5.04204e-29	1.63522e-27	3.22401e-31	1.15833e-25	2.94779e-32	3.0437e-33	2.01987e-30	2.03386e-28	3.51331e-30	4.61836e-25	7.15693e-29	1.22329e-32	9.63081e-28	1.05262e-34	2.39639e-25	1.38733e-28	2.99142e-28	5.19616e-35	5.90175e-33	1.90603e-33	3.03279e-31	3.0493e-27	2.30737e-34	1.31084e-29	2.09814e-23	5.61905e-31	1.18354e-29	2.36139e-29	1.3094e-33	3.82514e-31	6.08736e-25
UCHL3	3.14798e-20	3.77709e-26	3.31322e-24	3.00587e-27	3.45278e-20	6.10731e-25	1.24258e-22	5.73917e-21	5.48058e-27	4.19585e-24	6.96656e-23	1.03375e-21	3.57586e-17	2.21056e-14	3.29957e-24	9.34049e-21	1.84443e-24	9.06938e-23	1.83617e-17	4.05657e-20	1.87127e-23	7.34978e-24	2.48619e-29	2.28834e-21	1.05932e-22	1.07654e-24	9.60707e-17	6.23524e-23	2.52771e-25	1.7298e-23	3.30212e-22	3.88224e-21	1.53328e-23	9.77272e-24	5.50203e-25	1.37635e-19	1.44961e-24	1.1892e-22	6.13237e-27	1.64634e-23	5.5237e-24	4.58868e-24	4.31613e-19	1.3974e-19	3.38819e-23	1.86391e-19	3.62032e-27	7.11012e-20	2.25127e-22
GPR183	1.97993e-16	8.96174e-16	2.33178e-23	1.38706e-21	4.06664e-24	6.72514e-24	9.27476e-20	5.54681e-19	6.92498e-21	5.87048e-19	7.73293e-27	2.97301e-27	1.15141e-19	2.06109e-25	5.03442e-29	1.45422e-26	1.17157e-20	3.88987e-19	3.96502e-25	1.47771e-20	2.7239e-25	3.09427e-23	6.91365e-22	6.86445e-18	1.807e-26	2.16604e-21	1.84545e-18	2.81753e-24	1.70726e-25	7.32427e-31	1.83281e-21	1.73343e-21	2.60836e-20	2.05392e-23	1.66043e-20	3.02952e-24	7.13295e-24	8.28779e-24	1.27304e-19	6.1888e-24	3.63407e-21	7.33465e-23	4.22762e-29	2.32403e-19	3.18129e-22	1.0274e-22	7.93658e-22	9.38862e-24	1.46355e-19
ARGLU1	2.16578e-35	1.98063e-37	4.60522e-43	1.80066e-34	1.02904e-37	2.51475e-40	1.03597e-37	2.26043e-39	1.21965e-38	1.98086e-36	2.2938e-35	4.16012e-41	1.21549e-42	3.24633e-44	2.47484e-47	7.59898e-36	3.56672e-45	1.49441e-40	7.41103e-39	4.67842e-35	8.57304e-45	8.19861e-40	3.51372e-35	6.36219e-41	4.21543e-40	4.81782e-36	9.01348e-40	6.49064e-42	2.32415e-45	9.58417e-46	2.08644e-38	9.18455e-36	2.11144e-39	4.52601e-38	1.30481e-44	2.58782e-41	2.93764e-42	9.97428e-43	8.48493e-35	4.11183e-37	1.0622e-37	4.87226e-42	2.32258e-43	7.35363e-43	7.32107e-36	6.69276e-48	5.06515e-40	9.689e-38	2.65204e-42
CUL4A	5.31851e-27	2.28045e-27	2.31136e-26	5.75582e-23	6.38563e-29	1.20394e-19	7.98251e-29	1.03723e-22	4.57547e-27	2.29085e-29	3.17818e-24	3.64113e-26	1.74793e-28	3.07912e-24	1.4412e-23	1.82197e-30	7.3925e-38	5.42613e-25	3.40969e-28	1.20932e-23	6.49472e-30	3.68453e-27	5.04119e-28	1.38003e-23	1.51984e-23	3.95499e-21	2.73991e-23	8.1707e-25	4.921e-23	4.2433e-28	1.4624e-23	6.02218e-22	1.22036e-26	7.91891e-26	2.75138e-27	3.70262e-22	1.39278e-24	2.76047e-31	7.97489e-24	5.92566e-29	7.3641e-27	7.57312e-28	6.99627e-25	5.56153e-27	3.8167e-25	7.54774e-27	2.17462e-28	2.66719e-27	3.8891e-30
SUPT16H	4.8271e-20	1.6339e-24	1.71673e-23	3.40073e-21	8.77295e-24	1.01625e-18	3.46934e-21	2.59285e-27	4.51786e-23	1.41894e-29	2.92476e-22	4.93114e-25	1.46008e-19	4.22714e-19	1.87053e-16	4.75714e-21	2.18773e-23	6.50738e-18	3.93108e-25	1.8431e-27	1.69876e-18	6.78354e-23	4.52272e-26	3.64898e-22	8.99168e-22	1.33444e-20	1.22516e-22	4.03023e-21	3.14994e-18	9.35725e-22	2.00242e-25	4.77092e-24	9.56235e-22	7.55754e-23	3.01945e-24	6.92602e-22	8.93466e-16	1.0084e-21	1.12275e-20	1.22539e-18	3.2913e-21	4.99036e-21	9.09838e-23	3.30441e-23	4.42745e-19	1.94015e-23	4.17967e-27	4.5185e-21	4.59797e-25
GZMB	3.93798e-35	1.02295e-35	1.51466e-29	1.8346e-36	5.30687e-41	7.85641e-35	1.20032e-39	5.39228e-37	2.97248e-40	3.7688e-37	2.97558e-40	9.73074e-38	2.0263e-33	4.95797e-38	1.20213e-35	1.65805e-33	1.04255e-34	6.9372e-31	5.7769e-34	6.91843e-40	6.15468e-38	1.54622e-31	4.51229e-33	2.15912e-31	2.0531e-36	3.09315e-37	1.25101e-27	2.9149e-35	9.49938e-35	3.562e-40	4.9743e-32	2.80531e-43	1.25126e-28	6.90839e-31	1.86421e-30	1.76574e-45	3.23371e-39	1.37405e-37	2.87389e-38	9.31887e-34	1.66366e-37	4.78436e-39	3.85556e-40	7.43032e-35	1.83783e-32	5.18255e-38	8.16117e-36	1.72528e-35	5.54742e-39
PNN	2.09469e-53	6.61712e-48	2.19864e-44	1.16594e-45	3.15868e-39	2.48379e-41	5.81515e-46	6.10771e-48	1.42229e-51	7.52966e-42	2.69867e-47	4.78584e-46	1.19686e-47	7.18019e-46	1.52729e-46	1.89283e-46	2.29315e-44	8.37494e-46	2.52778e-50	1.27962e-48	7.95202e-45	1.50192e-47	1.28653e-48	7.15334e-44	4.07193e-44	7.42199e-43	1.61784e-38	9.55302e-49	7.99795e-38	8.02735e-44	2.0615e-42	1.15455e-48	1.5613e-45	2.18805e-45	9.61405e-45	6.29795e-39	6.90349e-50	2.05832e-48	8.95115e-49	6.96233e-39	1.91769e-41	1.25279e-41	2.69573e-44	3.183e-50	4.33191e-41	2.75605e-50	2.35948e-44	1.57277e-41	5.75587e-41
RPS29	0	0	0	0	0	0	0	0	0	0	0	0	0	0	0	0	0	0	0	0	0	0	0	0	0	0	0	0	0	0	0	0	0	0	0	0	0	0	0	0	0	0	0	0	0	0	0	0	0
RPL36AL	1.77064e-157	6.47668e-164	5.93781e-157	4.42169e-167	1.75861e-152	1.3018e-157	5.27705e-177	1.39298e-166	2.05459e-170	1.30401e-162	6.49687e-161	7.78665e-161	4.22223e-157	1.51067e-171	7.10083e-158	1.23915e-179	1.59775e-164	1.2213e-160	3.66545e-159	8.96045e-164	2.43465e-165	6.49497e-150	7.59375e-178	3.60884e-175	1.42301e-170	1.82984e-153	3.59079e-173	4.85764e-164	1.93667e-160	2.43842e-157	5.34254e-161	4.55023e-176	1.36995e-159	5.05045e-160	5.41476e-146	8.91932e-165	1.24609e-156	1.04627e-170	8.45751e-164	3.0365e-166	4.58055e-150	4.33622e-168	7.84663e-164	8.22401e-170	5.62904e-170	1.89005e-167	1.63987e-170	3.5633e-167	2.38911e-167
NIN	6.27316e-73	3.68848e-66	1.07532e-69	4.94202e-81	2.9741e-67	4.71592e-72	1.04272e-74	1.56057e-78	4.98693e-68	1.68081e-76	2.16338e-72	7.75718e-80	2.6823e-66	4.2413e-69	1.76203e-66	2.3456e-78	1.65653e-75	4.6348e-72	1.58943e-66	3.29038e-65	3.52893e-75	2.76866e-57	2.52309e-80	9.21129e-68	5.57355e-73	9.02224e-70	1.23624e-73	9.5999e-78	5.93419e-71	1.66605e-61	6.98399e-69	1.9019e-73	1.44508e-72	2.72725e-75	1.49623e-71	9.15948e-78	3.66625e-72	2.77321e-66	1.35055e-79	8.54246e-75	1.23229e-83	2.41081e-60	1.72816e-76	1.02249e-72	2.2868e-74	2.74246e-81	7.6989e-76	3.62298e-65	1.54902e-63
GNG2	1.6921e-33	4.92761e-31	1.3172e-32	1.00346e-30	3.55847e-31	4.74706e-25	5.33792e-26	8.71718e-33	2.55442e-30	1.58694e-25	1.1483e-33	1.09902e-27	6.08478e-33	1.11646e-25	3.42781e-28	2.3146e-30	2.61353e-27	4.05578e-30	4.8845e-35	1.97823e-29	5.97173e-30	2.9326e-34	3.28393e-29	8.53151e-22	2.74592e-33	4.36977e-29	2.71663e-33	4.94074e-29	4.96851e-24	9.6468e-34	1.03844e-29	1.7363e-34	3.42936e-28	9.65513e-32	3.3654e-27	2.66577e-31	2.27795e-31	9.56304e-37	1.23468e-28	1.25702e-30	1.54068e-29	5.61799e-30	2.20207e-35	3.1184e-32	4.62953e-30	5.63554e-28	4.85292e-29	3.90893e-31	5.46575e-31
DDHD1	1.90445e-17	9.49598e-29	8.20082e-25	9.02971e-21	7.33546e-24	2.80119e-28	1.17495e-25	8.14509e-24	2.85962e-24	2.61014e-30	7.82288e-28	7.64287e-28	4.94471e-25	2.72948e-21	1.63384e-22	1.00529e-32	8.53507e-28	7.5885e-20	1.04836e-23	6.33615e-20	1.01266e-20	1.10335e-24	1.05178e-24	1.49441e-29	4.6163e-31	2.25587e-27	3.82278e-30	2.62563e-30	1.06746e-29	3.35436e-21	2.03829e-21	3.10866e-25	3.7527e-30	4.49649e-32	6.6312e-26	5.55513e-24	5.56789e-24	4.08001e-26	3.75143e-24	3.10039e-26	2.26903e-31	6.008e-22	1.11091e-21	9.70687e-30	1.81307e-25	5.17684e-20	3.12239e-25	1.09406e-21	1.01179e-21
PRKCH	6.95669e-33	6.75996e-33	1.11286e-26	5.05446e-38	1.86547e-32	4.33079e-33	1.44871e-29	4.50967e-35	6.96618e-32	9.57797e-35	8.46718e-27	9.29432e-37	1.66668e-28	2.61543e-30	3.83173e-33	6.58517e-37	1.32623e-36	6.18111e-27	4.45996e-31	8.76646e-31	9.5325e-34	1.09196e-29	5.25183e-32	4.36913e-30	1.44476e-33	6.55329e-28	2.16006e-33	5.88417e-36	1.46366e-29	2.95053e-34	2.21466e-30	5.88042e-35	8.02024e-38	3.90212e-30	1.37899e-29	4.21242e-32	1.183e-26	2.67031e-32	3.35337e-26	6.65062e-35	3.50645e-31	2.16882e-32	2.66925e-31	1.19048e-29	3.43097e-32	1.29194e-36	6.97425e-35	6.78525e-32	8.59001e-30
HIF1A	8.78821e-188	6.88389e-185	2.0692e-191	1.85315e-196	1.27875e-186	9.97588e-208	5.94796e-182	3.19854e-187	2.67917e-183	1.05684e-181	1.06207e-186	8.74679e-200	1.65921e-187	1.68951e-178	8.24148e-189	3.83764e-190	1.70077e-190	4.1825e-190	1.88612e-193	1.10285e-182	1.1615e-177	2.69584e-183	5.00036e-193	7.84183e-197	1.25752e-195	2.81594e-181	3.34613e-198	1.80195e-190	7.56913e-181	2.02914e-172	1.83859e-195	2.60374e-188	4.09987e-189	5.08666e-190	9.9184e-197	2.75439e-180	8.4646e-175	3.01277e-179	1.16436e-186	1.19422e-190	4.64666e-184	5.10624e-202	8.14565e-186	7.4678e-179	7.1571e-203	4.39623e-181	1.5837e-191	5.52935e-175	3.59903e-180
SYNE2	1.54207e-134	2.02071e-139	1.06914e-140	1.32453e-144	3.1967e-139	3.95422e-140	3.82859e-128	4.4492e-126	1.46769e-126	2.0962e-138	3.56393e-138	1.65686e-131	6.89947e-135	7.88307e-136	7.60067e-129	3.48995e-148	1.00017e-135	1.61252e-128	2.69013e-119	1.18763e-125	1.43975e-139	2.64205e-151	8.49422e-129	6.78914e-141	9.54259e-141	8.07416e-142	2.05915e-135	6.38797e-134	2.50568e-135	9.94431e-148	8.11774e-128	1.09952e-133	2.61025e-140	3.60217e-134	4.74422e-125	2.61413e-147	7.07279e-127	6.69102e-128	1.55457e-140	9.74195e-138	2.43384e-123	4.18972e-134	1.96917e-141	5.93107e-137	3.84431e-135	6.64849e-136	4.30214e-141	1.4873e-128	3.27808e-152
ZFP36L1	8.63779e-60	6.07088e-64	4.60624e-62	7.11757e-68	2.7406e-59	4.53609e-58	5.4697e-54	2.66429e-65	1.97325e-59	5.65091e-58	6.55521e-67	3.51346e-63	3.04561e-59	5.00476e-61	4.2805e-64	1.67592e-57	5.09688e-61	9.82636e-63	3.48171e-56	8.61508e-54	1.90971e-69	2.13396e-70	1.04818e-73	1.01295e-63	2.01051e-56	1.27497e-60	2.70077e-64	9.91031e-57	1.22283e-61	5.04165e-65	7.81507e-62	1.30513e-60	9.23667e-60	8.33133e-56	3.20183e-60	1.7347e-64	4.78597e-58	3.0036e-61	7.35437e-59	2.68763e-56	1.12295e-57	5.97556e-60	1.33815e-54	6.79349e-62	6.12331e-58	3.00334e-69	1.49413e-73	2.55292e-67	8.39533e-54
ERH	2.93858e-27	9.36286e-32	1.18851e-33	2.62386e-31	7.82618e-26	1.50014e-29	9.63883e-35	2.1142e-21	4.17351e-26	4.11339e-38	1.06053e-28	1.33633e-27	7.07512e-24	2.01699e-27	2.56205e-30	6.18732e-33	3.21978e-27	1.1872e-26	2.26673e-31	1.79087e-23	1.78343e-27	2.85258e-29	3.57898e-31	1.66906e-37	5.63761e-24	1.57836e-32	9.08829e-27	1.33376e-29	7.81251e-32	9.22585e-32	1.2477e-29	7.89259e-30	2.64748e-26	3.27337e-22	1.35967e-34	1.70507e-23	4.4557e-24	1.80809e-33	4.78319e-29	1.42473e-30	3.99735e-28	1.56706e-29	3.23228e-22	8.63064e-24	2.15636e-27	3.63258e-33	1.68715e-33	1.75711e-25	1.0105e-27
SUSD6	1.5722e-54	2.01778e-48	2.9397e-52	1.11116e-46	7.76416e-53	5.04017e-54	3.00394e-51	2.15286e-57	5.95539e-56	1.41169e-57	7.13888e-47	5.96148e-53	2.42022e-43	1.14511e-49	4.96204e-49	2.68536e-50	1.48005e-46	2.4122e-53	1.25604e-54	1.05306e-51	4.92874e-48	1.1526e-49	4.53118e-58	6.79191e-56	6.79227e-58	8.99781e-53	4.37268e-43	8.83773e-58	1.37181e-45	1.6027e-46	8.49736e-54	3.60683e-49	2.99992e-56	7.02459e-51	1.29536e-48	2.36424e-47	3.62957e-47	1.46254e-53	6.77148e-49	6.02396e-51	5.33191e-51	1.74381e-51	2.90984e-46	4.73739e-59	6.13519e-48	4.33743e-55	6.6422e-62	2.58662e-52	3.86991e-50
COX16	9.18276e-39	1.67662e-37	2.56214e-33	6.05835e-35	5.97585e-35	3.48119e-33	5.73224e-27	4.91933e-40	1.86072e-29	1.37144e-32	8.06079e-34	2.61308e-36	2.57779e-31	1.64035e-31	2.31865e-35	6.91713e-36	2.36402e-34	1.41417e-33	1.08094e-36	3.89186e-35	1.98462e-34	2.09049e-35	4.5225e-39	1.70077e-35	1.8316e-32	1.59399e-33	1.03555e-38	2.06369e-37	1.6885e-37	6.60898e-36	7.32577e-36	4.14269e-37	1.58138e-31	1.36962e-34	1.05735e-31	1.69211e-34	1.10611e-27	1.66652e-28	4.8386e-38	3.4784e-34	1.3035e-31	5.04417e-36	3.38504e-30	8.16291e-35	3.56836e-35	1.01939e-34	3.2272e-32	3.84484e-30	3.39551e-28
RBM25	2.44676e-46	8.0494e-48	4.01843e-43	1.70552e-38	7.33403e-48	6.1481e-46	3.16094e-42	5.31948e-39	4.19512e-47	7.908e-47	1.4426e-40	1.96675e-44	1.08192e-40	3.34833e-36	1.24928e-51	2.89446e-42	1.38958e-44	5.43263e-42	5.2786e-44	1.14902e-40	3.04312e-46	2.60417e-46	6.49071e-40	1.79214e-42	1.07649e-46	2.01273e-45	7.09534e-49	3.71647e-52	2.38599e-37	2.89868e-52	2.89659e-38	2.43319e-38	1.70568e-44	3.47147e-40	1.16977e-38	7.47269e-44	1.03717e-40	1.59328e-44	1.87825e-45	1.95393e-55	5.11109e-42	5.19971e-40	1.82658e-46	1.5235e-43	8.75113e-41	5.74605e-42	1.12156e-40	1.15343e-45	4.59127e-41
FOS	8.80355e-42	6.80866e-38	8.17574e-46	4.72024e-38	2.0773e-37	1.23313e-43	1.35318e-44	7.51336e-37	3.38077e-41	1.71816e-43	2.52504e-33	8.59056e-39	3.43329e-37	1.63173e-41	2.18019e-38	5.92606e-41	6.24222e-46	2.67696e-43	6.96054e-43	6.47463e-41	4.59687e-37	1.71385e-39	2.13799e-44	2.3058e-43	3.52155e-32	6.8501e-42	2.50482e-37	2.89667e-35	1.3721e-42	6.07344e-37	1.30258e-39	1.47573e-41	2.94464e-36	2.08842e-37	1.29175e-51	3.09818e-46	1.00121e-33	6.00616e-41	1.08964e-36	8.0005e-45	6.02824e-34	2.27591e-41	4.48225e-32	3.2848e-37	6.54082e-46	2.21165e-43	2.34581e-36	1.27229e-39	4.62624e-38
ZC3H14	1.20076e-38	9.7015e-38	5.00811e-32	4.36907e-32	1.57066e-33	8.99915e-33	8.2908e-37	2.24741e-41	2.63556e-36	4.47946e-37	1.20376e-36	6.1536e-38	6.31698e-37	3.10037e-38	2.16074e-37	2.19441e-31	5.56055e-33	7.96103e-41	2.11449e-32	2.35367e-35	3.63692e-38	9.44053e-32	4.51703e-39	1.14655e-28	8.2431e-34	6.30314e-31	2.27567e-31	1.92452e-36	1.23359e-40	2.1957e-32	2.94573e-41	4.69475e-36	6.55915e-39	5.44948e-38	2.60521e-40	1.78332e-38	7.86565e-41	2.65866e-39	4.01691e-44	2.55022e-41	8.33972e-36	5.94815e-40	2.99538e-33	3.01853e-41	1.23327e-38	2.29418e-31	4.19448e-38	2.00185e-36	8.19395e-41
CALM1	4.94424e-62	1.39836e-64	9.74109e-65	2.28612e-84	1.23284e-73	1.05121e-70	1.48624e-72	3.17749e-72	4.80788e-75	3.06709e-69	9.31366e-74	6.94194e-71	2.18972e-66	4.21953e-69	1.27714e-67	1.72933e-77	7.51232e-73	8.75818e-64	8.75641e-69	3.48486e-79	1.18147e-67	5.31198e-64	4.57864e-73	5.94156e-72	5.07053e-63	1.6476e-69	3.92736e-70	1.69229e-77	1.36474e-59	1.32765e-65	7.52198e-77	2.64394e-74	3.54923e-68	1.72208e-59	3.62878e-69	1.49813e-67	1.55547e-63	3.98011e-69	7.64993e-68	3.23021e-61	5.67628e-67	7.72538e-71	2.92733e-76	3.17027e-70	3.49523e-70	9.88532e-72	3.02239e-65	2.41199e-70	1.60162e-66
NDUFB1	2.69125e-65	5.1296e-53	1.14029e-50	1.11083e-56	7.71688e-56	5.50244e-45	4.07643e-56	2.8218e-63	2.1889e-61	4.40796e-60	1.06535e-61	1.93838e-51	1.99405e-60	4.43492e-64	6.75696e-56	6.91977e-61	1.29813e-54	5.98142e-55	6.52566e-52	1.58444e-56	1.27341e-59	7.19235e-58	3.38349e-58	1.55393e-66	3.67553e-54	7.5764e-54	1.20686e-62	1.19965e-55	2.15315e-53	3.27688e-52	1.53001e-50	2.05969e-61	3.39381e-50	1.72956e-59	6.52153e-57	8.69358e-61	1.2614e-56	9.4583e-54	3.22294e-56	1.38675e-48	3.98428e-54	2.49866e-58	1.56709e-55	4.78586e-56	3.79636e-58	1.8949e-57	4.18615e-53	7.87622e-57	4.78234e-51
WARS	4.45561e-117	5.74559e-126	2.07883e-126	1.18663e-117	5.40694e-106	2.4645e-115	5.52346e-108	8.66546e-114	2.54345e-123	2.20641e-120	7.05768e-103	3.86061e-108	1.35066e-117	2.50458e-109	1.093e-110	1.69821e-128	1.25415e-128	1.87342e-107	6.87777e-105	5.24848e-120	1.43566e-121	2.22263e-120	1.45146e-119	6.32115e-125	1.6885e-127	2.76795e-114	1.27284e-117	1.5435e-123	2.58574e-132	3.75685e-117	9.25055e-116	4.80605e-120	3.20633e-125	7.47725e-117	5.4982e-117	3.6252e-119	4.7294e-111	6.93779e-117	5.0477e-126	1.28268e-112	6.56739e-120	8.62919e-117	1.23525e-111	1.62731e-121	1.67974e-108	3.39797e-120	7.39308e-140	3.61574e-118	2.55015e-106
TRAF3	2.00194e-78	1.02902e-81	3.18736e-77	2.55892e-76	1.15882e-81	2.88644e-76	1.1682e-79	3.15466e-75	4.55983e-74	8.62967e-79	1.68295e-81	4.10998e-68	1.46038e-74	1.58551e-74	2.87228e-77	4.0885e-77	3.71654e-84	1.39641e-71	5.40155e-83	1.80256e-76	4.25534e-76	1.48528e-81	4.70203e-78	5.53989e-81	1.73822e-72	1.20622e-77	2.69172e-85	2.32925e-85	4.49569e-75	7.59872e-71	1.23305e-79	8.68547e-86	4.53496e-75	8.49021e-85	6.24134e-82	5.56989e-73	9.48471e-78	1.2126e-80	5.95521e-82	1.44337e-81	1.63998e-68	1.06646e-71	7.17612e-72	1.29427e-81	1.89389e-76	1.70394e-70	2.2846e-84	8.92072e-76	2.33239e-82
ATP5MPL	2.42898e-38	1.64482e-39	9.62405e-47	1.40005e-41	6.74113e-39	8.90897e-45	1.56851e-38	1.90641e-39	1.20585e-38	4.61395e-44	7.84899e-41	2.78836e-38	6.72894e-37	6.13446e-41	1.2458e-45	1.1773e-38	3.63272e-38	1.50409e-40	6.13126e-44	1.85409e-33	1.05549e-45	2.83527e-44	8.05306e-45	1.17365e-41	6.69783e-37	4.03471e-38	1.34387e-41	1.2206e-47	3.37706e-40	1.49378e-45	1.71073e-40	9.80865e-37	1.98336e-36	7.30673e-40	2.0807e-43	7.0848e-40	3.17816e-39	1.88149e-49	6.3862e-40	1.52329e-37	3.6964e-41	1.25115e-36	4.76791e-41	3.7896e-43	6.54084e-46	7.37149e-46	4.45652e-39	7.23343e-47	8.5805e-45
SIVA1	7.02198e-22	1.49675e-17	6.61607e-16	8.10139e-19	8.11171e-25	5.43609e-20	3.95527e-19	2.35892e-18	7.59759e-19	9.6534e-18	8.95495e-17	9.61893e-17	2.70066e-24	2.25491e-19	3.18869e-20	2.4389e-19	6.60356e-26	9.65864e-18	2.89599e-22	1.55236e-17	1.14921e-21	3.08182e-21	4.37847e-17	5.52868e-22	3.841e-15	6.48688e-21	1.14229e-23	9.59694e-22	8.59413e-19	6.00323e-16	2.30565e-27	1.29163e-19	2.98168e-21	3.42344e-17	4.20026e-23	7.52432e-23	4.23214e-21	1.10736e-22	8.57278e-23	4.96608e-21	5.83397e-19	1.10543e-16	1.03623e-17	1.16264e-14	3.68865e-21	2.37183e-17	1.26187e-20	2.78472e-23	2.11708e-23
NIPA1	3.84459e-59	1.72434e-71	1.55425e-74	5.33244e-69	2.95623e-66	2.06586e-73	3.40712e-83	1.46182e-69	4.20785e-78	1.4221e-70	3.17779e-64	6.37842e-74	1.10009e-81	4.41612e-73	6.659e-74	2.43978e-74	2.02331e-73	9.46827e-76	3.31703e-69	3.03711e-68	1.91311e-76	4.27024e-78	6.55087e-79	1.87361e-74	8.65522e-66	2.71153e-72	1.91229e-67	2.92092e-70	5.25823e-78	1.12781e-76	9.22871e-80	8.24011e-82	1.4887e-68	2.65841e-79	1.88747e-78	1.4734e-69	3.7194e-78	1.30383e-72	9.34523e-75	9.51332e-69	1.13758e-67	4.07805e-81	5.46952e-67	1.99196e-70	3.51546e-75	9.21174e-81	2.97066e-73	5.03736e-69	7.83606e-68
UBE3A	1.47708e-27	1.15739e-21	7.01726e-25	1.24377e-23	4.59788e-26	2.91246e-26	8.99632e-28	1.39833e-23	2.10074e-23	1.0007e-26	2.16907e-22	7.74062e-24	1.65483e-24	1.37035e-22	7.11748e-25	3.54585e-21	6.12502e-25	6.63051e-24	4.53668e-28	8.77442e-22	6.26382e-23	6.96931e-23	3.34578e-23	2.94447e-28	1.98445e-28	5.98183e-21	1.49795e-26	5.8288e-20	3.27865e-30	6.03763e-30	8.43029e-27	4.18565e-20	4.89609e-24	9.97696e-21	4.55522e-21	4.15604e-21	1.33046e-23	5.5758e-23	2.02883e-28	1.30825e-26	2.22097e-19	1.86078e-27	1.00393e-16	3.67552e-31	6.36523e-26	1.49262e-25	6.73576e-29	3.11576e-27	9.05932e-28
SRP14	9.66395e-99	4.26663e-110	1.60748e-96	9.19267e-98	6.91283e-98	7.04234e-100	1.92391e-101	6.81218e-100	2.56712e-92	8.82225e-101	2.05223e-102	1.17334e-97	2.52671e-103	2.09076e-88	2.11977e-98	5.08845e-94	9.30199e-94	1.16352e-92	4.41274e-97	6.99877e-92	1.71163e-94	1.96182e-95	7.59526e-100	2.00714e-100	5.97305e-96	5.74128e-97	1.10592e-90	1.45566e-105	5.06383e-94	6.84815e-91	5.37357e-92	3.5364e-102	3.17948e-83	2.19879e-93	6.67433e-109	2.49436e-91	7.06306e-76	4.14478e-94	5.07586e-107	6.76274e-104	6.7848e-100	4.98669e-98	5.32459e-105	1.82227e-97	3.42161e-101	5.69009e-101	1.11435e-95	5.60761e-92	5.62829e-94
HYPK	2.64261e-23	1.05629e-25	1.56888e-30	1.08286e-24	1.1722e-18	9.5659e-20	7.6986e-24	7.94426e-22	1.03446e-25	1.9788e-30	7.05865e-22	4.47096e-26	1.81123e-23	1.29288e-25	1.38966e-26	3.50155e-20	1.11506e-19	1.43186e-20	6.50294e-28	2.44614e-26	6.17977e-25	1.02831e-24	1.68082e-20	4.69963e-27	1.25671e-25	7.54203e-30	1.17754e-24	5.7851e-24	2.85333e-24	2.34058e-19	2.35311e-25	2.32662e-20	3.67925e-23	5.64768e-22	1.23135e-21	1.18131e-28	1.82594e-27	5.87653e-25	2.20984e-22	2.67121e-27	1.75838e-25	1.75754e-26	2.97337e-24	4.87819e-21	9.00513e-22	1.0479e-26	3.84259e-22	4.10882e-22	1.50383e-26
B2M	9.10431e-108	8.37563e-123	5.1104e-127	1.15402e-132	3.53234e-128	4.73093e-122	3.28673e-111	2.57497e-119	2.07926e-122	1.48944e-141	2.30444e-130	6.67856e-118	1.4156e-129	6.91429e-116	1.50047e-118	5.78807e-130	3.50528e-130	1.72831e-122	3.08044e-128	1.40101e-116	7.71636e-130	4.11762e-119	4.14738e-124	6.23306e-129	1.15487e-121	7.90073e-126	2.81858e-124	1.09481e-126	1.45772e-127	5.84205e-123	7.6546e-132	1.23315e-121	1.28255e-130	1.40837e-122	2.36694e-132	8.97757e-125	1.42004e-120	7.8864e-119	1.64244e-136	3.19012e-118	2.01398e-120	5.0814e-126	1.06481e-125	1.48496e-127	4.36222e-121	7.56805e-128	8.6838e-133	3.35827e-113	6.88922e-116
SLC27A2	4.85651e-79	1.00402e-81	2.34684e-84	5.46111e-81	1.16481e-84	4.77778e-85	1.49046e-76	8.74151e-86	5.50658e-92	1.62194e-83	3.60848e-75	3.54035e-86	2.66578e-79	4.01945e-83	3.79294e-87	6.18289e-89	2.19471e-85	1.9468e-82	2.50985e-90	4.14169e-79	2.59249e-73	8.33091e-79	2.72334e-93	1.41893e-78	5.71906e-86	6.7588e-95	5.1198e-82	2.9158e-84	1.63927e-78	9.29376e-88	2.16214e-86	1.93174e-78	5.8643e-80	2.33464e-76	3.14581e-82	9.82746e-88	1.33891e-74	1.86535e-77	2.15301e-86	6.88195e-91	5.25382e-86	3.07506e-77	2.18313e-83	7.14795e-92	4.63254e-88	2.08341e-78	2.65384e-90	2.26917e-91	1.63695e-79
GABPB1	1.38536e-31	2.8895e-28	8.47252e-32	3.3085e-31	1.80325e-30	1.04684e-23	1.86662e-30	4.86717e-27	3.55496e-28	9.40404e-28	1.19415e-28	2.94808e-36	5.20526e-28	2.12832e-30	1.35431e-35	2.78595e-25	6.11989e-32	4.0167e-29	1.2487e-23	3.53987e-34	2.01186e-26	1.55629e-32	7.04064e-31	2.41902e-22	5.79375e-29	2.625e-33	1.4808e-28	2.99496e-31	2.63021e-28	2.47552e-36	6.85162e-32	1.77793e-31	9.47337e-31	7.90491e-32	8.75943e-36	3.47366e-29	7.37925e-28	4.13369e-33	4.40199e-30	1.19821e-32	4.45732e-27	2.10294e-26	9.33627e-30	9.08542e-30	2.19956e-24	1.02517e-25	1.73819e-27	9.01653e-31	3.54699e-29
LYSMD2	5.04803e-32	7.72525e-29	1.1002e-28	3.40806e-29	7.64839e-31	2.10715e-27	1.0021e-31	8.31757e-31	1.05971e-33	7.82976e-30	1.71889e-33	2.05486e-28	6.99793e-25	8.70763e-30	2.21157e-30	1.1342e-26	4.49506e-32	1.89394e-22	1.08289e-32	2.99839e-28	2.83308e-27	2.72361e-27	3.03426e-30	9.66841e-27	3.40637e-29	3.00868e-28	2.98561e-36	1.65466e-27	4.3031e-31	2.03215e-27	5.26478e-31	2.92728e-26	3.03169e-34	2.0454e-29	5.37155e-30	9.65481e-26	7.44499e-30	1.02121e-33	1.38275e-27	2.06818e-25	8.66454e-30	1.82615e-27	1.13087e-29	1.10048e-30	4.50772e-30	2.13671e-27	1.62136e-25	7.51455e-35	7.3186e-31
RAB27A	3.3724e-119	4.38855e-112	5.40987e-117	1.76175e-105	5.38933e-111	3.02054e-112	2.3706e-113	7.42392e-105	3.42459e-104	2.04753e-122	1.3679e-110	1.63456e-120	6.99737e-111	1.18904e-110	2.77304e-107	2.57712e-118	3.58123e-114	3.69822e-104	1.18349e-111	1.03215e-127	1.36295e-117	6.0051e-111	5.12678e-118	2.52665e-110	1.28545e-101	7.43124e-118	2.09746e-106	2.73932e-120	1.01631e-113	1.60862e-116	6.96422e-108	3.53541e-117	6.87961e-114	2.48961e-117	5.84259e-117	6.91676e-103	4.57047e-121	1.2609e-126	4.69397e-115	1.26472e-119	4.93625e-108	8.32912e-108	1.33518e-106	2.12045e-113	5.35548e-116	1.18358e-115	2.59043e-112	2.32858e-104	3.23587e-104
GTF2A2	1.83323e-26	2.77883e-25	2.54719e-24	1.56966e-25	2.03299e-22	2.47561e-21	2.3557e-23	2.22381e-26	3.60571e-28	2.47882e-25	9.13578e-27	3.23759e-23	3.77761e-23	5.01219e-21	3.82347e-21	6.8184e-24	1.07828e-27	1.87593e-25	1.30757e-23	9.5531e-29	8.16334e-28	3.94559e-30	2.24009e-23	9.17959e-27	2.11764e-23	4.84367e-23	3.03386e-20	9.92298e-21	1.06113e-34	4.6789e-24	1.7285e-22	1.56485e-27	9.06593e-19	3.72552e-24	4.20005e-26	3.24085e-22	2.07599e-22	5.22401e-27	8.13588e-24	1.34004e-21	1.72871e-28	1.44587e-26	3.92622e-27	1.45958e-24	6.56072e-30	5.60115e-24	1.72019e-25	5.17977e-26	1.62127e-23
RAB8B	9.58123e-58	2.33791e-56	6.63415e-41	1.58244e-53	1.42881e-60	4.66446e-58	6.27037e-63	8.28026e-60	2.1227e-50	3.83481e-61	1.12711e-51	2.18485e-56	4.23303e-53	6.44905e-56	2.84935e-59	1.25579e-63	3.99072e-54	8.20805e-58	2.14415e-54	1.25663e-54	4.19554e-56	6.6761e-60	1.76889e-51	5.73922e-55	5.38548e-64	5.67811e-63	1.8875e-55	2.9745e-54	4.50606e-57	7.37192e-53	1.02313e-52	1.52134e-61	2.48488e-61	1.38344e-59	4.29529e-50	5.56853e-62	1.14243e-54	3.89881e-61	2.63688e-51	3.21324e-58	3.96352e-56	1.27145e-55	4.07674e-56	1.72603e-46	1.11494e-48	4.98075e-61	1.9545e-56	4.20813e-61	9.97262e-57
RPL4	2.21908e-86	3.59557e-92	3.26667e-90	7.55709e-78	2.53843e-86	6.58003e-84	1.84182e-92	7.3938e-87	7.11959e-82	8.56962e-81	3.31033e-88	2.30386e-91	1.46535e-87	2.20326e-88	1.21102e-83	4.1911e-85	3.5209e-92	4.96321e-88	3.16119e-92	1.01021e-99	3.97342e-87	3.76519e-85	7.78731e-92	7.24293e-93	9.26906e-93	8.84881e-84	3.29979e-82	2.56215e-90	2.02726e-80	9.38804e-90	3.61005e-84	3.64479e-90	9.42501e-89	3.03188e-85	3.37189e-90	1.15562e-81	4.592e-85	2.4777e-80	5.11298e-87	1.30825e-79	1.15823e-80	5.59516e-85	9.69882e-84	1.3711e-96	2.44554e-87	4.54496e-87	1.20579e-87	4.94521e-87	5.14688e-92
SEMA7A	1.03025e-71	1.10363e-77	5.19971e-75	2.93301e-85	2.40942e-92	8.93944e-75	3.29067e-79	1.67724e-73	9.18419e-77	9.50942e-92	1.05455e-74	5.6423e-83	5.08865e-83	8.71643e-75	3.21466e-79	5.88434e-78	1.26136e-81	5.901e-74	1.28924e-79	5.31054e-82	1.3733e-71	2.61045e-76	2.1468e-87	3.51453e-85	9.10185e-91	2.09258e-79	2.63732e-79	9.92097e-87	1.16224e-77	1.04846e-69	5.82354e-81	9.10716e-81	4.19493e-77	6.48064e-74	4.33676e-76	1.1966e-70	2.4177e-80	2.91702e-75	4.29386e-76	3.31948e-76	1.47403e-66	5.36441e-80	8.58497e-79	7.11987e-78	1.03977e-80	2.96933e-91	1.45679e-74	7.66776e-84	1.39684e-72
PEAK1	9.20812e-32	9.07347e-30	2.68077e-42	1.72019e-39	6.40785e-40	3.17671e-37	3.1093e-29	1.87612e-37	8.31641e-38	7.80717e-34	3.47691e-33	3.59853e-32	2.32072e-37	7.693e-36	1.55078e-36	3.42271e-37	8.44654e-39	2.17628e-26	3.01323e-29	3.90302e-39	2.3015e-38	1.04599e-34	5.4736e-33	3.08392e-37	1.43829e-32	8.96851e-34	3.37756e-33	6.8824e-36	3.8337e-37	4.84696e-32	1.13121e-35	6.06561e-36	7.37186e-39	1.08241e-38	5.48872e-40	9.05197e-36	2.77362e-36	5.95142e-33	6.12604e-40	2.65408e-39	6.60799e-32	3.32511e-34	1.69001e-35	2.44332e-36	8.42054e-35	5.13443e-40	2.00595e-33	1.92474e-33	2.69435e-34
RPS17	2.73391e-53	5.56739e-57	1.03194e-53	1.02396e-56	6.49935e-50	2.31556e-53	8.01223e-59	9.23656e-54	6.09625e-59	3.24322e-55	6.56704e-55	1.08815e-58	4.40877e-59	3.31994e-56	2.73228e-52	1.90782e-51	2.57948e-53	2.95341e-50	1.00809e-52	2.62002e-56	4.35793e-49	9.75554e-52	2.44659e-56	5.40818e-48	2.24324e-51	1.70596e-47	4.8944e-51	1.50342e-53	9.18365e-46	9.39178e-54	6.98885e-48	4.71788e-55	7.55505e-48	8.96141e-53	6.17041e-55	3.10354e-49	2.10552e-53	1.27316e-48	7.6996e-58	1.00066e-52	5.51689e-60	1.47134e-51	5.91988e-49	1.33874e-55	1.38523e-59	1.10259e-52	9.61743e-50	1.16245e-55	3.21214e-58
ISG20	2.37337e-22	3.76765e-21	6.40006e-17	1.13495e-18	1.82901e-19	4.05706e-20	8.47481e-23	5.40463e-15	1.19818e-16	6.54639e-17	2.84762e-16	1.16841e-11	1.2834e-17	3.30173e-14	1.92327e-19	2.1854e-23	4.54498e-19	1.13873e-21	8.91986e-15	1.20129e-21	2.01657e-16	6.43608e-19	1.50052e-15	2.10838e-17	1.17166e-15	1.97573e-17	1.60791e-19	1.03941e-14	1.93452e-13	4.21434e-18	5.87261e-20	2.45075e-16	8.02344e-13	1.48418e-17	1.35318e-12	3.16443e-15	1.52984e-22	7.26988e-23	3.53275e-16	2.25547e-18	8.03163e-18	4.14628e-15	4.50441e-20	4.18966e-16	9.74507e-18	3.51766e-16	1.52159e-18	6.44112e-19	1.28879e-20
CAPN15	1.12784e-19	5.29688e-25	7.70482e-20	3.02545e-26	4.47608e-21	5.13893e-22	4.05886e-23	6.13181e-22	7.45667e-24	1.67728e-21	1.21421e-19	5.9193e-27	1.82548e-21	3.59797e-18	1.15676e-19	7.88897e-26	1.19358e-30	1.29926e-20	1.86997e-26	1.28031e-21	2.5465e-19	1.09507e-23	2.60011e-27	2.20201e-21	6.47688e-22	3.6942e-20	2.812e-25	6.39678e-25	2.13252e-22	5.05864e-24	1.01124e-24	4.86488e-22	3.72976e-27	1.07532e-20	2.17258e-23	2.18693e-19	4.16193e-28	1.44121e-27	2.796e-23	1.1706e-20	1.07883e-23	1.07299e-21	4.67098e-20	6.07903e-19	1.43035e-24	7.87675e-26	1.00417e-27	6.63507e-21	9.4716e-18
SRRM2	1.43889e-66	1.22555e-63	1.67652e-65	3.48298e-57	1.70673e-64	2.92123e-61	4.73586e-58	4.51282e-63	4.5753e-57	1.48696e-65	1.11918e-59	1.72624e-65	1.59701e-62	6.82868e-57	2.82745e-67	8.69643e-59	2.52549e-59	5.41417e-58	2.63293e-57	2.59166e-66	3.7922e-52	1.04394e-59	3.38673e-59	2.59925e-57	2.72989e-70	8.60895e-54	6.37576e-65	4.2326e-70	1.83272e-64	3.96411e-56	4.77221e-79	4.75968e-54	4.1345e-61	3.86311e-67	2.83776e-66	5.89753e-63	4.94309e-62	6.57189e-62	2.51722e-65	5.1499e-69	3.43748e-62	1.94134e-54	1.06566e-62	3.01366e-56	3.84873e-58	4.26346e-60	2.36025e-62	3.99215e-64	1.22087e-62
ELOB	8.17732e-38	3.23593e-33	1.53102e-35	1.94782e-32	2.9051e-34	1.66594e-36	2.62027e-44	7.11201e-45	1.61366e-39	2.85889e-36	1.34892e-40	8.52332e-41	1.76679e-47	1.28986e-36	5.49862e-38	3.05811e-39	5.65555e-36	1.91777e-37	2.32504e-41	1.60473e-39	3.34339e-36	3.33869e-42	6.91595e-41	8.73662e-38	5.48303e-41	1.493e-36	7.87638e-42	3.39232e-43	2.9137e-29	1.34433e-46	1.12309e-33	2.71747e-33	2.1249e-41	1.70283e-38	3.0809e-42	2.30471e-36	1.11012e-37	2.46931e-34	2.8965e-37	5.24735e-39	4.90521e-33	1.16182e-36	7.81408e-40	2.65887e-38	3.5062e-39	5.7409e-40	1.22401e-40	2.1302e-47	2.72995e-40
IL32	2.94579e-37	6.57402e-42	2.77306e-40	1.42539e-43	3.8772e-48	5.21151e-48	1.34854e-44	3.96746e-41	2.53652e-47	6.82929e-44	1.01028e-39	9.43007e-42	4.62306e-40	1.6235e-44	3.05833e-43	5.46689e-43	9.22335e-43	2.58436e-36	5.4443e-45	3.95849e-43	1.97595e-42	3.97933e-39	1.07771e-44	7.86482e-38	7.87525e-39	6.21958e-46	5.53726e-43	2.47625e-43	2.02995e-41	6.77302e-42	3.71312e-43	1.60498e-42	1.29655e-39	1.86673e-41	3.45154e-43	2.53772e-45	3.86629e-44	1.49266e-43	5.28774e-45	8.09224e-45	7.66899e-37	3.79467e-46	5.54007e-48	2.33779e-47	1.6786e-42	2.06763e-41	5.29333e-49	5.50065e-41	3.28375e-42
TRAP1	1.35463e-28	5.94393e-32	1.52058e-32	7.22502e-28	8.49592e-27	8.18248e-28	4.99653e-30	7.97705e-27	1.50216e-28	9.6975e-29	2.09407e-27	8.0803e-31	2.87982e-26	3.239e-34	4.69322e-25	1.07897e-33	6.98771e-32	2.33204e-29	5.06135e-27	1.28901e-27	2.34971e-23	1.57977e-26	2.91763e-28	4.8496e-28	1.01575e-32	1.16783e-25	1.9028e-30	1.66531e-29	2.87666e-32	2.65166e-30	2.35809e-36	2.5763e-32	3.98773e-34	2.93461e-32	4.43442e-36	3.5739e-26	5.9535e-27	1.33667e-25	1.86433e-33	9.34113e-29	5.15686e-34	3.67993e-26	2.30337e-30	2.92845e-28	1.36962e-31	2.73285e-38	7.85362e-28	1.02271e-31	3.16921e-31
LITAF	3.93152e-16	5.25404e-21	6.94288e-17	1.44837e-18	1.18962e-17	5.9792e-19	1.88885e-22	4.1615e-23	2.42191e-19	9.4292e-23	2.065e-22	2.65794e-17	3.04317e-16	5.68707e-23	7.54658e-19	1.10953e-20	2.28585e-11	6.57955e-16	7.16382e-18	5.52984e-16	2.85416e-22	5.78899e-16	4.21461e-22	1.11993e-18	3.8756e-18	1.78027e-17	3.45605e-22	2.02828e-17	2.52189e-20	5.19186e-18	2.24468e-21	1.40137e-16	1.91751e-18	3.39304e-21	3.86505e-21	3.11022e-18	6.56015e-14	2.06906e-19	2.65217e-19	1.87632e-23	2.69956e-22	1.5706e-18	5.32692e-16	1.37e-20	1.54325e-18	3.6212e-19	1.82281e-26	2.58831e-13	1.16255e-19
RSL1D1	2.36429e-29	5.7651e-31	1.54942e-29	2.14715e-33	8.23563e-27	4.57671e-32	4.17008e-32	5.07028e-35	1.4446e-34	1.10254e-33	7.48217e-30	5.73416e-26	3.60433e-29	1.57515e-30	1.4529e-30	4.40426e-34	3.11056e-35	5.48309e-31	1.72245e-34	1.15694e-33	6.74392e-30	7.1959e-35	9.86977e-33	1.75056e-32	5.82741e-33	2.32201e-32	1.36894e-29	3.45122e-37	2.07352e-30	1.51056e-34	6.44009e-29	4.13808e-32	1.35836e-37	3.05544e-33	7.94073e-29	5.91077e-32	3.32766e-25	3.91142e-25	2.35779e-29	1.39186e-33	1.11707e-29	2.14571e-29	6.98196e-30	3.45727e-31	9.24061e-29	6.71428e-28	4.87076e-34	3.89117e-30	3.93817e-36
SMG1	8.51995e-97	5.23617e-113	7.08361e-101	4.08523e-99	7.66012e-110	4.18107e-111	6.02485e-112	6.17345e-107	1.30873e-101	1.60607e-92	6.867e-104	3.5086e-111	3.83659e-115	1.317e-106	6.27807e-112	1.67173e-105	2.42416e-113	1.40288e-92	4.15877e-113	4.29092e-106	6.9013e-110	1.41707e-99	8.39755e-102	1.35573e-110	7.87348e-110	3.82508e-93	4.92425e-111	3.70283e-114	2.95893e-100	1.82378e-106	1.60731e-104	7.00822e-100	1.88042e-116	4.90296e-95	1.24197e-92	9.94971e-107	2.97079e-90	9.88048e-105	8.95135e-92	5.86203e-107	1.09326e-97	2.01264e-108	8.21544e-105	1.70941e-117	3.44161e-100	3.09903e-103	1.44692e-100	4.12411e-107	3.59451e-102
NPIPB5	6.39647e-41	8.49544e-41	2.08545e-38	2.32749e-37	5.14598e-44	6.18706e-36	3.53781e-42	9.4057e-39	1.55257e-40	1.7128e-37	4.4937e-36	1.62705e-40	1.58912e-37	2.64066e-39	3.30625e-40	1.20969e-44	7.56772e-44	1.65442e-35	7.05547e-39	3.65946e-37	5.6136e-39	4.8333e-35	5.0534e-38	4.24869e-38	6.32625e-40	1.53774e-37	6.31588e-36	1.03275e-41	1.19578e-36	2.85462e-36	1.91521e-36	1.03264e-40	1.62901e-47	9.59554e-41	4.09777e-41	2.8949e-33	2.17208e-38	1.54581e-40	1.3031e-40	6.61322e-43	5.33946e-38	1.1729e-40	1.1188e-31	1.33257e-45	3.91166e-41	4.19879e-41	1.51444e-41	2.79929e-40	3.80869e-41
IL21R	2.92108e-65	5.72959e-48	9.19874e-55	1.89636e-59	9.89621e-57	1.63864e-58	5.55793e-58	8.11653e-55	2.20101e-62	1.3102e-57	6.60615e-59	8.07977e-67	2.01817e-51	1.55686e-52	6.52261e-61	2.29656e-62	3.48663e-62	5.1362e-55	2.12779e-61	8.38591e-63	6.645e-67	8.25812e-61	1.63558e-61	2.66213e-60	2.46952e-59	4.13219e-55	3.42532e-58	5.59309e-60	1.12499e-64	2.76096e-54	6.79334e-59	4.91618e-63	2.73757e-58	1.68696e-60	6.67506e-55	3.6341e-62	4.10546e-61	1.87337e-57	5.25946e-62	1.01765e-70	1.94273e-53	7.92805e-54	2.20547e-58	3.52681e-61	5.21725e-54	5.20542e-56	2.73169e-61	1.8735e-72	8.77145e-52
ATXN2L	3.51375e-38	1.24612e-41	6.87033e-32	6.40771e-32	4.29531e-34	1.77492e-30	9.83409e-32	1.47962e-34	1.6188e-29	8.92116e-44	7.8984e-35	7.96234e-38	3.27749e-27	1.21444e-36	2.30653e-36	1.25776e-35	3.13246e-38	1.35268e-26	1.40894e-32	6.39654e-36	3.63982e-32	2.99243e-28	7.08241e-33	5.24041e-34	2.64543e-33	8.14031e-38	1.56149e-39	1.29972e-41	3.85653e-38	1.83689e-31	8.63112e-32	1.42426e-32	5.99761e-32	4.77599e-38	3.91466e-34	7.97813e-27	3.97301e-32	1.27749e-33	1.44449e-35	5.18691e-37	7.88245e-36	1.38568e-33	8.37837e-42	6.13548e-38	2.44797e-31	9.6155e-35	1.20416e-33	2.11594e-35	2.5052e-33
FUS	3.63431e-38	8.20943e-40	6.37494e-42	7.97965e-51	3.62341e-36	4.08518e-42	6.08696e-41	2.77532e-46	1.90961e-43	4.71287e-35	1.01958e-36	9.69917e-38	2.76579e-35	1.14285e-36	7.84741e-38	1.12212e-41	7.348e-43	2.09503e-38	4.38706e-50	2.9564e-43	3.37144e-35	1.21691e-36	5.33331e-44	1.00546e-41	3.61568e-40	7.50695e-38	3.6224e-42	5.16703e-44	1.38639e-39	5.47933e-44	7.42066e-39	4.30045e-40	1.24033e-43	9.54705e-41	9.55114e-44	7.09508e-43	8.22444e-32	1.41416e-39	1.90838e-39	7.05806e-39	2.09893e-37	4.86248e-43	3.41783e-37	4.22169e-39	1.9005e-44	3.04117e-41	3.44295e-42	1.23773e-37	2.38965e-45
UTP4	7.87458e-32	3.67459e-33	4.47612e-37	1.79215e-30	8.84454e-34	1.04925e-36	7.979e-32	2.1618e-37	2.42738e-30	4.85461e-34	1.00016e-35	2.99031e-32	9.20389e-32	1.28208e-31	4.08995e-32	1.76601e-35	1.6941e-37	1.03736e-34	3.90322e-26	3.89436e-32	1.4291e-30	9.02553e-27	3.87688e-36	1.23417e-32	1.42769e-30	5.90771e-32	2.52226e-31	5.43597e-33	2.6202e-35	1.83503e-27	3.45442e-26	9.28421e-31	2.0509e-27	1.27028e-32	3.71155e-36	2.39269e-31	1.0967e-28	1.94298e-34	2.30214e-26	2.77748e-31	7.42787e-27	1.34325e-33	2.68373e-25	3.49618e-33	4.03632e-29	4.86351e-39	4.56777e-36	1.19792e-31	5.43872e-32
GAN	1.50577e-41	5.79605e-33	5.43584e-44	9.4894e-47	4.4164e-44	2.25139e-42	1.77394e-43	2.7776e-46	3.55203e-47	1.64676e-41	3.97446e-49	4.29716e-39	1.06846e-39	1.2986e-39	1.76893e-31	2.42136e-43	2.28234e-43	6.03691e-41	8.24605e-45	1.72727e-43	1.17026e-43	3.45188e-46	2.28875e-40	3.58179e-38	5.95806e-45	1.57666e-45	3.35287e-44	2.11515e-46	1.30735e-40	5.32146e-38	1.06044e-46	2.19525e-41	6.49404e-43	4.0554e-46	2.22385e-39	1.75999e-43	5.40205e-45	1.36945e-45	2.24236e-46	2.86853e-38	6.404e-41	9.48837e-43	8.77915e-49	6.11558e-44	1.0354e-39	2.82336e-44	1.08056e-42	1.37397e-37	5.18033e-43
COTL1	1.52557e-73	6.88284e-70	1.81869e-68	7.16287e-83	3.57148e-74	3.18438e-74	7.6006e-78	2.3731e-87	1.08482e-73	1.12008e-80	8.91208e-78	1.09432e-74	2.13637e-73	1.23381e-71	3.02103e-71	3.48303e-84	3.99298e-70	6.17204e-71	3.18781e-72	5.7012e-74	9.44979e-79	5.30565e-66	4.85231e-84	1.55134e-68	8.37289e-74	1.96959e-83	3.5534e-72	1.88224e-77	2.73398e-78	2.44209e-72	2.56479e-79	7.78312e-76	3.87346e-82	3.18463e-84	1.90195e-71	5.15165e-71	1.78842e-72	5.18559e-73	5.14426e-83	2.37628e-79	2.45987e-67	3.55524e-77	9.45372e-73	2.01904e-73	4.15338e-81	5.3639e-72	3.5e-75	1.85987e-75	2.20605e-86
IRF8	5.24308e-204	4.74013e-204	3.96286e-218	4.38325e-231	1.59447e-200	8.88135e-226	1.32569e-231	1.47169e-216	2.94663e-212	2.58264e-211	7.00406e-209	3.95587e-214	3.51687e-210	7.89883e-224	4.77135e-218	1.23811e-212	6.61094e-212	1.52404e-183	2.76162e-218	4.82887e-214	8.45555e-213	2.29151e-213	9.08881e-215	1.47177e-213	1.86457e-222	4.815e-202	3.5223e-218	2.29017e-212	1.23055e-208	2.80036e-205	4.05963e-208	2.45603e-215	6.66158e-223	1.72823e-205	7.73338e-215	3.49442e-213	1.01482e-216	3.33129e-221	6.61665e-215	7.52598e-207	1.06089e-201	2.43854e-214	8.12524e-210	1.70866e-204	1.17954e-205	1.71605e-212	2.21265e-233	4.60238e-218	1.45439e-220
SLC7A5	1.69254e-194	2.65651e-209	2.6276e-209	2.66839e-203	7.19412e-220	2.80004e-218	1.38106e-210	3.49585e-202	8.72504e-223	1.94368e-215	3.26793e-210	1.58996e-215	4.89255e-217	4.77159e-216	1.49438e-189	1.07252e-214	7.43168e-211	1.98357e-192	1.79462e-210	4.90328e-208	1.85977e-215	2.40803e-226	1.41966e-225	3.48658e-232	2.01601e-215	8.91291e-206	4.82481e-239	2.74251e-217	4.43106e-211	1.68605e-204	8.77617e-220	5.7855e-215	1.42417e-215	1.21388e-212	3.5163e-216	1.97719e-201	1.03859e-197	2.75586e-212	4.45986e-203	3.57599e-209	3.00904e-194	6.97405e-203	6.07946e-210	5.15142e-212	8.82223e-215	1.60871e-220	1.16163e-227	2.03506e-217	1.26347e-212
PRPF8	1.65853e-30	2.14176e-26	9.16993e-39	8.71047e-37	3.69361e-28	4.26639e-23	9.02028e-31	3.25913e-25	1.19994e-29	1.37666e-30	1.74392e-33	4.90226e-35	4.26672e-29	2.5675e-32	6.41792e-36	1.99432e-32	1.99784e-33	7.82747e-36	7.18757e-30	1.96542e-29	9.05767e-34	4.57138e-25	2.40516e-33	1.16151e-32	2.08815e-34	9.05198e-29	1.33331e-29	3.13142e-30	4.57129e-30	1.29111e-31	3.23346e-22	1.02703e-33	9.73159e-24	8.20137e-28	2.37076e-27	1.41672e-27	1.87695e-35	7.54511e-32	4.13896e-34	5.62733e-36	7.3843e-30	1.26541e-32	1.60104e-31	8.17658e-31	2.86043e-29	5.20426e-32	6.16981e-35	9.92661e-30	3.11735e-27
TSR1	3.08123e-24	4.32706e-32	1.51102e-30	6.01913e-26	1.38197e-21	3.81323e-31	1.98393e-32	6.70878e-29	2.13189e-33	4.29481e-34	1.11049e-37	6.87558e-30	1.70346e-31	4.75241e-30	1.40695e-27	3.55757e-30	8.77283e-32	3.78515e-28	9.11569e-28	3.57964e-30	5.78566e-33	1.88584e-26	1.92157e-26	1.18127e-34	9.14837e-34	2.53339e-29	2.03985e-29	4.1154e-34	4.23425e-31	8.27777e-29	7.14451e-25	1.93406e-33	3.51851e-34	6.84574e-32	3.21258e-34	5.04431e-29	1.309e-34	8.47826e-36	2.31797e-35	4.10065e-34	1.55266e-29	4.11762e-28	1.12005e-28	3.66356e-34	7.73309e-22	1.22783e-38	5.8278e-37	1.33879e-32	3.48498e-31
CLUH	2.865e-23	3.00425e-30	6.66412e-32	5.83269e-21	1.70426e-21	1.81871e-24	1.26408e-26	4.18861e-22	4.26282e-22	1.18607e-26	3.50706e-25	2.21951e-23	1.37703e-25	4.06383e-21	3.63038e-27	1.14945e-21	9.57319e-27	1.00305e-23	1.64248e-28	6.63955e-24	5.62316e-24	9.64852e-26	2.57421e-28	1.77466e-24	4.5742e-21	1.25287e-27	1.50652e-18	1.32435e-30	8.3648e-23	4.36112e-28	1.69322e-24	1.26796e-21	2.16618e-25	1.33953e-22	3.20432e-19	4.70877e-21	1.48029e-20	7.92322e-25	9.88572e-26	1.29603e-23	4.8432e-21	1.53791e-20	6.64112e-25	6.01109e-28	3.87643e-23	1.00689e-23	6.02372e-27	3.33612e-19	7.8092e-24
MYBBP1A	5.80773e-37	2.17204e-37	9.29955e-46	7.63897e-41	1.06839e-37	5.94631e-39	8.06817e-43	6.62547e-47	4.88072e-35	9.98832e-48	6.08371e-37	5.75601e-45	3.58397e-41	5.61291e-42	4.3651e-42	6.70683e-54	7.33495e-42	3.13517e-48	1.33706e-41	1.33293e-45	2.66819e-46	1.73087e-47	2.3059e-47	2.0318e-48	2.49573e-41	4.11108e-47	2.0916e-41	2.26469e-44	2.78199e-43	1.98632e-45	2.88928e-40	6.04837e-48	4.44605e-45	2.18974e-41	3.65267e-46	4.52516e-48	4.95924e-36	1.30517e-42	7.47904e-41	3.10639e-44	6.47697e-43	7.40957e-46	4.24326e-42	1.45481e-39	3.5391e-50	4.0589e-47	1.59865e-48	5.25284e-41	5.14439e-40
NUP88	5.04397e-18	1.79863e-24	1.63349e-26	8.62537e-25	7.77653e-21	5.32406e-25	6.94911e-28	2.77061e-28	4.67912e-23	1.95792e-19	1.20143e-29	2.33685e-26	7.57584e-25	1.40317e-20	1.35175e-27	1.58738e-26	7.88298e-25	6.71512e-25	2.14896e-21	1.15493e-33	7.95273e-19	2.46888e-21	1.41345e-26	2.83063e-21	1.04007e-23	1.00091e-23	3.27962e-24	1.6314e-22	1.00021e-24	2.26672e-19	4.68268e-23	5.02912e-24	3.90521e-22	8.75364e-26	7.37496e-27	7.25122e-20	4.08348e-23	8.07582e-33	4.60582e-21	1.49427e-26	4.67202e-28	9.57229e-28	2.12769e-29	4.22818e-30	1.15248e-25	3.29558e-29	2.82214e-31	1.51568e-25	2.55285e-25
GABARAP	5.80839e-29	3.5748e-32	7.05549e-33	2.09784e-38	2.33105e-29	2.8864e-30	2.17636e-29	1.61435e-33	3.85542e-23	3.33177e-37	8.8263e-41	2.24712e-35	1.36007e-34	5.436e-32	1.35556e-29	1.77232e-35	5.56828e-33	1.49584e-26	8.55799e-32	1.80477e-35	8.967e-34	4.55786e-34	7.58077e-34	1.84052e-34	3.9103e-30	1.91119e-28	1.64217e-34	2.97918e-27	2.73035e-30	5.82999e-37	6.02166e-33	1.69318e-36	4.08562e-32	8.11423e-25	1.91844e-30	3.44945e-27	7.74442e-27	2.76344e-31	3.5538e-26	2.96631e-29	1.52093e-34	2.99214e-35	7.48338e-34	7.63615e-31	3.302e-30	2.00986e-41	2.98915e-36	1.6061e-30	3.36961e-30
ELP5	3.61715e-23	2.72097e-27	7.16591e-26	5.88417e-25	2.97182e-22	1.61586e-27	1.79389e-29	5.01675e-22	1.78195e-24	3.82077e-22	5.16695e-22	8.77467e-23	4.46822e-28	2.887e-25	1.15226e-28	3.41239e-27	6.53153e-30	8.60697e-29	1.31912e-31	6.12632e-21	6.98532e-30	1.3198e-27	2.02702e-26	2.87031e-29	7.28271e-26	3.14346e-24	2.6841e-21	2.18057e-23	6.8264e-21	5.49854e-26	9.08729e-27	1.0085e-25	2.13084e-22	1.77702e-28	1.35628e-26	2.11089e-24	2.59447e-24	1.37442e-20	8.08746e-26	7.21394e-30	3.1389e-24	8.25972e-25	1.22066e-28	1.41891e-27	6.75415e-29	7.61386e-24	1.48717e-30	2.34219e-28	4.24044e-20
KDM6B	8.66254e-169	9.79519e-166	1.91745e-164	6.14001e-166	3.5866e-174	4.96264e-159	1.40979e-169	3.80609e-176	1.26998e-163	7.14307e-172	6.03869e-175	1.01963e-177	5.46594e-161	2.70154e-164	3.40458e-167	1.41457e-176	2.63063e-162	5.85692e-164	2.09248e-174	2.01606e-161	1.55145e-179	1.78207e-162	9.66034e-158	4.92438e-158	2.18262e-157	7.26635e-166	1.39744e-172	1.30912e-170	8.3177e-167	2.12288e-154	1.19079e-167	1.33387e-164	3.11228e-168	1.5057e-168	1.2225e-167	3.58381e-160	1.62179e-170	6.99676e-168	7.54077e-160	9.7552e-180	8.01621e-164	1.7593e-168	9.83112e-175	8.3133e-177	1.15106e-161	4.71753e-174	2.05673e-165	3.02487e-182	5.54385e-166
CHD3	1.16706e-33	2.83244e-37	4.3625e-39	3.83348e-39	8.40804e-44	6.85821e-34	1.39046e-29	2.06762e-39	1.47819e-37	1.07015e-30	8.80801e-39	4.28461e-38	1.45385e-35	8.0209e-44	2.99452e-36	8.33105e-40	8.39509e-35	4.95336e-38	2.91772e-37	5.16406e-44	2.20467e-36	8.18537e-36	2.50475e-43	5.17082e-43	1.70396e-33	5.38325e-36	2.33196e-42	1.29953e-35	1.67889e-39	7.78224e-41	7.33112e-34	5.0128e-34	7.85244e-37	6.64027e-39	1.07231e-37	5.11401e-35	1.5162e-41	8.25026e-37	2.02439e-39	3.7294e-34	1.31823e-31	1.91345e-40	4.42202e-27	2.9178e-36	4.72893e-34	4.80702e-44	2.66882e-38	1.28078e-40	6.87573e-32
RPL26	1.11952e-113	3.34823e-118	9.8904e-114	3.02587e-117	4.14894e-121	1.05316e-113	1.93833e-109	3.5081e-108	2.16023e-119	3.46547e-119	3.49701e-118	6.32681e-114	3.70961e-116	1.12663e-117	1.26439e-117	5.60088e-119	9.26745e-123	1.87792e-111	3.38362e-116	1.72885e-102	2.69911e-109	1.03909e-113	2.81845e-122	4.63422e-112	7.93663e-114	3.63835e-122	7.04471e-114	3.75466e-117	5.31771e-118	4.30216e-121	6.66955e-122	1.85269e-115	1.14945e-115	1.07957e-117	1.42779e-113	3.69515e-120	4.31268e-116	1.01077e-131	1.70236e-120	1.26387e-114	4.90531e-120	5.56118e-132	1.49554e-114	2.38907e-116	3.06881e-123	8.55989e-118	2.40415e-127	1.16759e-117	3.00879e-116
MAP2K3	5.24282e-83	3.0084e-78	2.9092e-74	1.75604e-76	1.64191e-82	5.88123e-72	5.18032e-85	1.04994e-80	5.20963e-73	2.00331e-77	2.67261e-62	5.82248e-73	1.27294e-74	7.40312e-76	1.94982e-76	3.55006e-89	6.69784e-76	3.38167e-75	4.01325e-69	2.29615e-71	3.69829e-74	7.55506e-74	1.35229e-76	1.77663e-73	4.83355e-75	6.47383e-76	1.03041e-76	5.82827e-74	1.30255e-82	6.2664e-78	7.86684e-80	5.01003e-79	2.7623e-70	3.29902e-65	1.80966e-66	5.23434e-74	3.26015e-74	6.66113e-81	4.72066e-74	3.01237e-76	4.0773e-59	1.14951e-62	1.61234e-74	7.47928e-66	1.00342e-75	1.0393e-82	1.12087e-82	3.44646e-76	1.95617e-77
CPD	9.3731e-28	5.81443e-31	2.08007e-29	1.28677e-29	7.93898e-31	4.74697e-29	1.39909e-24	8.90823e-28	1.2464e-25	7.55624e-27	1.60425e-28	4.89458e-24	5.73355e-35	2.09676e-30	6.06514e-31	1.63618e-28	2.50795e-25	2.16657e-29	1.15043e-28	8.49049e-24	1.21384e-27	5.7569e-30	2.37356e-25	1.87897e-27	1.72446e-25	1.09924e-26	3.00482e-28	9.83978e-30	8.692e-31	1.39072e-27	1.82092e-28	7.95664e-36	7.13565e-34	1.37633e-36	2.80144e-26	1.55654e-26	3.36768e-22	1.77815e-22	2.51846e-33	3.31997e-27	1.15906e-28	1.3394e-32	1.52617e-24	3.70475e-33	2.54204e-25	9.37361e-31	1.79292e-29	1.70748e-22	8.36911e-32
CCL5	1.50138e-48	1.28886e-42	1.48043e-46	2.19212e-49	1.86629e-44	1.68024e-42	5.30332e-50	1.91329e-49	1.04873e-46	1.09381e-51	3.61758e-53	9.0943e-50	1.44009e-53	6.34415e-46	4.78919e-48	7.74467e-54	7.66962e-50	9.91377e-38	1.59566e-47	8.33168e-45	3.24183e-57	2.02754e-49	3.66507e-47	7.30123e-46	1.19543e-48	9.99236e-42	8.42709e-49	1.60787e-54	7.43244e-52	3.51249e-43	1.08255e-48	1.45506e-53	1.77806e-47	9.37698e-52	9.77276e-54	3.09749e-50	6.9125e-43	8.36779e-50	1.32543e-51	5.75435e-48	5.92468e-50	5.17302e-49	1.06262e-48	2.47558e-47	1.1615e-54	2.96594e-46	1.4492e-44	5.10072e-48	1.11676e-46
CCL3	3.16028e-47	5.56156e-57	3.03729e-55	2.34151e-51	2.22579e-53	3.96287e-52	4.55828e-55	2.82378e-53	1.37744e-51	1.37121e-50	9.33472e-51	1.37864e-60	3.22625e-55	3.60329e-53	1.15276e-52	1.29468e-60	8.91363e-55	1.26599e-46	2.28033e-50	4.0269e-53	3.1591e-55	1.00975e-48	1.02597e-52	8.12042e-50	4.7257e-54	2.03153e-55	1.08203e-60	3.71647e-54	5.39927e-49	1.18001e-50	1.49066e-52	1.0312e-57	7.8333e-50	4.34216e-49	7.19965e-45	7.91104e-50	2.6998e-53	1.17568e-46	2.23674e-52	1.91207e-52	1.17314e-48	6.80107e-57	5.62707e-53	3.40342e-50	4.85197e-60	7.93919e-47	3.85627e-49	6.17197e-50	5.25345e-54
CCL4	5.16552e-51	5.12393e-58	9.17706e-54	3.20002e-59	7.63955e-56	5.42587e-52	1.18583e-58	1.74268e-56	1.76231e-55	5.4152e-57	7.078e-63	6.95862e-61	2.82053e-63	6.73262e-57	3.69208e-52	1.04491e-62	4.02806e-59	1.58554e-48	6.30216e-54	9.72688e-52	5.71432e-65	1.41197e-50	6.08852e-59	3.76804e-54	4.4598e-58	1.13203e-57	8.08342e-57	1.99845e-56	4.0482e-55	2.5079e-54	8.02261e-58	2.53175e-63	4.13313e-53	3.52068e-57	6.75772e-51	1.7628e-53	1.70128e-55	3.55298e-53	1.78851e-55	1.42016e-52	6.57519e-50	1.31464e-57	6.77715e-62	1.51702e-54	1.89637e-61	4.26531e-53	5.3139e-58	6.09237e-53	5.86372e-60
CCL4L2	1.86652e-87	2.61245e-84	6.76581e-91	5.42652e-95	3.10763e-89	8.66987e-84	1.39081e-89	2.10913e-90	1.84974e-85	1.58869e-85	3.08897e-96	3.68079e-95	5.81924e-98	3.55861e-92	8.07928e-83	1.38563e-97	1.323e-91	7.94565e-85	1.23328e-86	3.80569e-85	4.1057e-97	2.97915e-88	6.23883e-91	2.9664e-86	1.39186e-88	1.23935e-90	1.24575e-85	1.65978e-94	1.05914e-88	2.93298e-89	1.37762e-87	3.51476e-96	1.31604e-84	7.90856e-88	2.5803e-84	3.55836e-89	8.46619e-94	1.26667e-85	3.087e-89	4.95062e-86	7.30611e-80	7.84881e-92	2.50587e-99	8.65136e-90	9.58134e-103	5.03379e-88	1.1771e-93	2.11123e-80	5.41374e-96
EPOP	7.76675e-32	2.47135e-40	3.96649e-37	5.45651e-37	5.79487e-39	2.14803e-35	1.17313e-40	3.72256e-43	1.20476e-40	6.66775e-42	1.49225e-38	5.47041e-44	9.98573e-40	1.04393e-40	6.54687e-34	3.2959e-40	9.22371e-38	4.58869e-38	1.9002e-40	7.48084e-42	1.10608e-39	6.75754e-32	1.16076e-40	1.40635e-38	1.15098e-39	6.09292e-43	6.46556e-40	2.36363e-40	5.63268e-46	5.15802e-38	4.20308e-40	8.71627e-35	6.78169e-36	1.55976e-33	1.55804e-45	6.54403e-42	2.65612e-41	1.3721e-43	1.26131e-38	1.21023e-40	3.55272e-37	8.29035e-39	1.43401e-42	5.69128e-39	2.84534e-43	1.51266e-41	5.18723e-46	2.29525e-42	1.80844e-32
CASC3	2.50531e-45	2.73818e-38	6.83186e-44	1.77511e-43	2.27326e-37	5.8843e-45	1.35602e-40	3.68329e-31	1.86992e-47	5.05141e-37	2.21593e-49	1.78541e-37	6.38644e-34	7.57765e-37	2.11244e-38	1.03e-35	4.18709e-42	4.18744e-43	7.31491e-41	2.15992e-37	5.77197e-45	4.35722e-37	2.39243e-36	3.15999e-40	4.04197e-41	3.54738e-37	1.25426e-39	2.38707e-40	9.35669e-42	6.96667e-44	7.80229e-40	8.76455e-40	2.70398e-38	7.86881e-43	7.90353e-46	3.44488e-37	1.07021e-39	2.94319e-38	3.75099e-39	2.587e-38	1.33004e-43	1.14949e-40	4.29723e-42	2.06834e-45	4.48202e-45	7.42739e-42	1.71464e-40	9.49041e-40	1.75994e-43
KRT10	5.48749e-46	2.0332e-41	1.13315e-48	2.4635e-39	7.1806e-43	1.56188e-43	9.64863e-48	6.7677e-38	7.08933e-36	5.41737e-37	2.2491e-42	1.44276e-38	1.49418e-38	1.11524e-41	9.07963e-40	2.23538e-49	1.20322e-40	4.42589e-41	2.04997e-38	3.31508e-36	6.87496e-42	1.82955e-41	2.04642e-39	4.06816e-40	7.89234e-47	8.46926e-33	2.401e-45	1.69164e-42	1.36569e-41	2.73461e-51	8.56113e-46	1.80363e-40	4.01819e-44	3.85861e-42	2.84812e-44	5.17883e-39	1.14683e-32	4.01306e-42	9.92305e-50	6.96441e-45	1.74994e-41	2.07047e-40	7.65196e-44	1.68226e-46	7.59466e-42	1.87112e-41	1.29046e-42	1.13877e-47	1.21531e-43
STAT5B	2.36584e-52	1.64569e-51	1.26783e-50	5.6079e-44	5.63067e-47	1.77135e-46	3.03648e-50	1.1102e-57	4.0221e-60	1.19404e-49	3.31798e-50	1.1088e-48	2.16293e-55	6.39586e-48	1.32135e-43	1.09898e-54	4.88621e-39	2.58136e-54	5.24935e-57	1.12546e-48	1.29647e-47	4.00384e-48	2.02957e-48	7.11785e-49	8.47396e-55	1.22163e-44	1.43933e-52	2.19157e-42	3.65016e-48	5.67112e-44	3.24821e-47	2.61561e-46	1.14889e-40	5.1553e-50	3.05094e-54	6.90565e-48	3.07891e-43	3.1052e-46	1.00324e-51	4.41849e-56	3.72922e-50	5.50499e-47	3.49491e-48	1.31668e-58	4.18942e-56	5.00827e-43	1.13476e-47	4.18956e-51	9.27903e-51
STAT5A	1.0916e-38	5.924e-39	2.06224e-38	8.69687e-37	2.18013e-45	6.60229e-35	5.50178e-43	1.73008e-44	6.90723e-39	2.77931e-41	2.44842e-48	4.16124e-42	1.65952e-42	1.39197e-44	1.18175e-38	1.05209e-48	1.06876e-50	9.63375e-43	8.58289e-41	1.39758e-46	1.85652e-45	1.07588e-37	1.81286e-38	6.6145e-45	1.07534e-38	1.06077e-41	9.40301e-46	2.82035e-52	4.88748e-52	1.46991e-43	1.70372e-45	5.49765e-45	8.13662e-39	4.18124e-43	4.73893e-51	8.68014e-45	6.05225e-35	8.12693e-38	1.41213e-47	3.61814e-40	2.81443e-42	2.2608e-43	7.42143e-46	4.62666e-40	2.20989e-37	9.70476e-47	9.0977e-45	6.39244e-39	5.76375e-37
STAT3	1.4217e-68	1.2388e-68	3.26037e-62	1.37312e-57	7.64765e-58	6.17431e-53	2.81315e-68	2.61216e-60	5.93023e-57	2.45029e-59	4.52823e-62	3.51222e-59	8.49333e-65	1.53977e-61	1.47041e-61	8.64931e-65	7.08489e-60	2.65307e-65	5.91001e-63	2.36726e-60	5.49904e-65	8.79144e-60	7.8562e-55	1.46871e-53	1.07745e-57	1.74952e-53	6.23515e-59	2.3485e-59	1.00596e-56	1.13186e-56	1.23105e-56	7.62018e-66	1.33026e-65	2.51125e-59	5.30707e-56	1.77779e-69	4.34535e-56	1.75788e-57	1.56588e-62	2.12028e-71	4.79104e-60	1.15698e-59	8.01271e-62	5.84882e-57	2.70061e-63	9.3648e-59	2.91693e-60	6.53695e-60	7.64413e-55
KPNB1	6.69408e-44	3.8105e-41	1.4281e-52	3.99478e-39	6.01058e-45	7.36728e-44	1.47873e-44	4.47756e-46	4.82099e-50	1.40974e-51	8.76098e-50	1.02948e-47	1.32315e-42	4.11693e-44	3.02754e-41	9.62846e-56	8.04224e-52	1.11527e-40	2.46518e-48	3.66294e-44	1.37615e-49	1.03538e-44	1.01262e-48	3.6591e-46	3.65732e-57	1.79079e-43	7.36377e-47	6.3663e-42	2.29519e-50	4.07094e-40	1.3266e-52	4.56995e-44	8.88438e-51	4.06443e-48	6.06135e-46	2.7413e-44	2.41866e-42	1.06519e-46	6.18499e-48	3.23102e-43	8.16311e-42	6.02567e-51	6.27598e-51	7.12601e-47	5.71752e-43	1.45624e-49	6.43284e-50	9.60968e-41	1.18852e-40
TBX21	1.46983e-30	1.51175e-41	8.39825e-45	1.16525e-34	2.00245e-45	1.85746e-32	3.47226e-36	2.27648e-30	7.33957e-37	4.92131e-36	2.32715e-32	6.59298e-31	4.59661e-38	1.31025e-35	3.43479e-39	9.01395e-38	4.13577e-37	9.94144e-31	4.39243e-33	2.4497e-36	1.73829e-34	6.77402e-32	1.45053e-37	1.43515e-35	5.59606e-40	6.73691e-38	1.04516e-35	2.17346e-36	7.51571e-31	3.5881e-37	1.87612e-34	3.92734e-35	1.69135e-38	6.67058e-33	3.52117e-31	9.8597e-43	2.67069e-31	1.17972e-41	2.97418e-38	2.18656e-38	2.40636e-31	1.20443e-32	6.09176e-38	7.21492e-39	8.15866e-31	1.10002e-38	1.59728e-41	3.10776e-31	6.50779e-36
SPAG9	2.58358e-29	1.17304e-42	3.60585e-41	4.83636e-45	3.01301e-45	2.15192e-37	2.03694e-40	1.56011e-36	1.2878e-35	9.89417e-42	2.33405e-38	8.64519e-49	2.84532e-42	1.06566e-39	2.8984e-40	6.44698e-36	4.96356e-45	7.37383e-40	2.94178e-39	1.66269e-37	5.16608e-46	1.84518e-33	1.27428e-40	3.15361e-42	2.97662e-36	4.63107e-41	1.162e-45	6.15161e-38	1.11066e-32	2.18847e-40	1.2536e-40	4.5086e-38	1.41118e-38	4.24439e-42	5.32105e-37	7.2061e-37	2.09512e-34	3.43115e-36	3.78288e-34	1.24899e-45	3.69208e-37	1.74151e-42	3.69937e-36	1.9492e-43	4.40202e-39	8.80931e-48	1.20179e-40	6.6139e-39	7.77975e-38
NME2	1.13469e-247	4.53393e-266	6.79528e-263	7.22292e-240	1.01861e-250	5.09305e-252	3.34599e-258	1.10565e-240	7.18771e-250	7.28082e-238	7.60469e-252	3.31983e-246	2.96027e-249	1.74583e-243	4.34073e-260	2.6787e-252	3.35225e-245	1.58534e-233	1.15859e-236	1.81437e-249	9.31884e-235	5.22011e-252	1.21582e-242	3.53191e-240	1.59037e-246	5.41004e-249	5.28384e-244	5.06015e-237	2.03908e-249	5.30145e-258	4.95589e-253	4.98255e-249	1.34719e-247	1.23386e-253	7.12179e-258	1.88584e-250	6.38877e-248	3.94781e-242	7.57486e-262	8.12155e-246	1.98705e-247	1.73038e-240	1.03052e-245	2.1709e-255	4.06966e-261	4.69184e-239	3.53314e-249	1.14672e-239	4.45601e-249
CCDC47	1.12149e-23	1.17427e-24	3.35423e-27	1.32908e-24	1.23679e-24	2.02364e-23	4.40187e-28	4.35247e-24	1.15698e-31	3.25286e-33	4.39607e-33	3.47558e-37	1.49561e-32	4.90979e-31	7.94329e-31	1.73071e-26	1.21384e-32	6.33226e-30	2.6954e-31	2.08381e-32	7.94591e-35	3.66299e-26	7.15098e-26	3.05451e-30	3.17902e-31	3.3549e-27	7.95533e-32	2.31676e-37	1.20247e-37	1.86457e-23	1.07898e-32	8.21386e-27	2.58174e-30	3.19357e-29	4.15712e-28	3.79299e-28	3.04915e-26	2.80327e-24	6.2243e-31	1.61286e-31	3.49216e-34	6.71942e-37	4.68763e-32	2.8549e-25	9.23187e-27	2.05331e-31	4.04008e-35	5.60993e-28	1.52787e-34
DDX5	1.7345e-108	1.8869e-115	3.43705e-129	2.911e-131	9.04281e-119	4.63034e-125	3.0749e-116	1.17467e-108	7.60317e-112	2.72766e-123	8.70805e-104	2.53211e-111	6.10249e-110	3.39712e-114	1.63241e-103	1.10032e-105	5.01332e-119	7.41144e-117	1.61161e-110	6.11192e-118	1.8602e-117	4.35803e-107	1.94183e-110	7.93161e-120	4.36232e-110	4.99257e-119	6.58261e-123	6.35402e-121	3.12068e-116	7.71052e-125	1.12478e-114	3.31257e-110	1.25038e-120	1.17079e-115	1.67731e-102	9.77195e-117	1.143e-113	4.86019e-113	9.37225e-115	1.91113e-118	2.05937e-109	1.83742e-122	1.57388e-113	1.74757e-116	4.06628e-110	1.72995e-100	1.54401e-116	1.03971e-116	4.39637e-110
RPL38	1.57677e-108	2.79594e-95	1.5381e-93	3.09654e-103	1.73651e-98	6.14667e-104	4.34464e-86	4.21778e-100	9.97278e-96	2.10025e-89	4.77669e-100	2.50804e-108	4.892e-100	1.90095e-95	3.29457e-92	7.44113e-93	2.96454e-94	4.33801e-105	1.40617e-94	1.1297e-98	5.31501e-94	7.12316e-90	5.55045e-94	4.62007e-93	7.27697e-99	9.8361e-99	8.07831e-94	3.35935e-98	2.64256e-96	3.69464e-101	6.2466e-103	2.29533e-103	3.46422e-104	4.33847e-98	2.26756e-98	5.11178e-99	6.92312e-103	8.45946e-93	1.03693e-105	2.02751e-106	1.17609e-101	4.53743e-106	3.99635e-96	1.96859e-100	2.6626e-99	4.48073e-104	6.94943e-95	1.72518e-99	1.63044e-95
SUMO2	2.09006e-74	3.43261e-69	1.09916e-64	1.14111e-68	1.80532e-84	2.82178e-73	1.41472e-68	4.5489e-75	8.03705e-70	3.69318e-84	1.23566e-83	1.66563e-75	1.14167e-64	1.15019e-69	5.86741e-78	2.97536e-76	7.48035e-76	1.08121e-70	1.206e-72	7.8007e-83	4.73373e-68	7.06933e-81	1.83989e-76	3.75337e-75	4.05074e-86	3.30767e-67	2.56972e-76	2.96566e-72	3.6032e-82	1.15791e-67	1.52824e-71	7.44753e-86	1.27781e-81	3.46275e-78	1.31e-76	3.23255e-81	5.69087e-72	2.06741e-77	3.09519e-75	4.02854e-80	5.5273e-71	4.60638e-77	1.01241e-80	1.60704e-70	7.06061e-75	2.94551e-77	2.48182e-71	3.29838e-73	5.65411e-74
GRB2	9.22851e-32	1.05614e-34	1.86125e-28	2.00941e-29	8.88123e-31	5.43802e-33	4.28304e-34	1.13943e-28	7.43878e-33	6.88206e-29	6.53497e-31	6.50888e-29	1.69558e-25	7.26424e-19	8.08695e-26	7.84986e-34	4.82045e-34	1.11623e-30	1.15178e-34	1.01032e-25	2.52069e-31	4.95489e-29	3.67053e-23	5.40398e-33	4.27618e-27	3.39892e-31	2.26877e-28	1.42414e-33	9.1845e-32	1.69465e-31	1.13759e-28	1.8371e-35	6.67971e-34	2.12752e-34	2.22468e-34	1.48782e-32	1.31864e-32	1.38277e-32	5.91425e-34	1.48833e-36	6.6496e-36	4.55082e-32	2.35164e-30	7.83162e-26	5.64181e-24	3.09641e-27	1.04569e-32	1.33762e-30	2.5532e-32
RNF213	1.77403e-32	1.25452e-27	2.638e-28	2.21549e-26	2.2358e-22	1.38485e-27	1.555e-26	2.97004e-24	1.62316e-27	1.64122e-25	6.4282e-19	1.51667e-21	3.54341e-29	3.92569e-23	2.46482e-27	4.64011e-29	8.31044e-26	5.56319e-31	2.13266e-26	2.28994e-26	1.7273e-25	1.75453e-24	2.86401e-25	9.77831e-25	2.64304e-30	2.64416e-27	1.59148e-26	2.97344e-26	3.17908e-28	1.69272e-23	7.62602e-21	2.7019e-24	8.69747e-25	3.25914e-26	1.33718e-26	2.56751e-25	2.4536e-22	5.88341e-22	1.03887e-28	4.99508e-31	3.4323e-24	5.95451e-29	9.84164e-26	3.90975e-24	3.30596e-25	1.02124e-25	4.46934e-26	3.86922e-24	7.35717e-29
RPTOR	1.05459e-32	5.82851e-41	2.31718e-32	1.39156e-39	2.46874e-37	3.45406e-34	1.25547e-38	6.37422e-38	1.65047e-39	4.33722e-40	1.53967e-34	5.58421e-42	3.68335e-43	1.11746e-39	6.95475e-36	2.95748e-40	1.54275e-33	6.77183e-35	6.43232e-43	1.30384e-43	7.66625e-35	5.4859e-42	8.43987e-37	4.85567e-35	1.93764e-41	7.09872e-32	1.05509e-32	6.84578e-38	2.45306e-38	4.66612e-35	2.23704e-40	1.46203e-41	4.83326e-40	5.16417e-39	2.03596e-38	5.63237e-40	3.64775e-42	9.03081e-41	2.98567e-42	1.08505e-39	3.90614e-40	3.153e-34	8.62822e-37	4.12859e-45	1.87002e-38	1.60325e-34	4.48622e-43	4.25219e-37	2.06065e-32
P4HB	1.96705e-24	1.09903e-20	2.35529e-28	2.11274e-22	5.72625e-23	5.6228e-22	1.3611e-26	1.50358e-19	1.69776e-24	1.40715e-19	2.17261e-18	5.39177e-26	1.143e-25	2.07547e-24	2.76959e-24	3.15152e-25	2.30702e-21	1.93296e-24	1.58568e-31	3.81936e-19	5.21899e-23	5.6055e-21	1.34948e-20	1.46758e-24	1.12255e-24	1.90678e-24	5.09382e-23	1.32359e-27	6.11323e-24	3.53954e-18	8.11184e-20	3.51526e-18	8.1177e-26	9.03796e-24	2.48741e-24	7.8768e-22	7.73218e-28	1.63405e-24	2.89922e-23	2.99812e-22	1.60674e-25	9.08117e-28	3.76668e-19	8.52004e-21	6.03183e-23	1.00131e-21	6.15939e-26	2.14846e-21	5.77758e-21
FASN	6.03222e-40	4.34696e-39	5.01331e-43	1.65397e-40	1.55883e-45	5.94948e-40	1.1028e-40	1.02845e-42	3.16525e-44	5.64084e-47	8.5525e-47	7.39341e-48	1.15288e-41	9.12091e-37	1.9123e-40	5.87583e-50	7.04479e-45	3.12247e-31	1.30854e-42	1.101e-40	2.51322e-36	2.03711e-41	1.45677e-41	1.73518e-42	3.04555e-40	5.04296e-32	1.37891e-38	2.76987e-36	1.86636e-39	2.15981e-37	2.09316e-36	5.12256e-40	1.31394e-38	1.32481e-42	2.09618e-45	2.40257e-40	1.5434e-39	1.13012e-37	1.25667e-39	9.77682e-38	5.96056e-43	4.11654e-38	2.85979e-46	3.00245e-38	6.40805e-40	7.89494e-43	2.83599e-32	2.87469e-37	6.34466e-43
CD7	7.45836e-25	2.12338e-25	4.4207e-27	7.39155e-31	2.24217e-29	1.3876e-31	1.35552e-29	2.42598e-30	4.16938e-31	2.08837e-25	7.28031e-27	2.96928e-30	2.38819e-30	1.01452e-23	5.65641e-27	9.47193e-30	8.89282e-29	1.69418e-25	6.29054e-29	1.46463e-27	6.97499e-28	2.71696e-27	1.45584e-25	2.82211e-27	2.9823e-25	3.14939e-22	1.85679e-28	7.39602e-29	2.69002e-27	2.28256e-29	2.40081e-27	6.84642e-32	1.01844e-20	5.09859e-24	4.44173e-23	6.35425e-27	9.74387e-30	2.43022e-29	4.67037e-32	1.48393e-33	1.05767e-24	1.77359e-27	3.724e-28	1.28779e-34	8.45804e-34	6.69838e-26	2.72194e-31	1.79296e-25	2.10024e-25
RBBP8	1.5833e-126	7.02309e-133	2.3863e-132	3.04289e-131	5.0871e-130	3.18531e-139	1.12317e-137	1.82697e-131	1.48611e-133	1.26434e-134	1.06127e-144	5.76175e-127	3.23792e-136	4.26011e-138	7.06769e-133	2.20599e-128	1.86027e-129	8.37075e-122	7.90806e-136	1.50721e-132	5.13616e-131	2.8324e-137	9.9085e-142	3.32292e-130	6.25716e-131	2.14374e-119	5.74558e-137	6.17708e-137	1.28405e-133	3.28466e-133	7.97349e-133	4.47618e-127	3.59198e-123	4.27853e-139	5.33727e-137	4.12977e-121	4.6223e-122	2.71502e-147	5.24714e-144	1.29013e-135	1.13041e-133	1.9628e-143	1.32472e-123	2.2815e-153	1.1842e-130	3.14609e-131	1.83593e-144	4.46581e-128	1.66748e-136
RPL17	4.06192e-144	2.4873e-138	1.16878e-143	3.0826e-143	1.02715e-140	7.55361e-146	3.15529e-140	1.56204e-145	3.86027e-154	1.49804e-148	1.09678e-143	1.80779e-161	2.78787e-152	2.04165e-153	2.05668e-149	3.22003e-155	7.64944e-153	1.4716e-141	9.67901e-156	9.61182e-154	1.0078e-145	1.3178e-141	5.48092e-143	2.2175e-136	3.05362e-148	2.82462e-153	4.12348e-149	7.86115e-169	6.23962e-132	3.00926e-142	1.20078e-152	8.74949e-145	1.09101e-147	1.20736e-155	4.62003e-153	1.24836e-140	1.7876e-153	4.01372e-164	1.05448e-154	1.42014e-149	1.29592e-146	1.46367e-140	2.97222e-152	3.01596e-148	1.31741e-150	5.81227e-143	4.79734e-155	7.4159e-141	4.56674e-147
MEX3C	4.9463e-27	2.98521e-23	2.38147e-24	4.1236e-28	7.36383e-23	8.40819e-23	4.47185e-27	2.43732e-26	4.06049e-25	7.65949e-28	1.79027e-27	4.54831e-23	2.90055e-25	3.44835e-21	2.51317e-23	9.0795e-27	2.50126e-20	5.28975e-23	3.24819e-22	4.01405e-21	1.44634e-20	1.20255e-21	4.22909e-24	4.00715e-24	7.97081e-29	6.49478e-22	7.55091e-24	8.24888e-25	1.00401e-24	3.33719e-26	7.9358e-30	1.11711e-20	3.03159e-19	5.79108e-29	1.94985e-27	5.23617e-21	7.94796e-28	3.37191e-24	2.10783e-24	6.62018e-20	2.0344e-20	3.46414e-22	8.10369e-25	2.06858e-21	1.18024e-25	1.3127e-24	2.07856e-23	6.82721e-24	1.1403e-24
MALT1	6.28432e-67	6.6838e-74	1.20944e-70	4.02119e-74	9.60091e-71	3.93107e-76	9.13726e-69	1.07e-77	5.27294e-64	4.67899e-87	2.16521e-63	6.27908e-81	1.37541e-79	2.92401e-73	2.08386e-72	1.67139e-73	6.63473e-63	5.66358e-68	3.87386e-71	1.79971e-68	1.42911e-73	9.62877e-73	8.60141e-80	2.81661e-71	4.29067e-72	1.00409e-71	2.21228e-73	4.18147e-68	2.94085e-73	6.4585e-72	5.36485e-62	1.12212e-71	7.26166e-78	2.79189e-70	9.98116e-70	8.92955e-71	5.99636e-70	1.12629e-79	6.21081e-89	1.06017e-67	1.00776e-70	1.60796e-74	8.91699e-74	2.70856e-72	3.76537e-70	3.70412e-77	6.08246e-74	1.23661e-62	3.49996e-65
CD226	4.03785e-16	2.28967e-22	9.13069e-17	4.57384e-20	1.61612e-17	1.60599e-21	1.34836e-23	5.49905e-23	5.50911e-19	3.97324e-19	1.47128e-17	1.61175e-23	1.18137e-16	4.58341e-21	3.76423e-17	3.84786e-17	1.91366e-17	1.60189e-19	1.0757e-17	2.9165e-17	2.96964e-18	6.12778e-17	1.76581e-19	5.26982e-18	2.37547e-22	4.45126e-18	1.89577e-20	8.34038e-17	8.67874e-19	1.39826e-18	4.15604e-18	3.4896e-14	3.20843e-19	1.0554e-21	2.14689e-16	1.99935e-22	5.03666e-19	6.19671e-24	8.33828e-20	6.24669e-21	6.05865e-14	5.29016e-18	9.73746e-21	9.79021e-21	1.09584e-17	5.07766e-20	5.77558e-19	2.98059e-19	3.24061e-18
TXNL4A	7.80521e-24	7.49072e-22	2.02812e-27	3.20897e-22	4.69196e-16	3.44276e-24	1.77303e-20	1.01434e-19	1.25014e-22	1.4918e-28	1.93335e-23	1.12739e-21	4.76708e-27	8.102e-20	4.3476e-26	3.91019e-23	2.59072e-18	4.59727e-21	1.73871e-20	6.57134e-22	1.86023e-23	6.82788e-23	3.50604e-21	1.75209e-19	1.13207e-21	6.23059e-19	5.99527e-22	1.92526e-25	8.00318e-19	1.69353e-22	6.48974e-22	2.99868e-23	7.99074e-26	4.82528e-23	1.33588e-21	3.07072e-19	1.08797e-22	5.42935e-25	2.17865e-23	3.32755e-20	2.18176e-21	1.96508e-22	1.92961e-26	4.4308e-21	8.13228e-18	5.52542e-24	1.7117e-20	5.65034e-23	6.72548e-16
BCL2L1	2.22845e-47	9.45158e-48	8.12719e-39	5.16391e-40	2.15262e-44	2.52402e-52	2.29469e-38	5.02648e-46	3.23528e-38	2.12656e-50	3.98258e-41	7.25723e-44	1.84786e-47	4.23386e-39	8.77391e-49	5.12669e-48	1.86967e-45	6.51119e-46	1.53246e-40	3.23728e-48	1.96204e-47	2.19518e-49	9.35618e-44	1.94878e-42	1.28467e-47	7.91362e-44	5.27081e-45	2.0512e-48	4.91115e-42	3.10229e-42	8.22276e-52	2.7055e-50	7.49645e-51	1.60365e-42	9.291e-49	5.41812e-42	5.90801e-48	1.31515e-35	4.41874e-54	1.00153e-35	1.29645e-47	1.952e-33	7.51907e-46	1.03021e-45	3.62473e-42	5.48585e-46	7.08087e-44	2.19653e-42	1.70175e-41
PLAGL2	6.5957e-45	5.08218e-49	5.52294e-36	1.52685e-43	1.18564e-36	7.09706e-36	6.31225e-45	2.79303e-42	1.57233e-41	4.16143e-46	3.49917e-37	7.10847e-39	2.32039e-36	1.06068e-33	1.50733e-47	1.67435e-49	1.38582e-42	1.1755e-34	1.33188e-39	9.89642e-42	6.55261e-45	3.31911e-43	7.0449e-41	2.45162e-42	1.59184e-46	3.20426e-37	1.04685e-40	3.52944e-37	7.2835e-41	4.62071e-43	1.53205e-42	6.29576e-43	6.74578e-38	1.96557e-45	1.7785e-52	5.03206e-38	2.38624e-39	2.23701e-47	4.16845e-46	3.16662e-44	6.77871e-46	9.92919e-36	1.53327e-42	1.98233e-36	4.18135e-46	4.95931e-43	2.59664e-44	9.93506e-44	3.53154e-38
ROMO1	1.6188e-68	4.69351e-85	1.98931e-73	5.24965e-63	3.77074e-65	1.33543e-76	3.15008e-69	2.94022e-67	7.75265e-77	6.48388e-71	7.30783e-74	9.93078e-64	7.30849e-75	2.38056e-70	1.59899e-76	2.13824e-86	9.93507e-69	8.44543e-71	9.10423e-81	1.15472e-62	9.10038e-69	3.48453e-73	5.01637e-76	6.72646e-65	4.15743e-76	8.95308e-68	7.37885e-60	4.7873e-75	1.38413e-68	1.55131e-75	3.34094e-69	2.03197e-77	1.55257e-72	2.7934e-72	5.93889e-71	4.56941e-66	8.63785e-64	8.30217e-69	2.17965e-84	2.8741e-72	2.04023e-71	2.31463e-71	1.81332e-79	9.64329e-87	4.5203e-79	6.18127e-68	5.72209e-78	5.18609e-76	2.87425e-70
PPP1R16B	2.78351e-33	7.56835e-41	4.61973e-37	9.53265e-37	1.49249e-36	1.68307e-40	6.05501e-38	1.69301e-41	5.55914e-33	2.85992e-37	2.67262e-32	9.80255e-40	6.50776e-37	1.85272e-42	2.83021e-35	9.83952e-40	1.09487e-37	4.06999e-33	2.07825e-34	2.4382e-41	1.80126e-42	5.28544e-39	2.00955e-34	3.80181e-40	1.9065e-35	5.90361e-40	1.76002e-31	1.99797e-48	9.49553e-29	2.41433e-41	1.00421e-34	3.50714e-38	1.97601e-45	2.06189e-40	9.68329e-40	4.28709e-40	8.78661e-36	4.40013e-36	5.74592e-42	1.67111e-41	1.5899e-31	1.42968e-45	4.76395e-44	4.38688e-42	5.8897e-38	2.68524e-38	2.48316e-39	7.55765e-36	3.32713e-37
TOP1	1.23e-93	7.72273e-91	1.02589e-91	8.18066e-85	3.5188e-93	8.68994e-99	1.87393e-84	1.74195e-91	8.87466e-95	1.91817e-104	1.49622e-86	5.77e-93	2.77655e-91	4.90079e-94	5.65339e-97	1.84752e-99	1.81826e-96	1.16395e-87	2.78668e-103	1.11e-95	7.06629e-87	1.42902e-94	1.26584e-96	1.15559e-97	2.40834e-87	1.03227e-92	1.61303e-101	1.52397e-105	1.38213e-93	2.39599e-101	4.8789e-103	9.56404e-97	5.15736e-91	1.46109e-108	2.14262e-96	1.66205e-91	1.89081e-89	2.67917e-98	8.7198e-101	4.23856e-97	2.21524e-91	1.83429e-87	1.50457e-90	9.0924e-90	1.42071e-84	2.61314e-111	1.14805e-92	1.02123e-98	5.89013e-79
ZNFX1	1.82558e-31	4.61599e-33	9.90231e-35	1.08617e-34	4.16479e-33	9.47992e-33	4.17286e-29	5.16698e-26	4.71569e-39	4.43839e-35	2.14519e-31	1.16554e-34	5.49879e-32	4.35867e-27	2.12426e-37	1.72507e-34	4.56611e-29	3.30722e-31	2.93301e-34	9.33782e-24	4.60145e-30	8.38679e-31	1.22055e-26	3.35481e-31	2.37684e-35	3.28979e-31	1.29555e-34	1.71741e-32	1.13413e-32	1.02457e-35	1.93425e-33	2.94236e-34	2.32252e-31	1.18673e-29	2.01008e-34	6.72362e-33	3.76996e-29	3.1396e-26	3.60077e-42	7.266e-39	1.88458e-38	1.09211e-27	2.83865e-39	8.3513e-29	7.95455e-31	5.03258e-36	1.65156e-39	2.75929e-32	7.66548e-35
PTPN1	1.32108e-40	2.68343e-48	5.931e-48	6.7286e-46	1.62997e-57	5.96166e-51	1.75348e-49	1.17097e-53	1.32597e-50	1.11481e-47	9.83439e-45	1.47925e-54	5.04549e-42	1.93349e-46	3.59412e-47	2.27461e-54	8.54347e-52	2.61036e-46	1.62132e-51	3.81101e-46	3.97721e-48	3.14371e-53	8.6365e-49	1.12225e-50	3.10064e-43	4.67198e-53	8.35062e-61	2.67287e-46	5.12624e-49	1.20592e-51	1.57838e-50	2.51268e-45	1.80368e-49	1.65191e-47	6.19744e-53	8.53125e-42	1.7729e-45	1.99879e-54	3.41069e-53	5.0939e-52	6.11258e-44	1.75053e-49	3.48067e-47	9.41472e-55	7.62064e-50	8.30699e-46	9.86085e-43	4.03703e-50	4.72113e-53
TSHZ2	9.33066e-116	3.69003e-118	1.66789e-120	2.2063e-121	5.91623e-113	6.38168e-120	1.04322e-117	4.36331e-128	7.03508e-121	1.89972e-117	2.21081e-108	8.82842e-128	3.32882e-109	2.53057e-118	5.99249e-131	2.87597e-126	1.13282e-123	3.27917e-108	4.27833e-115	2.89896e-110	1.08175e-117	6.90374e-113	3.53129e-118	7.12669e-119	8.10539e-125	1.75763e-112	1.53628e-121	2.55941e-128	2.43231e-115	5.29193e-125	1.258e-115	2.4246e-115	2.36089e-118	8.5938e-114	7.30999e-130	1.24366e-123	2.37513e-109	3.03823e-127	5.64391e-120	3.12281e-116	1.18188e-109	1.12798e-117	2.12862e-123	1.03188e-115	1.08045e-123	1.11793e-127	1.43873e-121	1.08914e-130	8.63043e-108
ATP5F1E	1.4248e-131	1.41867e-150	2.41503e-148	4.83375e-129	1.08501e-144	3.25525e-150	3.11812e-139	6.96342e-137	1.50946e-144	5.40023e-145	1.72174e-149	4.59026e-144	7.92416e-135	7.83495e-149	7.42873e-143	2.32103e-133	9.44792e-149	4.0507e-135	8.50023e-143	2.92935e-137	5.07363e-130	7.4428e-146	1.27716e-136	1.01868e-153	4.45796e-138	2.02738e-145	2.31181e-141	2.66682e-143	2.65548e-132	3.30227e-145	1.20533e-145	8.19115e-142	7.43436e-141	1.41617e-135	6.37965e-145	2.54488e-149	2.71876e-147	1.33827e-144	9.30383e-143	1.71304e-143	3.95851e-131	8.61897e-141	2.34197e-135	5.95537e-126	1.2781e-141	1.58219e-151	5.88067e-141	9.75169e-136	1.48703e-150
RPS21	7.91307e-269	3.71184e-246	3.6986e-255	3.7036e-243	4.38444e-246	7.60703e-251	8.22168e-245	7.89072e-271	7.66139e-264	1.69121e-246	1.28985e-267	2.32132e-263	4.50742e-255	1.4818e-272	7.91109e-272	1.51573e-250	3.303e-261	3.895e-266	3.2939e-271	3.3955e-265	2.88446e-248	6.27399e-259	3.73067e-263	9.83497e-251	7.06996e-254	8.7905e-259	2.15442e-258	3.56505e-261	1.6177e-257	1.19675e-268	6.77949e-257	7.96361e-258	2.23367e-272	3.61884e-250	2.89768e-261	6.46719e-272	7.11649e-255	8.80927e-255	3.56935e-257	1.96862e-253	3.86415e-267	9.02548e-267	2.33517e-255	1.10222e-258	6.02237e-256	2.85835e-262	1.29437e-260	2.14533e-262	2.30223e-267
PTBP1	3.01229e-38	7.00211e-46	7.07305e-39	6.64319e-46	3.1516e-45	2.65003e-39	9.44195e-50	4.59371e-35	6.65695e-40	8.234e-39	2.40618e-41	1.43707e-36	3.59333e-36	1.91496e-39	1.1136e-39	4.70069e-44	6.14543e-39	1.02085e-42	3.17976e-38	3.39808e-32	7.81194e-35	1.55471e-41	3.24926e-37	3.65764e-39	1.58477e-44	3.54259e-40	2.98866e-38	4.02776e-42	2.42161e-47	1.83774e-45	2.32194e-41	2.05064e-37	1.19874e-44	1.05576e-34	1.61052e-41	3.32281e-38	4.69359e-38	1.80531e-39	3.67872e-46	3.25253e-46	3.40873e-41	1.05763e-38	8.14652e-35	3.59452e-45	1.18698e-38	7.33209e-38	2.48634e-39	1.75252e-37	3.86549e-42
TMEM259	1.26478e-31	7.63982e-28	9.08209e-27	1.7668e-25	1.58374e-24	4.20116e-24	4.67298e-31	1.86647e-23	3.52288e-28	1.56129e-30	8.98278e-27	3.20425e-32	1.6063e-28	4.34093e-28	3.08015e-24	1.26858e-26	2.47886e-31	1.03374e-29	2.64833e-24	6.26444e-29	1.02403e-31	3.98488e-32	6.58688e-33	5.12553e-21	8.05404e-35	3.15473e-30	2.0138e-27	1.36607e-27	9.52601e-26	5.54056e-35	5.24644e-28	1.8892e-37	7.59183e-31	1.9437e-30	9.17408e-29	8.72664e-28	1.28905e-26	3.59165e-28	1.11906e-32	9.47486e-33	5.54634e-23	5.64961e-26	1.03587e-30	4.61392e-31	8.78166e-31	3.08325e-32	3.36382e-33	2.67886e-29	5.17165e-26
GPX4	9.56911e-20	2.86054e-17	5.94809e-23	4.72835e-18	6.35805e-21	4.01735e-23	3.27797e-20	2.15547e-22	6.09118e-23	8.99826e-25	7.89825e-26	3.23781e-19	2.28522e-17	8.38184e-22	3.10302e-22	2.31643e-21	2.21559e-22	5.7089e-19	1.89183e-20	1.09135e-21	4.96693e-26	4.34982e-17	3.23028e-22	1.09632e-23	2.90418e-22	1.14721e-25	1.11201e-21	3.16569e-23	1.00161e-20	2.11633e-22	1.13818e-24	1.80675e-21	3.33556e-19	6.04637e-20	9.57834e-18	3.88034e-17	5.07686e-20	3.02374e-18	1.04697e-20	2.46184e-26	3.51551e-17	3.2756e-21	4.60415e-19	1.95828e-18	4.10468e-23	5.56029e-24	2.86578e-26	6.10095e-23	1.71059e-23
UQCR11	7.17004e-36	1.45666e-31	2.23203e-36	3.02265e-35	5.94077e-35	1.471e-33	2.63936e-33	1.51225e-45	5.92324e-34	2.84133e-39	8.03727e-41	3.0136e-39	6.49355e-46	2.11406e-38	8.51609e-42	3.52558e-39	4.30713e-40	4.01528e-47	3.03883e-43	1.34899e-33	6.62879e-39	1.14382e-43	3.2529e-36	9.73766e-41	2.77756e-39	3.74967e-34	7.00712e-36	3.89611e-37	5.41593e-33	1.03007e-38	1.60008e-43	3.39572e-38	3.24551e-39	1.22618e-41	7.66489e-37	9.83813e-37	9.09479e-36	1.04489e-35	2.10253e-41	4.54362e-35	1.31171e-34	1.43024e-36	6.4357e-34	1.29594e-40	2.92929e-37	5.42856e-41	1.11158e-35	2.23111e-37	3.28942e-39
EEF2	1.83457e-196	3.10955e-208	2.52855e-208	4.5879e-202	6.26612e-202	7.25494e-208	1.08062e-204	6.79553e-194	1.78103e-193	9.38403e-206	1.7471e-200	5.65871e-201	3.28889e-201	4.70796e-199	6.85205e-186	1.10172e-215	5.14819e-185	7.91065e-202	5.23424e-203	1.6127e-190	1.08605e-221	2.0593e-204	7.09328e-204	7.5028e-213	5.80588e-210	1.20682e-199	5.8213e-207	2.27656e-228	1.54727e-208	2.126e-202	5.10272e-215	5.30118e-202	4.58726e-214	4.01693e-200	1.24317e-221	1.95936e-201	2.11847e-208	6.82156e-202	1.1112e-234	2.6851e-222	1.83143e-215	1.16927e-205	3.5794e-204	1.60944e-191	2.84285e-206	3.33228e-193	3.29292e-227	1.6235e-206	1.18034e-196
TNFSF9	0.000419993	0.00042447	1.02022e-05	0.0434081	3.01113e-05	0.00298774	0.00242493	0.00245272	0.0013964	0.0254608	0.000103419	0.000535557	0.000201239	5.70527e-05	0.0480761	0.000351568	0.0250069	0.0500427	0.0158034	0.0264759	0.00199869	0.000173574	0.0134409	2.30334e-05	7.57327e-06	0.000258689	0.00763924	0.0010343	2.00962e-05	2.914e-05	0.000106522	1.78115e-05	0.00416988	0.00847704	0.00814572	1.66467e-06	0.0263709	0.366031	0.0880789	1.87241e-05	0.0516062	0.00106101	0.00118951	0.00267403	0.000541239	3.16343e-06	2.70425e-05	0.00136973	0.000219821
TNFSF14	7.14816e-64	2.78203e-70	1.47466e-69	7.07597e-63	2.64765e-64	3.0813e-71	1.22473e-65	6.29915e-68	6.85358e-73	1.46307e-65	1.04253e-67	6.99494e-69	7.2695e-70	2.05887e-60	6.24166e-66	3.94623e-69	2.83244e-64	1.70348e-61	2.12304e-68	5.00358e-64	2.22957e-71	2.42857e-69	2.04336e-68	8.35562e-61	1.18656e-72	3.82468e-73	7.99852e-65	2.11047e-62	4.88576e-64	1.29734e-61	1.4629e-65	4.13098e-66	2.12259e-63	6.33116e-63	2.51039e-61	1.96685e-60	5.48192e-67	2.52107e-77	1.12964e-63	1.13641e-67	1.28724e-65	3.94219e-62	9.1475e-61	3.24432e-61	1.23724e-63	5.8318e-81	1.01827e-75	1.07454e-59	7.05053e-67
PET100	2.31611e-19	1.85768e-22	7.8904e-18	3.55113e-25	1.56384e-18	1.53129e-24	1.00015e-16	1.53937e-18	2.42588e-17	6.23743e-16	1.0608e-24	5.8905e-17	1.40399e-16	1.39803e-24	1.60761e-23	3.69088e-20	3.39639e-26	5.5545e-20	1.47872e-20	2.41504e-18	1.94549e-20	4.55749e-21	6.03687e-23	1.84452e-24	1.5344e-19	1.40637e-18	1.8638e-19	3.72213e-23	1.88114e-22	2.76188e-23	1.19238e-26	6.25161e-21	1.46001e-17	1.38752e-19	3.63537e-25	3.83038e-16	6.09486e-20	2.90512e-17	6.6425e-19	2.09342e-18	1.0366e-18	1.02738e-22	1.69566e-21	7.07133e-22	2.70555e-19	1.34677e-24	3.1718e-23	6.82907e-22	1.85502e-23
RPS28	0	0	0	0	0	0	0	0	0	0	0	0	0	0	0	0	0	0	0	0	0	0	0	0	0	0	0	0	0	0	0	0	0	0	0	0	0	0	0	0	0	0	0	0	0	0	0	0	0
UBL5	4.39458e-101	1.11182e-106	1.04302e-90	6.17657e-94	3.90954e-100	4.77454e-103	9.17123e-97	1.24318e-91	3.0119e-95	5.08396e-92	3.10749e-110	2.12359e-88	1.52487e-106	1.94519e-96	2.44418e-98	9.8125e-103	4.68102e-93	4.96375e-99	3.07845e-103	2.38226e-88	7.73374e-101	5.24508e-94	5.6104e-95	5.29583e-101	2.09984e-98	3.87693e-92	2.67789e-98	1.0702e-96	1.33619e-93	2.24754e-98	9.75283e-97	5.35719e-95	9.13591e-92	6.10406e-93	6.81527e-99	1.46396e-97	1.92953e-90	5.49518e-93	3.64608e-98	1.25835e-106	4.32152e-99	4.98308e-89	2.45642e-95	4.33439e-95	1.88113e-96	1.38433e-109	5.97493e-101	5.25223e-84	1.0729e-86
CDC37	1.57565e-45	2.12969e-43	4.26991e-55	1.93295e-53	4.25405e-53	4.24093e-49	2.97668e-54	2.81495e-52	2.25479e-47	9.69034e-53	6.42733e-44	3.81992e-49	2.70743e-47	5.62911e-51	1.71713e-45	2.52221e-54	1.77172e-51	1.38234e-43	2.35466e-49	6.8976e-53	2.27827e-54	6.158e-51	3.13518e-54	1.87466e-43	2.28515e-60	2.14062e-55	1.51614e-50	9.73034e-56	3.56127e-55	6.13272e-54	1.68335e-47	3.81917e-53	4.8143e-50	1.01964e-47	1.13329e-51	2.75766e-51	3.49541e-58	4.51076e-54	4.18075e-54	5.58541e-49	1.01408e-49	1.11899e-48	2.52951e-46	1.60196e-50	1.58821e-51	5.32336e-54	1.75279e-48	8.60528e-44	1.10675e-57
ILF3	1.17786e-68	4.42206e-77	2.23101e-79	5.01253e-78	3.83398e-74	6.45021e-80	7.05334e-76	8.27478e-72	4.69497e-81	2.9007e-79	9.16041e-77	2.90778e-75	3.31678e-76	1.6762e-74	4.72375e-74	2.09655e-86	9.75624e-84	4.63564e-67	1.57547e-75	4.12586e-68	9.25074e-78	6.67462e-67	1.7201e-79	2.89313e-82	3.72729e-84	4.48097e-79	1.64023e-81	9.11579e-77	3.15406e-75	1.24974e-72	1.32025e-86	2.80612e-76	5.15601e-74	2.76313e-67	1.06502e-82	1.84199e-76	6.44575e-81	2.3608e-74	2.57064e-84	3.37097e-81	6.55633e-77	9.65521e-86	3.25776e-75	1.37948e-76	1.42374e-75	1.72235e-75	1.63603e-90	6.82762e-81	1.23401e-73
JUNB	3.23459e-27	1.23457e-24	1.48625e-25	1.93148e-25	2.81108e-21	5.44161e-25	9.97749e-24	1.24915e-24	4.8511e-25	4.05314e-27	1.19545e-21	1.89206e-23	1.5009e-29	2.84558e-26	2.48837e-26	8.46195e-29	4.44463e-24	1.6559e-27	1.71778e-22	4.28308e-27	2.48803e-26	1.80754e-29	4.04032e-24	4.77181e-18	1.81189e-20	1.81001e-27	1.17991e-26	8.69281e-29	1.6545e-25	3.27006e-25	1.00001e-28	9.49973e-27	1.73036e-23	5.58449e-33	1.80047e-27	4.82e-25	1.05055e-26	1.80939e-28	3.35795e-29	2.16337e-24	8.22857e-20	7.41e-25	9.31792e-29	1.54474e-27	1.18158e-24	2.96085e-20	2.48043e-27	2.29307e-27	5.34371e-25
TRMT1	2.61793e-31	1.28001e-43	1.2753e-39	3.47446e-42	6.53672e-41	1.79987e-36	1.02399e-39	1.82067e-37	6.85957e-39	1.95861e-39	2.43573e-35	1.15844e-38	6.30024e-43	8.41448e-46	3.6361e-42	1.13429e-48	2.60767e-39	1.63298e-39	2.40144e-48	2.63384e-37	1.76724e-31	9.0487e-43	1.85398e-35	9.71582e-44	9.71689e-44	3.75786e-39	1.86831e-41	6.45792e-42	4.72417e-36	3.23524e-48	7.46308e-40	9.29745e-42	8.52223e-30	6.11579e-35	2.5677e-42	9.99807e-43	1.19971e-32	5.62469e-43	1.72262e-41	2.23322e-31	2.99951e-47	2.60818e-45	8.77776e-40	1.03898e-40	1.42134e-42	1.85182e-36	8.00995e-40	2.3777e-42	3.30567e-42
C19orf53	3.05952e-29	2.24121e-31	3.33064e-35	8.42321e-31	4.13605e-30	9.55186e-38	3.27867e-33	9.92983e-31	2.9108e-35	1.36884e-34	4.18166e-32	7.69752e-27	3.22182e-31	1.66273e-33	1.1756e-30	1.30886e-32	1.19209e-31	5.29338e-30	1.31583e-39	9.05598e-26	4.19206e-34	4.21379e-33	1.42932e-30	1.68898e-37	2.593e-28	4.49203e-27	1.33351e-35	2.64117e-34	6.43301e-32	2.78277e-27	7.66312e-32	8.69417e-32	1.28982e-31	6.28632e-32	1.18771e-38	7.15998e-31	1.4604e-29	6.64123e-35	7.86988e-38	1.7051e-37	1.09742e-33	2.31792e-32	1.5221e-29	1.33318e-36	7.29059e-29	8.58709e-33	1.83565e-34	6.07653e-38	2.98905e-42
ADGRE5	2.70059e-67	3.06627e-75	3.85171e-84	1.64236e-71	2.26039e-69	2.95585e-73	1.33952e-75	1.83639e-78	1.20777e-82	9.8903e-77	7.40989e-71	1.40279e-69	1.71488e-71	9.01397e-62	1.07737e-69	2.9909e-80	1.20674e-76	3.2065e-70	1.05747e-77	1.22599e-79	6.0576e-73	1.49674e-73	4.94468e-72	2.66647e-68	9.36262e-72	1.69255e-75	6.41549e-78	6.37175e-76	6.04638e-65	5.89709e-73	2.62728e-75	4.01504e-72	1.11176e-71	5.6863e-79	4.78351e-80	1.02476e-69	4.33756e-73	1.38669e-75	1.01208e-81	1.23728e-79	9.95268e-71	3.94598e-72	5.58459e-72	2.42492e-66	4.27483e-67	1.48592e-73	1.44176e-78	1.15307e-75	4.41612e-73
JAK3	2.39235e-36	2.21391e-40	1.72529e-34	6.82715e-35	1.17105e-33	2.40694e-33	2.58865e-32	8.59601e-37	1.02146e-27	1.9343e-29	9.71573e-38	5.64582e-31	3.84249e-31	2.71266e-30	3.08664e-33	2.61545e-40	8.39982e-31	1.90463e-30	1.03507e-26	7.53146e-37	3.08227e-28	7.32688e-30	2.45593e-31	1.70552e-36	4.2936e-33	1.08797e-26	8.3845e-38	4.9026e-36	1.22335e-32	1.0334e-26	5.28094e-29	1.03381e-35	1.26501e-34	6.00125e-31	5.61513e-32	4.83113e-37	4.65097e-35	1.05253e-35	3.44202e-34	4.05166e-33	6.54121e-30	6.48901e-31	1.54161e-37	1.83196e-27	7.31992e-35	3.74552e-34	2.02074e-34	4.1885e-33	1.06852e-34
NDUFA13	6.7617e-25	1.58223e-22	1.33522e-29	5.64909e-20	3.98403e-26	1.15183e-28	1.90355e-23	5.52909e-28	7.65111e-29	1.68759e-28	9.11765e-25	8.61914e-22	1.98917e-24	1.32816e-22	6.57096e-27	3.11365e-25	4.3695e-23	1.62519e-24	3.75513e-20	3.17145e-23	9.64408e-27	8.3508e-26	1.14367e-26	1.65677e-24	9.97183e-28	2.73764e-27	1.07156e-26	1.21224e-26	1.81804e-29	1.71101e-26	8.12911e-26	2.00095e-26	8.39533e-33	7.46972e-26	4.92778e-28	2.15099e-29	7.46622e-30	4.10925e-29	1.8961e-29	6.03224e-24	1.10863e-25	4.8707e-30	4.27188e-25	3.67297e-21	2.93441e-33	1.63576e-22	3.43671e-26	4.38815e-23	4.73356e-22
GPI	2.11046e-40	4.43331e-38	1.13408e-42	1.02997e-45	8.66477e-38	1.31315e-43	8.75465e-45	4.47998e-40	4.48602e-34	6.22989e-42	2.42727e-48	1.34489e-38	3.45818e-38	1.65669e-43	5.13884e-35	3.11166e-45	1.79307e-39	2.54014e-43	3.4606e-39	7.48615e-44	5.30823e-43	7.57701e-37	1.24521e-40	6.39003e-43	4.21345e-46	5.37853e-42	1.03954e-42	5.05363e-39	3.05171e-44	1.16685e-37	5.66057e-41	2.045e-39	2.48051e-38	6.62971e-42	1.97783e-43	1.90816e-40	1.0619e-42	9.23367e-39	6.85689e-39	2.29845e-38	6.77926e-41	3.86464e-36	3.88724e-34	8.85876e-40	1.54326e-40	4.59014e-38	6.15424e-38	7.09145e-42	2.44463e-37
ZBTB32	5.9336e-24	7.70573e-29	2.06858e-31	1.17288e-22	4.80426e-28	2.75679e-24	6.84803e-26	1.9671e-23	2.6781e-26	2.56381e-29	3.38803e-36	7.79722e-27	2.49471e-28	3.71454e-24	3.95206e-29	2.19569e-26	1.21196e-29	1.27293e-27	1.32685e-27	4.00152e-24	1.25743e-31	2.48995e-34	1.90438e-28	1.49283e-31	3.72872e-30	1.41543e-25	4.21238e-32	3.36245e-29	1.89827e-33	4.97401e-34	4.69544e-28	3.41426e-29	7.44814e-26	3.63314e-31	4.55695e-41	1.38372e-26	3.1191e-31	5.3649e-30	3.95392e-30	1.69534e-33	2.35359e-26	8.2653e-23	1.65039e-31	1.45712e-29	4.45414e-32	1.16441e-26	1.24693e-21	1.08135e-25	7.8684e-25
NFKBID	2.38341e-248	7.75125e-266	1.30266e-235	5.64083e-262	2.73853e-256	7.00788e-257	9.21254e-258	6.25034e-243	5.30666e-256	7.14711e-253	2.69624e-253	4.74502e-253	1.74285e-249	1.36144e-248	1.10792e-252	6.66042e-261	7.43771e-249	6.58571e-238	6.14259e-258	1.59189e-258	1.02025e-267	5.76301e-245	1.339e-260	1.96999e-243	5.35602e-253	3.28958e-257	7.51395e-252	1.4828e-252	2.51399e-244	5.69979e-244	7.16866e-253	3.51497e-244	1.63348e-245	2.96047e-243	1.20221e-255	2.63833e-236	8.70062e-259	1.08989e-250	3.09759e-256	5.7182e-260	2.03668e-220	4.39102e-238	4.4432e-243	6.07637e-254	4.13383e-248	9.62702e-269	4.00952e-261	1.64587e-253	2.87687e-253
LTBP4	3.19291e-19	1.32596e-19	1.04598e-28	1.5215e-22	2.24514e-25	9.34789e-21	9.6159e-20	2.05591e-22	2.16372e-28	8.84772e-25	2.19171e-23	6.45422e-28	2.09949e-19	3.25612e-21	3.2783e-25	1.33808e-20	2.04804e-17	5.14343e-17	3.79566e-25	9.86302e-26	1.23736e-22	2.30074e-25	2.16408e-25	3.17509e-20	2.58107e-22	1.31616e-27	1.80776e-21	8.13103e-21	3.69755e-21	6.0134e-21	1.2256e-25	1.01506e-19	3.32273e-20	2.14447e-28	4.02519e-26	1.6057e-21	6.17299e-20	1.98159e-23	3.87242e-26	1.96055e-18	5.31167e-23	2.49051e-25	6.75052e-27	5.05161e-27	1.45353e-27	3.45598e-27	6.62406e-23	4.61908e-29	2.09803e-24
POU2F2	4.64955e-66	9.47802e-67	1.93957e-63	1.90726e-69	2.40397e-81	7.89112e-76	2.78091e-72	6.66011e-76	2.60303e-71	1.3822e-66	1.00728e-69	2.79166e-76	4.50019e-71	1.49994e-74	3.7637e-69	2.97705e-70	2.5176e-76	1.26128e-72	3.08285e-68	7.33841e-69	9.85595e-67	1.55821e-74	1.96061e-70	2.40067e-70	3.29431e-80	3.76722e-67	9.41008e-64	2.07579e-67	9.11942e-74	1.59914e-68	1.32564e-76	2.31937e-74	2.58512e-64	6.37454e-73	1.59704e-78	1.19647e-63	2.13787e-66	2.55102e-72	6.65718e-67	2.23838e-72	1.00611e-72	8.35832e-70	2.30711e-73	3.5622e-76	7.31376e-68	3.22995e-78	1.52779e-80	8.14552e-67	2.43801e-72
SLC1A5	4.29154e-51	6.3066e-55	1.83503e-63	1.6468e-58	3.75515e-59	7.265e-57	1.17583e-54	3.78234e-58	2.84694e-51	1.17113e-57	3.0006e-53	3.60778e-56	1.29156e-59	1.40516e-57	1.9652e-58	6.16514e-53	3.28905e-57	1.69358e-50	2.03275e-49	8.28491e-63	7.12208e-56	7.66237e-56	3.73904e-64	3.13004e-56	2.5826e-68	8.62453e-54	6.10976e-63	1.00326e-59	1.02444e-61	2.34994e-54	6.01111e-57	4.0026e-54	3.21024e-58	1.94107e-51	1.35894e-52	8.17174e-55	4.44056e-43	1.14851e-56	3.23161e-57	2.36475e-59	2.09715e-58	7.66085e-53	4.59537e-57	5.5425e-62	6.04221e-53	3.87726e-55	2.91951e-61	3.00561e-42	4.34333e-57
PPP1R15A	4.1358e-79	2.04103e-80	7.10045e-68	1.04422e-75	2.60811e-68	7.36233e-80	2.05684e-72	1.3586e-84	3.26913e-75	3.7871e-72	1.14294e-76	8.59314e-79	2.78069e-70	1.97039e-76	1.5837e-73	4.85332e-81	5.01336e-65	6.03608e-64	1.46239e-77	2.26906e-73	1.16577e-89	2.14714e-76	1.82993e-84	7.93025e-67	8.47939e-65	1.71792e-70	7.319e-65	3.89287e-69	1.27762e-71	6.77509e-83	2.87765e-79	3.20613e-76	6.1132e-75	1.80048e-71	1.34129e-74	4.97526e-76	2.99362e-79	2.7732e-79	8.03233e-70	1.52464e-74	9.46691e-72	3.74172e-74	5.68216e-75	1.53255e-76	6.68012e-68	1.7947e-70	9.03637e-74	1.8552e-75	5.40446e-70
FTL	8.35213e-29	5.39975e-32	8.98069e-30	1.92947e-25	2.73563e-27	1.82754e-24	1.43585e-28	1.61996e-30	9.3497e-24	1.97833e-32	2.59205e-24	7.05513e-30	3.49347e-29	2.14958e-24	1.07905e-27	3.53327e-31	3.12041e-31	1.17152e-21	2.91319e-28	2.59165e-26	2.63602e-32	2.27831e-20	1.61057e-24	2.51254e-27	3.42418e-25	9.83075e-28	1.02788e-26	2.0126e-31	1.68842e-26	2.04065e-29	4.84296e-27	3.71585e-22	4.86608e-30	4.89873e-24	4.49175e-25	3.0319e-27	4.49425e-19	1.00294e-27	6.99537e-29	2.22289e-29	1.39473e-25	4.57382e-26	1.47031e-25	7.97416e-21	8.71514e-25	1.65975e-31	2.06067e-32	4.34629e-26	1.70167e-19
IL4I1	4.34944e-21	2.48205e-18	7.21903e-18	1.82785e-21	1.13259e-17	9.47144e-23	6.8485e-24	4.10291e-18	2.5031e-20	8.55089e-21	1.03913e-22	1.20333e-22	1.87711e-16	6.94202e-22	1.78972e-25	4.35252e-21	3.87869e-21	9.54558e-16	5.56664e-18	5.81834e-18	1.80477e-20	1.41354e-22	7.52798e-21	3.03331e-22	3.7653e-19	1.77484e-18	7.36302e-22	9.48651e-20	3.18642e-29	8.40198e-16	2.86823e-21	1.01347e-18	1.0964e-17	2.1266e-17	8.63384e-19	3.13525e-18	3.29042e-17	1.28632e-15	3.30133e-21	1.44394e-17	7.17558e-14	5.26624e-20	5.49169e-18	6.24899e-23	1.50743e-21	6.30249e-22	1.89649e-26	1.19803e-22	1.067e-19
NKG7	2.1497e-86	1.38255e-93	3.04232e-86	1.00216e-89	2.73265e-87	1.72086e-87	1.21693e-87	3.52442e-82	1.69164e-86	8.05278e-93	5.25411e-92	1.50793e-93	3.40903e-84	6.53554e-86	3.47919e-80	2.77996e-93	3.7393e-89	1.27054e-87	5.66458e-81	1.17573e-83	5.58322e-91	4.07379e-88	5.85162e-91	3.88563e-88	1.81703e-89	3.1647e-92	9.96038e-92	6.98791e-93	6.07099e-88	3.04821e-79	8.5404e-89	5.16922e-92	7.12376e-83	1.53239e-95	2.95075e-91	1.10526e-80	1.40554e-90	1.10953e-79	5.1876e-90	4.97113e-83	2.16974e-86	1.39013e-84	2.24013e-96	4.14769e-86	4.4031e-93	8.58481e-88	2.95438e-87	4.15543e-86	2.76546e-89
NDUFA3	9.04049e-75	1.14297e-62	8.01774e-61	2.09055e-65	1.97423e-71	1.17911e-77	1.79167e-64	9.72378e-73	2.68288e-72	3.36273e-71	7.6732e-64	1.98414e-60	4.12254e-68	3.71094e-71	6.50989e-70	1.39298e-73	8.35751e-65	1.51032e-65	1.79508e-80	1.82357e-65	3.97424e-70	3.59218e-70	2.62663e-67	4.94111e-71	1.98536e-66	2.83325e-67	1.40163e-67	4.79937e-67	1.74824e-58	2.05601e-67	1.3608e-66	1.12343e-75	3.39526e-68	7.14452e-70	3.89169e-67	1.13884e-73	9.36932e-74	1.85158e-70	2.6635e-64	4.35991e-59	1.2947e-73	1.50377e-66	6.21309e-71	1.27958e-68	2.53151e-70	5.74122e-70	2.77205e-77	1.23672e-64	5.73092e-75
RPL28	1.09348e-91	9.80102e-104	6.24114e-89	5.22247e-97	3.90331e-105	4.89896e-95	6.1653e-93	1.92305e-93	2.10534e-105	4.55044e-98	5.69832e-93	1.82666e-104	2.6786e-94	6.48646e-103	5.07951e-98	1.6675e-107	4.70652e-92	4.1904e-99	1.1216e-99	1.82827e-98	8.47764e-98	2.84051e-99	9.9524e-101	1.12996e-96	7.93231e-101	2.23354e-97	1.00087e-100	1.29817e-98	6.3765e-99	1.99986e-100	1.99387e-107	2.55066e-94	3.31976e-100	3.54091e-94	5.84686e-100	1.89751e-95	4.11698e-84	1.37749e-106	1.45357e-99	2.15784e-97	9.67053e-91	2.44478e-107	1.79897e-98	2.08626e-93	1.16149e-90	3.37816e-107	1.00258e-101	3.2792e-99	1.976e-101
TRIM28	5.29417e-24	2.86776e-36	1.73855e-25	8.75856e-24	6.63428e-29	9.97516e-28	2.4594e-33	4.12836e-23	3.65292e-29	3.86309e-33	1.73641e-27	8.9414e-31	1.00884e-23	2.85054e-32	1.36638e-30	6.43188e-36	2.2616e-28	1.23842e-25	2.13574e-31	6.72331e-31	1.15077e-32	8.95687e-34	2.13887e-27	1.79168e-29	1.24756e-30	1.90586e-33	8.62501e-30	2.02449e-30	3.10999e-36	6.22398e-28	5.61345e-32	1.83488e-34	2.14058e-31	2.56663e-28	2.20525e-29	4.70768e-23	1.49584e-25	2.03673e-27	1.01988e-34	3.56276e-28	3.79259e-29	1.7664e-27	1.82836e-27	1.09868e-27	4.81951e-26	2.12266e-26	5.4226e-36	7.29824e-30	6.45332e-32
RPS4Y1	0	0	0	0	0	0	0	0	0	0	0	0	0	0	0	0	0	0	0	0	0	0	0	0	0	0	0	0	0	0	0	0	0	0	0	0	0	0	0	0	0	0	0	0	0	0	0	0	0
DDX3Y	0	0	0	0	0	0	0	0	0	0	0	0	0	0	0	0	0	0	0	0	0	0	0	0	0	0	0	0	0	0	0	0	0	0	0	0	0	0	0	0	0	0	0	0	0	0	0	0	0
EIF1AY	1.34776e-169	6.13795e-168	1.33309e-168	2.42694e-159	6.13795e-168	1.2794e-165	5.43559e-161	8.97665e-152	1.2128e-162	6.42386e-173	6.27671e-170	1.2363e-163	5.55354e-162	4.92086e-157	1.2794e-165	1.39334e-179	6.21122e-169	1.36072e-170	3.92449e-150	1.37191e-171	1.25853e-164	4.92086e-157	5.6663e-163	2.30499e-157	2.78465e-166	1.31676e-167	2.74173e-165	2.59545e-162	2.69576e-164	1.2363e-163	9.90409e-155	5.55354e-162	6.05719e-167	6.33414e-171	1.05038e-156	2.94808e-171	1.29884e-166	1.39806e-175	7.11131e-146	1.27388e-188	1.25853e-164	4.35923e-153	2.74173e-165	5.6663e-163	1.29884e-166	3.00052e-174	6.21122e-169	2.36679e-158	1.25853e-164
UQCR10	1.1249e-23	7.56596e-25	1.45152e-19	4.75061e-21	9.21203e-25	2.75551e-18	1.06759e-20	1.3657e-19	6.29521e-17	6.1126e-19	2.46515e-19	4.54275e-18	1.68047e-24	6.57784e-21	1.57707e-20	4.30794e-22	1.41006e-21	8.80256e-25	2.87162e-20	1.11663e-17	2.68493e-19	1.52115e-20	4.3484e-20	1.19706e-20	7.89942e-18	1.69908e-19	3.86259e-18	5.67164e-31	3.93921e-20	3.21114e-21	6.34142e-20	5.37423e-19	8.0378e-24	1.14143e-15	6.74657e-20	1.93156e-19	4.36434e-18	6.9071e-20	5.72747e-19	8.03553e-18	1.06769e-19	2.11441e-21	1.45465e-20	3.46799e-18	6.3801e-22	1.5982e-26	9.93978e-19	6.04512e-21	1.07822e-14
LIF	1.2687e-79	2.85482e-82	1.20781e-83	1.0744e-84	8.4831e-71	2.01851e-72	1.64743e-82	8.68175e-86	6.83345e-78	3.37338e-78	2.4021e-88	8.89392e-83	5.77653e-85	4.44126e-82	3.21076e-80	4.49849e-85	7.36422e-77	2.16361e-67	3.80134e-84	1.5912e-77	5.64981e-83	2.52321e-71	1.2264e-82	4.84894e-81	1.35564e-86	2.25248e-78	2.75839e-82	4.79566e-85	1.25002e-72	6.30136e-80	3.08942e-72	2.40238e-86	6.26448e-89	6.2335e-81	8.57913e-75	6.05246e-83	3.45334e-75	1.97593e-86	2.70651e-74	4.48475e-88	3.69594e-78	2.64434e-80	4.24285e-79	8.35002e-90	6.6809e-78	1.74485e-84	5.50669e-80	1.57063e-78	4.01562e-67
SLC35E4	1.44305e-27	1.25809e-33	2.28204e-38	3.71871e-28	2.39354e-30	4.46069e-30	2.90966e-33	3.87497e-32	7.70055e-25	3.18844e-33	2.4085e-34	1.56793e-27	2.91249e-34	3.69749e-27	1.25375e-35	6.68081e-30	4.70689e-29	1.31564e-29	2.83321e-30	1.09457e-29	9.20499e-34	6.55012e-30	1.72313e-28	1.95718e-26	1.57784e-32	2.70319e-27	2.67829e-29	2.08826e-29	5.09435e-36	3.02123e-30	6.39578e-29	8.44678e-30	1.41025e-23	1.66275e-26	1.86605e-31	2.93038e-24	1.36595e-28	3.4953e-33	4.17727e-30	9.65305e-34	2.84071e-24	8.57943e-26	1.80477e-32	1.60999e-28	7.47854e-27	1.41351e-29	1.19237e-36	1.30155e-20	8.79481e-29
MYH9	3.00988e-69	1.25198e-73	6.82579e-75	3.25273e-72	8.55941e-79	9.01559e-63	4.60177e-67	3.55276e-78	1.00358e-76	1.63369e-67	1.36225e-70	1.76694e-65	8.48858e-70	5.13649e-71	1.76101e-71	1.97609e-73	1.26323e-76	3.23733e-74	2.16225e-75	5.16489e-70	7.76695e-77	1.55441e-75	6.32566e-71	9.84382e-70	2.05684e-70	3.78465e-63	1.26384e-68	5.93558e-74	3.08485e-67	2.0423e-68	1.33738e-73	1.32869e-70	3.58562e-77	7.41276e-69	4.66497e-72	4.00781e-70	3.55328e-70	4.49712e-61	1.22392e-74	2.88694e-70	4.35943e-75	3.10629e-80	6.30907e-79	5.32096e-71	1.34428e-71	4.70286e-75	5.88305e-78	6.35151e-73	1.50764e-73
DDX17	1.46503e-24	5.61471e-24	3.71785e-30	1.8215e-20	8.96925e-28	1.60857e-23	4.87937e-26	1.26834e-29	1.01704e-24	1.21236e-21	3.10089e-23	2.79497e-24	9.12702e-21	1.43859e-22	1.38062e-21	1.68358e-21	7.49258e-28	1.13002e-27	4.80858e-22	1.40178e-22	8.93157e-22	6.05612e-23	5.03028e-18	2.61538e-24	6.05043e-27	1.09019e-28	2.35357e-28	9.76177e-31	6.14331e-23	2.00979e-19	7.20126e-29	8.1004e-26	5.42954e-22	1.77797e-22	1.13871e-22	1.67592e-26	2.72768e-20	1.95844e-21	3.31253e-29	5.5584e-30	3.64137e-19	5.46148e-23	1.51303e-27	9.77977e-29	6.28971e-28	1.08112e-30	4.76608e-25	1.01692e-21	3.06373e-26
APOBEC3G	4.79007e-25	2.39776e-21	7.76936e-20	6.74997e-27	3.03237e-24	2.18309e-19	1.08897e-27	1.53606e-24	7.53466e-22	1.36908e-28	1.56484e-26	1.48355e-24	2.72556e-23	4.52998e-22	5.17009e-27	3.72255e-27	2.35168e-29	1.42127e-17	4.5287e-20	1.74096e-24	1.96343e-27	6.61012e-22	3.45677e-25	1.08677e-25	5.44326e-26	1.66805e-24	8.55763e-26	4.47703e-25	1.13308e-28	1.69818e-24	4.41928e-22	2.46646e-20	4.02023e-31	5.91367e-26	1.08202e-25	3.04425e-23	9.59333e-27	2.69465e-24	1.75142e-21	3.64885e-21	6.00668e-19	5.93917e-20	5.75449e-25	1.63616e-25	6.76645e-26	3.63683e-24	6.13404e-28	1.09823e-24	8.30785e-23
GRAMD4	4.19848e-42	1.05319e-42	1.50402e-52	1.42432e-52	1.13273e-48	7.51084e-50	2.06845e-48	4.48375e-50	3.91744e-47	1.82239e-53	2.67122e-52	2.72251e-54	1.09233e-49	1.98683e-44	3.11478e-45	1.17672e-44	3.28779e-45	7.74568e-45	3.41063e-52	4.28464e-57	3.74064e-48	2.25555e-51	1.27448e-52	1.99133e-53	6.17266e-55	7.1373e-54	1.15955e-48	1.01739e-42	2.92392e-47	1.62115e-51	8.71261e-45	1.27444e-52	2.20915e-49	6.09672e-46	9.7056e-52	2.99221e-42	2.48928e-47	6.85159e-47	8.64117e-54	1.94754e-55	6.01979e-51	4.00051e-41	8.26007e-43	2.7732e-46	1.14473e-53	1.97341e-47	3.45074e-43	1.68249e-45	9.82602e-48
PIM3	3.1551e-84	1.25891e-88	6.35802e-88	4.21629e-82	5.93647e-89	1.59304e-92	5.40697e-89	6.06335e-82	8.15969e-83	1.04612e-100	2.10955e-85	3.26517e-93	6.00351e-86	3.31804e-87	1.46519e-79	2.52184e-90	1.33495e-82	3.53259e-81	1.92275e-87	1.6143e-89	2.37149e-93	7.22296e-86	3.49402e-91	5.13339e-84	7.55311e-80	9.15184e-88	3.75001e-84	2.21975e-85	2.91199e-89	1.7859e-83	1.86702e-81	4.77641e-86	3.40085e-86	6.96889e-78	1.44949e-88	3.29807e-84	7.58942e-96	3.00504e-96	4.13214e-80	6.45745e-88	5.36455e-71	4.7178e-87	8.89514e-89	9.58641e-83	3.17345e-85	2.97863e-97	4.75424e-85	2.42856e-75	1.77168e-90
TYMP	2.78771e-37	5.09505e-38	3.30297e-32	1.18135e-32	5.91203e-32	4.28333e-31	1.6038e-30	5.9229e-34	9.26831e-34	1.92817e-33	3.51829e-31	2.83217e-33	4.94475e-36	2.7325e-40	3.68576e-31	2.24847e-32	1.17439e-34	5.57533e-34	2.27115e-34	2.01569e-36	1.9629e-32	1.1565e-36	1.79707e-26	2.07882e-33	1.97447e-32	4.35797e-31	2.89845e-38	1.25428e-34	5.29526e-34	2.24237e-34	1.59159e-29	1.51356e-30	1.49532e-39	4.31786e-35	1.71921e-30	5.03781e-33	2.54628e-27	8.03392e-39	1.19614e-33	5.65454e-32	4.07085e-34	6.75544e-26	3.34833e-32	3.35666e-28	3.648e-27	2.30609e-31	6.26484e-32	9.49194e-32	2.35453e-27
SOD1	2.04508e-60	3.4402e-56	1.26296e-50	2.08692e-51	2.67659e-54	1.45811e-50	7.64181e-60	7.12443e-57	3.24316e-54	1.59073e-52	5.52948e-54	1.41391e-53	1.24715e-56	2.08731e-50	4.77978e-56	6.41084e-55	1.26654e-59	2.43207e-57	5.33998e-59	1.00202e-62	6.07196e-57	4.53549e-53	1.46244e-55	6.54073e-48	3.9259e-56	3.26393e-52	3.69867e-53	1.68187e-54	1.86084e-60	3.29566e-46	3.26982e-56	4.8856e-52	4.42181e-51	5.81493e-63	5.33171e-59	1.88094e-54	1.36184e-55	2.21876e-56	2.03378e-55	3.06902e-60	1.90906e-50	1.4369e-50	3.88313e-52	7.45711e-49	9.69675e-52	7.06772e-56	6.86965e-54	4.49552e-66	2.0995e-58
URB1	1.51098e-22	7.01453e-29	1.94055e-25	2.86652e-22	8.33405e-28	5.07506e-24	9.02734e-23	7.76089e-27	3.52131e-26	8.39809e-28	2.22971e-25	1.81547e-21	5.21959e-30	5.33871e-18	3.43447e-24	1.72444e-26	4.29989e-31	1.78531e-26	7.51925e-35	4.26925e-27	6.94687e-25	2.35335e-29	9.00187e-23	1.53172e-29	8.043e-22	3.22324e-27	1.67435e-20	7.6198e-26	1.46954e-27	4.26694e-28	6.08129e-25	3.27918e-28	3.2886e-28	5.23568e-28	1.14314e-25	2.79378e-22	1.26977e-24	3.71325e-22	3.24275e-25	5.31349e-21	2.65271e-20	7.47693e-21	4.0475e-25	9.07526e-25	4.01954e-27	8.51386e-29	3.87603e-29	6.0014e-23	3.86971e-27
IFNAR2	1.08862e-35	4.27047e-40	6.9721e-37	9.36441e-38	3.11541e-42	2.68206e-35	7.64105e-41	6.09948e-36	4.27392e-40	1.3213e-37	1.59766e-32	4.83819e-35	8.44787e-36	8.49124e-34	3.13592e-42	1.09453e-34	6.99677e-32	1.99699e-39	1.55169e-38	1.50769e-28	9.49825e-40	4.52891e-36	1.23953e-35	1.8338e-40	1.51405e-37	2.50393e-37	2.41152e-32	1.42843e-42	5.66598e-33	1.43505e-38	3.92291e-34	3.41716e-43	2.60973e-35	4.24263e-40	1.23524e-40	4.22306e-30	8.72701e-27	3.78117e-37	1.35368e-42	1.4599e-37	2.57228e-43	2.32757e-37	3.11896e-38	4.64823e-38	1.05376e-38	4.97938e-44	1.92678e-44	1.65916e-41	8.41712e-36
GART	2.08478e-18	7.69295e-26	2.54559e-23	5.02995e-22	6.62084e-23	6.26808e-24	3.00359e-19	5.51636e-21	1.13402e-21	1.04777e-21	1.74799e-19	3.97731e-25	2.24056e-18	1.45213e-24	3.05808e-25	1.39657e-31	2.65473e-22	1.41811e-18	4.14984e-22	5.62498e-26	1.2349e-28	6.75209e-21	4.08506e-24	4.53767e-25	1.27808e-24	2.13838e-17	1.49296e-19	2.93184e-21	2.0473e-15	1.1531e-27	5.74135e-24	2.93175e-25	1.44082e-24	1.85859e-21	1.00579e-23	5.77051e-22	1.54422e-24	1.11891e-19	3.59012e-26	2.06741e-18	6.54814e-25	7.62464e-25	2.03046e-25	2.05939e-22	1.1773e-22	5.79898e-23	2.49393e-26	1.9421e-23	3.20359e-22
ATP5PO	8.49601e-23	8.85577e-25	1.00552e-26	9.22372e-29	6.20118e-23	8.2197e-24	9.94344e-23	3.4296e-23	8.59697e-25	2.48719e-24	8.08556e-25	2.53186e-21	3.35466e-31	1.41608e-24	4.80314e-19	3.42044e-24	1.97833e-20	4.26112e-26	1.62662e-29	2.90533e-26	2.44098e-25	2.48711e-29	9.40663e-24	5.32828e-28	3.53464e-28	3.00735e-20	2.54687e-23	3.10252e-23	3.00152e-27	3.05281e-30	5.56445e-23	9.87552e-26	1.05171e-27	1.38354e-22	7.22594e-28	9.1315e-21	2.21216e-28	1.04979e-27	2.46093e-26	8.21744e-31	3.69134e-28	1.44987e-26	1.13139e-23	2.40139e-26	2.00581e-17	5.35141e-23	1.21084e-25	1.45029e-27	4.76121e-22
SLC5A3	3.01416e-34	4.54837e-29	5.19574e-26	5.2301e-32	3.35524e-34	1.59825e-35	2.89873e-31	2.89717e-32	6.68408e-40	1.9382e-36	1.08685e-35	1.02973e-35	1.00289e-32	1.56125e-34	2.44093e-38	2.25356e-34	7.81257e-38	1.90043e-31	1.48768e-28	6.04252e-30	1.85325e-40	7.90711e-34	2.30641e-38	9.64476e-33	8.48186e-31	3.58867e-29	1.43783e-36	5.25749e-32	8.15819e-32	4.721e-35	3.50946e-32	4.5564e-29	9.85481e-33	5.14116e-34	6.89009e-40	8.23708e-36	2.00336e-37	6.86069e-33	1.86422e-36	3.76354e-31	2.70523e-37	2.60759e-31	3.06505e-29	1.31719e-31	1.89235e-25	5.25356e-33	8.93268e-39	6.11733e-32	1.32352e-34
MT-ND1	1.41886e-91	4.81976e-113	1.2543e-111	1.77036e-91	9.86398e-102	5.49217e-91	5.53573e-100	3.92744e-94	4.63425e-95	7.0497e-105	1.6522e-95	4.31377e-97	1.42435e-93	4.8263e-103	4.8319e-90	2.22037e-97	9.30447e-109	8.82047e-102	8.57085e-95	2.23243e-91	6.02874e-100	9.64441e-97	4.66179e-93	1.90234e-100	6.37089e-103	1.58748e-104	7.43907e-97	1.16988e-91	1.63142e-95	7.62798e-104	5.67714e-102	1.53641e-93	3.70951e-103	1.69969e-99	1.58941e-101	7.5968e-95	1.65677e-99	1.10776e-92	2.90451e-98	3.61183e-96	2.01591e-108	1.91602e-95	5.6322e-100	3.21446e-92	4.99257e-105	2.03482e-90	4.1418e-103	2.4084e-100	3.28862e-105
MT-CO1	0	0	0	0	0	0	0	0	0	0	0	0	0	0	0	0	0	0	0	0	0	0	0	0	0	0	0	0	0	0	0	0	0	0	0	0	0	0	0	0	0	0	0	0	0	0	0	0	0
MT-ATP6	3.09857e-148	2.65753e-157	1.45097e-159	2.52529e-165	4.27151e-170	1.48905e-166	1.39599e-158	1.96294e-158	6.17353e-167	1.10247e-165	5.21882e-164	1.42149e-166	1.31695e-154	2.90931e-169	4.57273e-153	6.81821e-169	1.52245e-174	2.97166e-170	6.15952e-162	6.5631e-150	5.24104e-145	6.80292e-174	2.62567e-157	8.06974e-166	4.20486e-174	3.33326e-184	1.02459e-158	1.63263e-152	4.35774e-153	4.12015e-166	5.81053e-149	5.39109e-151	8.93962e-168	8.77685e-160	6.8333e-165	4.82135e-155	5.13895e-163	5.43972e-155	2.97367e-168	6.48434e-158	7.75974e-170	4.65872e-160	1.61439e-169	1.7405e-152	4.69149e-166	7.95897e-165	5.10417e-170	3.18432e-164	1.20568e-168
MT-CO3	2.13834e-58	3.64723e-69	4.37294e-58	2.45404e-58	1.21186e-67	7.57788e-67	1.58487e-57	6.36718e-65	3.6888e-59	1.35603e-62	3.32032e-63	9.99991e-59	3.83583e-57	1.0165e-64	3.20294e-61	7.15474e-67	1.07099e-73	1.0532e-64	1.61331e-56	1.50411e-63	2.1972e-55	9.77215e-68	7.16191e-56	1.12024e-65	9.35087e-70	2.17044e-68	2.27018e-66	2.95756e-61	1.94317e-62	1.84395e-73	6.51527e-58	1.70908e-62	2.31967e-66	4.65426e-57	1.99405e-64	4.56668e-70	2.21846e-63	2.53361e-60	1.03324e-62	2.44993e-68	3.87358e-76	1.14002e-53	3.88273e-65	4.9329e-64	1.73609e-64	1.39717e-65	1.08687e-69	1.84423e-64	1.24652e-61
MT-ND3	8.13596e-24	2.41678e-13	8.40703e-20	1.91856e-20	7.26365e-17	1.65509e-17	2.42104e-19	1.69801e-21	4.76919e-22	1.85433e-13	7.94266e-21	1.02635e-22	4.35808e-27	1.53346e-15	3.23762e-20	1.1781e-20	7.02672e-17	3.5691e-18	5.4836e-25	1.21193e-23	5.97046e-18	4.20868e-19	4.19938e-25	1.79284e-18	1.58779e-15	4.06653e-16	6.88644e-24	7.56248e-19	3.29089e-15	5.58088e-21	5.61836e-18	5.862e-21	6.73869e-22	1.14656e-21	1.0465e-19	1.00824e-15	1.23898e-18	2.12717e-18	3.38411e-20	1.64947e-18	1.15606e-18	1.58591e-21	5.00243e-14	2.05028e-17	2.55288e-17	1.23224e-18	1.19906e-20	2.49981e-19	1.13379e-21
MT-ND4	2.89768e-102	7.63397e-102	4.66673e-100	5.566e-81	5.83847e-100	2.11869e-97	1.23336e-93	4.19014e-91	1.88722e-98	2.65977e-99	5.38178e-92	1.27904e-92	7.38596e-85	7.73281e-92	9.32517e-93	6.98875e-103	1.7451e-91	1.02331e-98	3.30257e-93	1.32569e-95	2.05141e-102	1.71436e-108	1.06205e-87	9.8198e-100	1.05446e-102	5.7917e-106	1.43569e-96	2.94063e-88	5.61246e-91	1.03513e-100	2.93314e-98	5.12373e-92	9.88697e-104	1.43311e-95	6.61041e-103	4.35979e-96	4.91769e-94	3.75e-99	1.61909e-97	2.43988e-94	2.65623e-100	2.56368e-97	2.33579e-101	6.71357e-98	3.04351e-94	4.63993e-88	1.29605e-100	6.44133e-97	2.88909e-97
MT-ND5	4.06908e-66	7.74706e-68	3.43171e-60	3.85783e-58	7.49126e-73	6.76386e-56	1.55206e-57	3.22537e-50	3.99627e-59	9.48761e-64	4.73184e-63	2.13944e-62	9.26134e-64	4.69225e-60	3.64319e-51	1.76522e-66	8.35657e-62	9.48834e-68	1.40627e-60	5.87354e-64	1.05493e-60	2.43283e-67	1.61948e-61	7.37181e-60	1.3946e-66	1.44075e-54	6.07517e-59	8.77015e-60	7.02134e-60	6.24915e-66	6.2669e-65	2.68083e-59	2.36392e-67	3.96324e-58	5.50027e-70	3.71178e-62	1.21503e-49	4.36072e-67	4.59801e-57	7.502e-58	2.27009e-66	1.50694e-65	8.40876e-67	2.00108e-63	5.21116e-73	2.31608e-58	1.21277e-60	3.94463e-60	2.36339e-64
MT-ND6	2.74146e-36	3.81349e-33	1.44243e-34	2.17514e-32	5.02744e-33	3.89598e-31	8.36442e-32	1.1529e-32	1.46387e-34	2.72412e-26	9.82612e-30	7.45199e-26	2.29828e-27	1.20326e-31	8.14093e-28	7.35502e-41	2.65623e-33	2.64337e-34	1.89613e-34	1.05172e-27	2.02716e-29	8.57367e-33	2.11507e-33	3.31458e-39	4.34784e-37	9.20808e-33	3.76974e-31	1.16544e-33	5.11324e-30	5.5707e-38	9.57324e-32	9.29087e-24	4.77697e-34	1.36785e-29	7.18152e-33	6.43943e-34	8.53937e-26	5.3036e-30	5.66629e-39	7.9952e-27	3.40324e-34	2.68284e-33	1.93861e-35	2.96647e-31	9.1272e-32	9.14129e-33	1.41625e-36	2.1819e-33	1.26864e-31
[truncated: 51 more columns]

## Sheet: CD4_SeverevsHealthy
gene	round1	round2	round3	round4	round5	round6	round7	round8	round9	round10	round11	round12	round13	round14	round15	round16	round17	round18	round19	round20	round21	round22	round23	round24	round25	round26	round27	round28	round29	round30	round31	round32	round33	round34	round35	round36	round37	round38	round39	round40	round41	round42	round43	round44	round45	round46	round47	round48	round49
SDF4	1.3482e-33	1.47513e-21	4.42248e-29	5.21259e-30	7.79049e-26	6.1664e-28	3.59649e-33	3.18057e-33	1.19592e-39	1.42668e-25	1.74234e-34	2.45412e-23	4.39757e-34	2.84948e-26	1.40059e-33	5.90671e-33	5.13398e-24	1.38958e-24	3.52284e-31	2.73141e-31	8.36053e-33	4.47455e-24	2.80079e-29	1.31478e-31	3.67009e-27	6.73321e-30	1.25209e-32	2.75685e-27	1.03708e-31	3.06097e-30	1.43619e-32	8.99595e-33	3.61404e-25	4.30894e-28	3.80452e-32	7.28639e-24	5.90794e-30	1.35376e-32	6.36552e-37	7.18446e-29	6.29473e-31	3.24314e-33	6.49013e-37	1.26702e-34	3.67576e-28	9.63113e-34	1.86993e-37	1.21127e-27	2.00966e-31
TNFRSF9	8.99907e-65	1.35211e-64	1.7391e-58	3.49554e-63	2.82462e-64	6.75168e-71	1.73735e-56	7.76341e-62	2.13175e-50	2.73181e-61	3.17575e-70	8.48359e-58	3.03042e-71	6.53948e-69	2.38776e-53	3.98046e-65	6.23866e-59	2.97649e-59	6.03242e-58	3.61336e-62	1.28678e-68	1.93986e-57	1.05375e-50	2.58012e-53	5.75825e-65	1.47292e-57	1.60082e-69	1.87977e-59	4.00775e-58	3.04869e-64	3.68651e-60	8.66122e-64	5.44519e-53	3.36847e-62	1.04957e-55	1.2676e-66	4.46937e-57	3.3657e-59	8.95881e-61	5.75376e-65	5.64145e-58	2.20875e-55	8.0734e-68	6.13081e-59	2.06466e-60	6.85392e-61	1.13594e-57	3.31098e-57	3.12421e-62
EFHD2	1.34482e-16	1.38568e-21	1.02928e-16	2.47972e-17	1.4232e-16	7.05789e-21	1.52171e-18	2.2683e-22	5.23789e-13	6.6975e-18	3.25741e-16	6.40851e-14	7.12082e-19	1.2905e-17	8.58452e-24	1.06464e-19	6.39221e-21	2.62129e-18	1.23162e-20	2.95385e-13	4.19615e-18	2.28491e-19	2.7505e-15	7.49863e-20	1.4396e-20	1.01253e-14	2.42133e-15	5.38442e-22	3.15462e-14	2.68399e-25	6.04143e-18	1.71299e-13	1.5404e-19	3.93417e-16	3.71448e-25	9.71352e-17	1.0444e-17	7.66182e-17	1.09984e-16	3.83381e-20	3.33086e-16	2.29442e-19	2.32133e-13	3.50449e-16	3.58838e-19	7.57776e-14	9.12401e-17	4.26336e-18	5.72195e-14
ID3	4.56904e-10	1.75352e-12	3.71126e-14	1.30864e-10	1.95675e-14	5.3177e-16	2.97701e-13	1.21956e-15	8.98008e-12	7.47456e-15	8.31575e-18	6.84546e-13	8.46056e-13	1.59515e-17	3.67358e-15	4.02514e-17	1.56622e-16	2.02272e-18	2.29e-19	8.63579e-15	5.29703e-15	4.66117e-13	1.08311e-15	9.44835e-15	2.30777e-14	5.46967e-17	1.1105e-17	8.50742e-14	8.69992e-16	1.36281e-11	1.54269e-14	2.52601e-12	3.94128e-13	2.06192e-13	5.35129e-15	1.13373e-10	3.51121e-12	2.05593e-17	3.57136e-16	4.81297e-20	4.66818e-11	6.55579e-16	2.01995e-14	1.2662e-14	6.09621e-12	7.88059e-12	2.01349e-15	1.02921e-15	4.09222e-15
RUNX3	4.30669e-22	4.33097e-25	2.84447e-23	3.13655e-26	6.073e-21	6.76672e-27	7.39013e-25	1.58917e-31	4.02041e-26	2.98669e-21	1.80677e-28	2.49365e-25	4.4386e-22	8.58144e-24	4.34976e-23	1.06661e-19	6.34297e-36	1.8937e-26	5.49578e-27	5.56767e-25	1.59704e-21	6.21692e-25	5.19177e-27	9.12317e-25	7.63119e-27	5.67587e-25	3.16525e-28	3.64011e-24	1.15897e-22	3.89252e-24	2.94768e-28	1.07278e-24	2.352e-29	3.79979e-24	1.96341e-27	1.01417e-25	8.77476e-34	1.45199e-29	1.61474e-26	7.62268e-28	2.45558e-26	1.36553e-26	4.47489e-19	4.09267e-24	1.75303e-25	3.27708e-28	2.91103e-27	5.00537e-25	1.55176e-18
AK2	3.45066e-37	1.22939e-34	7.69524e-41	3.33058e-33	1.08898e-37	8.53218e-36	4.62193e-41	4.00653e-35	1.95527e-41	1.91639e-39	6.53999e-35	1.75699e-37	1.07755e-33	2.90949e-40	5.12288e-40	1.03431e-37	2.85553e-38	3.09765e-42	3.71926e-40	8.62896e-38	6.22582e-41	3.30352e-44	9.93286e-44	7.15802e-37	3.09812e-42	6.38377e-34	1.29147e-38	6.27485e-45	1.10295e-44	4.71895e-38	1.46193e-39	6.51977e-48	6.5366e-45	4.49495e-38	7.20394e-31	2.49605e-47	3.76735e-40	4.29859e-34	4.19372e-34	1.14439e-41	2.59328e-43	9.47626e-39	3.42307e-41	3.86133e-37	4.6754e-34	1.82949e-40	1.69929e-32	9.95868e-40	1.1728e-43
SMAP2	5.3387e-41	8.17436e-61	2.54917e-59	9.24395e-50	1.57358e-45	2.72534e-44	4.76263e-52	2.21548e-38	9.67668e-44	4.04597e-47	3.23773e-52	6.28954e-40	3.30143e-42	2.67871e-57	1.57823e-43	1.99714e-50	3.39316e-47	1.32255e-38	4.03928e-52	7.34438e-49	2.07993e-48	2.71148e-49	6.31737e-51	5.42785e-47	3.04237e-46	6.00038e-54	2.41242e-47	3.91247e-52	7.59083e-46	1.88268e-47	8.49852e-52	2.04795e-43	3.21866e-48	7.70821e-47	1.93172e-52	3.23561e-42	4.34478e-45	6.16363e-54	1.46309e-48	8.78771e-42	1.99305e-50	8.36544e-44	3.8158e-50	2.27407e-48	6.95142e-53	3.5214e-50	4.90806e-40	1.71792e-49	5.3801e-50
CTPS1	9.42507e-33	1.12213e-31	1.41098e-39	6.08554e-37	1.20351e-39	5.7851e-37	9.02526e-36	3.17698e-32	1.83267e-35	2.01555e-40	7.8549e-33	1.3543e-32	4.00569e-32	4.57886e-43	2.1924e-39	1.82888e-36	1.14716e-32	2.2019e-33	7.78658e-36	3.53046e-36	2.23315e-37	7.23325e-32	3.45987e-38	1.60716e-30	3.59094e-34	3.20781e-33	9.50169e-35	1.37145e-39	2.08915e-37	2.74084e-33	4.6291e-38	1.13124e-33	5.17644e-37	1.44193e-25	2.37008e-38	2.23541e-33	4.85748e-31	5.10389e-32	3.91604e-37	3.70655e-34	2.95151e-37	1.21357e-32	3.09832e-43	4.40464e-35	7.39149e-37	4.85289e-37	8.66601e-36	9.85599e-32	1.33254e-31
HIVEP3	8.90137e-25	6.02923e-28	1.72846e-16	2.53409e-29	7.73177e-32	6.3966e-23	3.28878e-30	1.18554e-27	2.38586e-30	9.79576e-26	3.78667e-23	4.664e-25	9.89412e-22	2.68137e-30	3.86048e-24	2.555e-29	1.9654e-22	3.82232e-20	1.58151e-23	1.17908e-25	2.42257e-24	3.62281e-21	4.24555e-25	1.63656e-24	3.11089e-16	3.57318e-22	1.70376e-23	1.87125e-25	1.90849e-26	2.16164e-24	4.43889e-25	3.71216e-28	6.80226e-25	4.16154e-30	2.32945e-30	1.51077e-26	5.6107e-27	4.90141e-25	1.72025e-24	9.06301e-26	1.0586e-22	3.58832e-20	3.07323e-24	6.66924e-28	1.69895e-24	2.46347e-30	1.12346e-26	1.16683e-33	3.0782e-27
JUN	6.91811e-14	5.11236e-19	1.07113e-16	5.3009e-19	1.39592e-14	4.75493e-17	6.89728e-18	3.14616e-21	5.09011e-19	2.24046e-24	2.04317e-18	5.69486e-22	1.66723e-20	8.60705e-21	2.67987e-16	1.92311e-28	7.99341e-23	1.19569e-09	8.90144e-18	6.01381e-17	1.32624e-20	7.11422e-26	1.34786e-23	2.92014e-13	4.24072e-15	4.63912e-18	6.83017e-17	1.38795e-18	8.76423e-19	2.89831e-18	5.83722e-23	1.05189e-12	4.07651e-18	2.59443e-22	2.68709e-17	1.64301e-15	9.60169e-20	1.65869e-16	7.37627e-15	3.56506e-17	4.86379e-17	1.19246e-16	1.05826e-17	4.54095e-16	1.52209e-20	7.50382e-17	5.23002e-16	9.10799e-19	6.18809e-19
RABGGTB	2.53217e-27	7.56486e-32	1.71845e-22	1.847e-36	2.16847e-31	1.74897e-33	7.16855e-29	3.76083e-33	2.67062e-32	8.5264e-31	9.30911e-27	3.41883e-27	7.1592e-29	2.2092e-37	1.17099e-26	1.19448e-33	1.08651e-35	2.6485e-30	4.10332e-33	3.87042e-33	3.0974e-31	3.03479e-28	5.9532e-30	1.8618e-26	2.70752e-30	1.01763e-34	2.07282e-28	7.40055e-29	4.33855e-29	2.83376e-27	2.9506e-29	8.37588e-37	5.04721e-33	1.07439e-31	3.1249e-33	6.93066e-24	8.16874e-33	5.48253e-27	2.98208e-30	8.72985e-30	6.04106e-33	1.20133e-27	1.4297e-31	2.49871e-30	5.82737e-28	5.1285e-29	1.59748e-26	5.69213e-27	1.09216e-33
MCOLN2	1.27745e-121	2.18988e-105	8.39211e-110	3.82416e-122	3.2239e-119	2.08957e-114	2.91086e-101	7.27687e-114	5.48903e-111	2.29193e-100	1.20225e-119	2.31462e-115	3.35616e-109	1.33789e-102	2.31078e-107	2.6458e-110	1.87907e-115	2.12569e-109	3.83688e-115	8.94356e-125	1.53519e-109	1.64733e-125	1.23097e-108	1.30416e-108	2.52832e-112	2.46363e-109	9.92987e-114	2.91261e-107	1.79511e-106	4.0061e-110	3.19342e-120	4.11053e-99	1.78688e-123	7.71121e-126	8.49323e-114	2.37802e-125	2.40264e-110	4.83336e-122	9.58763e-113	3.17709e-116	4.69263e-111	1.18711e-98	1.85655e-104	4.57131e-113	1.07786e-110	8.16697e-135	1.89549e-105	5.7593e-110	1.25372e-112
GBP2	6.2716e-189	4.76663e-196	1.59476e-201	4.12205e-191	1.89103e-194	9.98282e-203	1.15137e-186	3.50099e-201	4.52075e-200	4.10149e-213	4.48041e-194	2.45322e-196	3.15151e-194	4.90143e-199	7.98512e-194	7.30584e-209	1.0204e-193	5.41222e-195	6.94068e-194	4.75805e-186	3.11011e-195	4.8544e-191	1.42642e-185	7.91922e-195	1.12884e-184	3.16959e-214	1.12709e-199	3.29236e-203	7.33898e-184	6.32424e-193	3.72536e-199	1.34969e-199	8.23569e-202	3.59591e-216	2.03197e-198	9.95213e-190	3.46362e-204	6.29473e-218	8.01999e-210	1.19576e-199	4.15595e-193	9.55837e-185	7.16697e-207	8.34289e-204	2.92041e-212	6.72356e-210	3.22575e-201	2.8117e-209	1.65317e-195
GBP4	3.36798e-59	1.05677e-59	1.78714e-61	4.42296e-53	2.2829e-50	1.60328e-56	7.30432e-60	1.58334e-55	5.58341e-58	4.64644e-55	6.31998e-52	5.8484e-59	1.55896e-56	4.15937e-58	2.37852e-63	5.8675e-53	4.1651e-57	1.08531e-63	3.86395e-59	1.15321e-65	1.5346e-56	1.25836e-54	2.52294e-51	3.31411e-64	1.87753e-68	2.77897e-60	8.48686e-57	5.24929e-57	4.52615e-50	8.18953e-52	5.04886e-53	1.44714e-59	1.23828e-53	1.29375e-67	3.69946e-54	1.88142e-50	3.4175e-54	3.42484e-54	3.80563e-62	5.3535e-58	2.35741e-58	4.96267e-53	6.67801e-52	6.84829e-55	2.31302e-59	4.03969e-60	2.09712e-59	2.67744e-53	5.5445e-50
GBP5	2.28999e-61	8.32865e-57	9.64526e-55	1.66186e-59	1.71531e-62	1.01284e-63	1.49431e-67	1.25709e-70	7.69984e-51	5.01071e-61	5.38191e-59	1.98946e-61	2.65862e-63	9.91673e-68	3.96665e-66	1.17665e-58	5.89021e-63	9.93375e-68	1.7837e-56	3.51731e-59	1.88371e-65	1.398e-52	1.6016e-58	2.00476e-63	7.01116e-64	2.97929e-58	2.90611e-61	3.4605e-63	1.19138e-63	3.21922e-60	4.53223e-58	2.4029e-65	3.64845e-57	4.09908e-64	1.7237e-54	6.44987e-56	6.81616e-52	2.95387e-68	1.84986e-62	2.05655e-69	8.51364e-60	5.67851e-50	1.32524e-58	6.0492e-62	2.15341e-69	3.22243e-55	1.45845e-63	1.0826e-60	1.42588e-62
MCL1	3.82597e-37	7.64134e-33	2.2064e-39	6.28416e-30	3.03688e-35	7.79725e-37	1.15643e-32	2.96188e-35	7.59678e-34	3.85076e-35	2.17387e-32	1.9174e-37	3.72118e-40	6.20887e-35	5.01884e-36	9.18983e-40	2.16167e-32	7.2064e-33	2.3243e-35	2.41987e-35	4.26615e-36	1.65588e-39	1.06578e-31	5.95602e-43	1.5522e-30	1.20853e-34	5.52687e-43	2.56091e-31	1.79164e-32	9.3226e-38	1.8198e-38	8.75321e-32	3.86238e-38	5.04734e-38	8.87962e-40	2.11088e-36	7.79145e-28	3.94727e-44	5.02379e-35	3.07169e-40	7.631e-38	3.21956e-41	8.87019e-39	1.28814e-34	3.47368e-38	4.26414e-35	5.05151e-38	1.3406e-33	3.36301e-32
RORC	1.11381e-124	1.72691e-127	2.92223e-131	5.59145e-122	3.94465e-135	1.47109e-126	2.2348e-135	1.12301e-122	9.50227e-128	1.60758e-122	2.15283e-127	3.51054e-123	3.00372e-119	1.43663e-124	4.95572e-132	1.30896e-129	6.81925e-125	2.38354e-118	7.96306e-125	2.27027e-121	7.9946e-122	7.39192e-118	6.29819e-131	8.99744e-123	4.407e-128	4.43849e-124	9.89213e-122	4.0408e-131	4.76606e-113	1.00833e-125	5.74328e-118	3.9486e-120	1.63298e-107	9.92446e-126	2.70388e-116	1.74081e-115	2.47202e-128	3.6025e-120	7.78439e-124	1.61379e-118	9.69391e-121	2.27672e-122	2.11606e-113	2.50137e-115	6.20901e-126	6.01688e-124	1.82581e-116	4.33315e-130	3.84085e-118
XCL1	1.35219e-53	3.85399e-59	6.19142e-63	2.7625e-58	1.41032e-64	2.25616e-61	3.01307e-55	4.40245e-60	3.98083e-53	2.82278e-58	2.0839e-59	2.14527e-52	1.79357e-44	2.18007e-47	5.36707e-52	5.50499e-50	3.938e-56	1.37292e-52	1.08565e-56	1.39886e-49	1.10171e-53	5.71003e-42	5.30386e-55	8.19134e-55	2.53294e-49	2.03561e-43	3.66411e-60	1.61748e-56	1.21952e-56	8.18819e-55	4.86503e-53	1.25412e-48	6.22333e-46	1.42864e-55	1.4758e-53	4.73477e-51	1.33651e-50	2.91284e-56	1.00005e-54	5.96765e-54	7.5299e-55	8.16486e-53	3.24908e-53	2.879e-51	4.09504e-52	6.18332e-51	5.76703e-53	9.89752e-51	9.6292e-61
F5	5.37275e-179	1.96495e-192	1.8229e-176	5.29273e-180	1.14926e-166	1.84141e-187	2.03891e-173	4.52863e-180	1.25819e-179	4.65869e-155	1.46253e-177	3.70815e-192	8.00743e-179	6.08269e-201	1.06561e-180	2.31607e-179	1.87544e-177	2.66221e-169	3.81164e-185	1.24107e-191	1.22564e-179	2.25772e-178	2.89238e-177	5.55481e-179	1.4121e-176	4.04473e-177	1.61069e-193	1.68559e-184	5.8667e-191	5.08311e-178	7.43046e-170	3.99067e-190	3.33698e-193	8.9734e-180	4.24491e-174	4.73623e-182	2.25891e-195	3.6081e-178	1.70717e-176	1.98195e-183	8.49498e-185	1.68868e-186	3.03409e-172	3.70458e-185	4.49327e-174	1.65566e-180	8.21434e-180	1.62551e-190	1.19096e-174
FASLG	5.16119e-57	4.59379e-63	1.03631e-55	1.18627e-41	2.88169e-49	8.04041e-53	1.67176e-51	2.33418e-49	7.63638e-50	3.14668e-47	2.42101e-51	1.29117e-53	1.35557e-47	7.55371e-53	1.09184e-47	5.4627e-44	1.58411e-53	4.48706e-41	6.20371e-54	6.10911e-56	7.82856e-54	7.99664e-46	3.40735e-49	1.31989e-50	3.57794e-39	1.98156e-47	8.44317e-46	8.34116e-48	1.14416e-49	3.7508e-53	7.2814e-57	7.18495e-47	1.15267e-48	3.54867e-52	2.50719e-49	3.92509e-49	9.56632e-48	6.79151e-48	6.11455e-51	3.16474e-48	2.82394e-53	2.40289e-54	2.49384e-52	1.41888e-51	3.64096e-52	9.71422e-51	3.17056e-45	3.37884e-44	6.45427e-51
RGS16	2.16557e-79	3.18967e-81	2.34128e-93	5.62679e-76	4.51953e-75	6.31533e-85	1.35556e-80	2.16835e-79	1.45497e-60	4.40971e-69	5.33286e-85	1.19279e-81	1.98775e-75	2.25116e-79	1.44477e-76	3.41189e-71	8.42653e-74	1.76292e-69	2.49447e-85	2.45258e-81	5.41154e-75	1.19739e-76	1.55883e-79	7.20941e-79	4.12368e-76	7.54227e-69	1.99382e-77	9.28839e-80	1.65718e-60	3.38168e-70	3.70111e-70	2.37124e-74	8.43832e-76	3.80706e-76	2.05389e-67	7.32927e-79	1.24638e-79	1.64777e-76	7.75303e-73	1.86327e-77	1.84656e-73	1.88878e-82	2.84456e-73	9.61447e-79	2.76694e-77	1.42882e-81	6.31569e-72	3.37938e-78	4.98337e-76
PTPN7	5.64902e-23	4.47944e-23	8.35551e-26	1.1985e-21	5.14705e-21	7.14378e-21	3.85782e-24	2.50969e-17	2.77983e-17	1.21442e-22	1.80581e-18	1.24016e-21	6.88952e-17	1.09329e-19	1.13989e-26	2.71273e-17	3.36461e-21	9.45497e-18	2.32146e-19	4.52019e-20	7.32801e-19	2.00104e-18	2.18361e-23	1.20276e-20	2.81981e-16	1.1689e-28	1.78107e-21	2.68054e-19	3.15734e-26	3.08087e-19	3.6563e-19	1.37038e-23	2.56978e-21	1.82229e-23	2.06635e-15	2.50845e-22	1.95508e-17	9.98143e-18	7.97575e-27	4.13574e-23	4.8143e-24	3.21104e-21	5.25478e-18	6.85598e-17	9.33361e-19	1.20455e-22	5.6374e-21	4.27521e-17	5.38112e-25
MAPKAPK2	9.0733e-19	3.18015e-15	9.60618e-18	1.84385e-18	1.65137e-19	1.61319e-22	3.31492e-19	4.1125e-19	1.36191e-18	3.08454e-24	3.04585e-19	8.90297e-21	4.06484e-18	1.67113e-18	1.39218e-27	7.95428e-20	2.67775e-16	4.88726e-20	1.72207e-18	4.55907e-13	2.09744e-19	4.06448e-21	7.24406e-25	2.53111e-16	3.34649e-16	8.6572e-21	2.74894e-25	1.80103e-12	9.72196e-16	2.59215e-19	1.25418e-21	9.72389e-22	2.52798e-19	1.32821e-23	7.1285e-21	1.03475e-20	6.71018e-22	2.48205e-22	9.66881e-23	7.81963e-20	2.53905e-20	3.25434e-18	1.6485e-23	3.82637e-21	2.19621e-19	4.37947e-21	3.01199e-24	4.97536e-24	1.47554e-20
GALNT2	5.31784e-27	7.36875e-26	7.0017e-29	6.80356e-26	9.80598e-28	3.47585e-30	1.25187e-30	5.3765e-26	3.54502e-29	3.03487e-26	6.79627e-27	5.05355e-32	4.66056e-32	1.57808e-31	7.82809e-35	1.62044e-30	4.89982e-31	8.25484e-36	4.02786e-27	9.41803e-33	2.15846e-25	4.86667e-28	1.51183e-27	1.20269e-28	4.15695e-28	1.81309e-26	6.31803e-25	5.20066e-35	3.49421e-24	1.8552e-22	4.05935e-34	7.43091e-28	3.48586e-28	1.14337e-23	2.77315e-29	3.667e-28	9.77318e-27	2.88805e-27	2.48102e-32	2.54401e-31	1.50014e-23	4.45487e-28	2.87958e-32	8.60363e-28	8.03887e-28	1.49541e-26	4.50261e-27	1.92584e-28	9.56471e-25
SIPA1L2	4.16211e-41	9.81211e-40	8.45582e-52	1.8579e-43	8.20773e-37	4.16599e-42	5.55104e-50	1.45923e-39	1.1366e-38	1.07942e-43	6.7424e-44	2.01759e-34	5.45937e-40	2.37115e-34	2.38668e-42	1.33827e-36	1.02708e-35	6.67279e-51	2.34927e-38	7.61451e-41	5.5886e-40	1.50906e-46	2.60872e-47	1.37544e-33	1.65751e-35	1.75506e-44	3.02208e-47	2.62257e-34	1.77559e-41	1.37217e-45	7.0035e-42	3.85692e-37	7.6633e-34	3.52396e-38	7.64622e-39	1.63135e-36	3.08152e-39	1.73947e-42	3.66958e-44	1.9857e-41	2.92204e-37	8.25589e-41	1.48387e-44	2.94264e-45	2.87815e-36	2.34973e-41	9.79857e-35	1.20748e-41	7.2545e-42
GNG4	2.94226e-156	2.66235e-149	3.70125e-159	1.0198e-160	4.94476e-154	1.82585e-168	1.07506e-159	7.86623e-154	3.53217e-180	1.53757e-148	7.98009e-163	2.71873e-149	3.55632e-152	5.69602e-179	3.23738e-152	3.45219e-166	1.35775e-154	2.15596e-160	1.69451e-150	1.79325e-153	4.22594e-156	2.91771e-156	1.8929e-142	4.66942e-157	7.04397e-155	1.42214e-156	7.44397e-151	2.44662e-160	1.04623e-173	1.0081e-157	2.00924e-153	3.94042e-158	3.65705e-157	3.23722e-151	9.69739e-163	7.06844e-165	2.60077e-156	6.47146e-158	9.62004e-156	1.60368e-160	1.87512e-154	5.24987e-148	9.05676e-167	4.50111e-158	7.13546e-154	2.5275e-159	4.08155e-157	5.26984e-164	7.83941e-157
LYST	1.18413e-102	5.60456e-101	4.77918e-101	1.42867e-99	3.21126e-97	8.80521e-94	2.753e-95	7.9159e-109	3.33144e-102	2.31489e-90	3.42772e-92	3.25662e-102	3.15518e-101	2.95846e-115	7.28124e-104	1.6137e-107	3.24234e-101	1.41968e-101	7.42328e-110	9.34918e-93	1.25636e-96	2.1929e-102	1.76444e-102	3.95309e-98	2.24606e-94	1.15872e-109	1.10447e-104	1.15343e-99	2.04167e-96	1.42558e-102	3.46439e-95	8.40594e-96	1.49658e-105	3.66253e-112	4.66476e-98	3.01543e-97	8.07638e-100	6.40458e-117	5.07283e-98	3.69031e-98	8.03983e-99	7.47299e-95	5.74626e-109	2.47001e-105	7.86314e-109	1.4216e-108	3.15674e-104	1.33646e-101	6.42798e-87
ADSS	7.66433e-20	1.88608e-21	7.76988e-23	7.07529e-15	2.96777e-19	5.97809e-21	1.11739e-22	2.27979e-16	1.1124e-22	3.50033e-22	1.90357e-23	1.12321e-22	5.68895e-16	2.03758e-23	1.51092e-27	1.4649e-19	1.18804e-13	2.32526e-16	1.16791e-16	1.4649e-17	7.44433e-16	5.40924e-19	1.82806e-20	5.93579e-27	1.56638e-22	5.54382e-20	4.29475e-26	2.72745e-24	1.63849e-18	2.52477e-15	3.81683e-23	1.44196e-19	5.51003e-20	1.08847e-18	8.58156e-24	2.43043e-29	3.2386e-23	1.67316e-21	1.28785e-22	1.64797e-18	1.16835e-25	7.67239e-15	2.44748e-16	1.41495e-20	7.79719e-19	5.17287e-18	4.9043e-21	6.13332e-20	5.23251e-15
PDIA6	4.88283e-15	2.35125e-23	4.31396e-18	1.58167e-21	4.92878e-17	2.86047e-14	2.30163e-14	4.74301e-24	2.8406e-23	6.44595e-12	1.32835e-20	2.56158e-14	2.0631e-18	4.39672e-18	1.73669e-22	4.13662e-15	1.03058e-21	1.95988e-16	5.42342e-20	1.16306e-19	1.72679e-17	1.9911e-15	1.22444e-17	5.83483e-23	2.00992e-14	1.06856e-22	3.6253e-18	1.0594e-12	2.26443e-13	5.1135e-18	4.73236e-23	1.62529e-21	5.38078e-18	5.23967e-20	6.63813e-21	4.94771e-17	6.97188e-15	7.09677e-24	7.85035e-18	6.81867e-19	1.03486e-17	1.14268e-16	4.44675e-21	5.83985e-20	2.20349e-19	7.23553e-23	1.40975e-19	6.57627e-17	7.97411e-24
LBH	1.78465e-13	1.83704e-11	1.56166e-14	7.26136e-16	2.15791e-12	3.0684e-10	5.38265e-13	7.25561e-17	1.21e-13	1.95299e-09	1.57323e-14	1.27473e-11	4.9596e-18	4.03873e-18	1.1863e-14	9.16085e-21	1.92634e-14	8.17209e-10	1.15301e-13	1.15367e-17	2.83071e-15	1.78097e-20	3.56748e-16	1.00654e-11	1.2961e-14	2.94328e-13	2.41113e-16	7.74451e-12	4.22161e-12	1.74313e-13	7.12464e-15	1.4995e-14	3.20896e-15	2.02882e-18	6.21862e-12	7.79109e-17	3.17039e-13	1.79874e-20	5.59306e-14	2.66224e-11	6.21463e-15	5.43481e-13	1.53132e-08	2.96245e-15	6.68236e-15	2.35071e-14	4.5689e-17	6.7591e-14	3.08156e-13
PRKD3	3.10044e-31	1.72657e-45	5.83575e-40	1.37679e-46	1.49406e-42	1.2342e-57	9.19783e-42	1.07162e-39	4.58531e-47	3.00291e-42	5.32231e-44	2.95832e-48	2.3854e-37	1.53492e-38	1.22801e-39	3.36886e-44	1.25926e-36	4.4265e-45	7.11841e-41	1.57532e-33	2.38446e-37	1.22102e-43	6.72354e-40	2.70991e-46	5.11047e-42	4.50839e-44	8.69528e-42	5.90382e-43	2.86312e-40	1.23555e-34	1.77868e-45	4.71085e-43	8.17226e-42	2.26338e-40	1.42845e-42	6.23773e-47	8.44998e-41	3.71593e-45	1.43343e-38	2.23957e-36	1.08174e-33	8.81917e-52	9.03108e-46	2.10922e-43	1.49993e-41	7.60659e-43	1.27564e-41	1.02649e-33	5.72355e-45
EML4	5.09978e-34	1.00598e-29	2.43152e-34	1.3827e-31	8.72339e-38	4.76426e-39	8.60941e-34	2.35705e-34	9.78134e-36	1.17123e-23	2.49858e-31	6.20031e-33	7.71192e-41	6.46749e-35	2.53909e-31	1.744e-30	1.76053e-28	2.2845e-32	4.11314e-32	1.47325e-30	1.39494e-29	1.65735e-26	2.02092e-36	1.28363e-34	4.446e-39	4.16647e-28	5.83407e-35	1.80931e-32	3.04104e-36	1.01355e-26	1.60531e-30	9.55896e-40	2.59275e-30	1.96764e-37	1.77262e-26	1.22242e-33	5.4743e-30	3.98201e-36	4.4373e-26	2.2489e-37	3.14237e-29	1.24258e-29	3.77994e-33	3.96604e-35	1.67916e-27	7.68117e-30	2.18212e-32	5.29355e-30	1.03185e-34
RPS27A	2.44818e-109	7.92271e-108	6.41151e-111	1.92499e-118	4.89789e-114	4.30028e-105	1.22686e-104	6.77124e-104	2.01418e-126	4.56492e-111	1.07085e-102	5.95942e-106	7.40484e-117	4.3058e-112	7.8656e-115	1.32425e-112	1.39141e-103	4.87086e-107	2.7023e-122	1.0974e-108	8.56859e-124	7.37189e-112	1.21245e-115	2.29362e-117	1.7156e-106	2.77761e-122	5.16188e-116	4.82829e-110	1.35857e-104	1.01909e-102	2.31079e-120	2.04153e-112	1.54784e-109	7.29484e-113	8.45046e-121	1.46341e-98	2.42565e-123	1.13935e-114	1.89158e-115	6.65948e-102	3.42391e-114	2.8232e-106	6.66284e-116	4.39884e-112	1.09392e-120	3.02029e-109	1.79893e-117	4.72628e-118	5.77432e-114
PLEK	3.19546e-72	1.03528e-91	1.2759e-72	1.05355e-78	4.48821e-78	2.82329e-89	1.76361e-74	5.51061e-67	1.89599e-69	3.6991e-69	4.45159e-70	1.03199e-81	1.45626e-71	8.88809e-74	6.77509e-83	1.04784e-69	1.03448e-86	8.04847e-69	2.47017e-74	6.75965e-72	4.58711e-76	2.0213e-80	7.96626e-81	7.33527e-73	1.04142e-82	2.92994e-76	4.97813e-76	4.83545e-68	2.57961e-73	6.03397e-76	4.84614e-73	8.79086e-70	3.6106e-80	7.41604e-69	4.9784e-80	3.59515e-76	1.0834e-79	6.14987e-72	7.13195e-82	5.40712e-73	5.57745e-70	7.71083e-78	5.28845e-74	9.07961e-80	1.17692e-75	4.49165e-76	3.38494e-61	9.64143e-73	3.09983e-71
MTHFD2	1.34869e-32	4.67304e-43	4.60449e-36	7.30416e-39	5.06583e-42	1.94687e-34	1.03649e-33	1.84306e-42	2.88099e-37	1.78458e-37	1.15813e-32	2.54308e-33	1.05409e-34	9.88988e-41	3.12445e-41	2.49055e-35	2.51665e-43	9.47018e-39	3.89836e-34	2.32432e-41	3.48682e-34	5.07877e-27	2.41301e-35	1.65184e-31	4.16654e-34	8.85766e-32	4.51928e-36	1.64354e-30	5.41145e-31	1.29225e-35	3.48888e-33	1.84332e-39	2.55202e-30	2.12296e-39	8.26629e-33	7.00201e-39	5.00449e-32	5.85286e-36	8.23403e-34	1.082e-40	3.94038e-36	6.58216e-32	1.03304e-34	9.644e-33	1.48686e-32	6.73009e-33	2.63281e-34	2.77699e-32	3.35856e-38
TMSB10	3.13914e-87	2.10642e-96	8.5607e-94	6.9483e-91	2.46641e-89	3.24487e-92	2.1293e-83	5.95538e-99	1.28446e-82	3.20904e-83	1.78734e-84	4.2979e-84	1.50061e-78	2.48203e-76	1.36475e-87	1.48866e-78	4.30486e-95	9.90671e-89	1.71378e-78	1.17034e-76	3.04319e-84	1.6924e-80	1.34383e-85	1.45038e-77	1.10963e-88	3.37199e-79	3.87767e-84	1.81175e-91	1.07251e-65	1.54162e-82	4.65612e-94	5.07197e-86	9.47772e-91	2.45553e-102	1.43303e-77	7.95162e-83	1.01078e-95	4.97398e-88	3.01713e-81	1.3259e-90	1.59825e-85	1.45795e-70	1.90043e-88	4.37648e-87	7.64596e-81	2.11761e-78	2.04581e-79	9.8027e-86	1.67966e-86
GNLY	3.17639e-25	9.40707e-26	3.80133e-23	1.81249e-19	1.83629e-19	1.70025e-30	4.51676e-17	5.13616e-19	3.83811e-17	1.01187e-19	1.30874e-21	3.75665e-23	2.6579e-17	2.69482e-17	8.53028e-22	5.7101e-17	1.49635e-28	1.51411e-14	2.17104e-19	1.59453e-15	3.46368e-22	1.09629e-19	1.11437e-15	5.34051e-21	1.43071e-24	4.08509e-23	4.955e-21	5.94939e-20	7.48885e-20	1.36401e-28	1.10499e-18	9.62476e-22	2.8158e-19	6.19188e-15	3.17418e-21	7.26682e-18	4.7981e-17	2.29246e-16	5.11339e-25	7.28899e-19	3.01112e-20	1.6734e-22	1.52597e-23	1.43604e-18	7.85348e-22	9.90332e-18	6.39565e-15	3.25236e-20	7.6291e-21
CYTOR	2.45079e-59	2.09984e-57	3.52519e-61	9.27924e-51	7.55394e-51	3.80509e-67	1.57091e-61	9.55194e-62	1.52051e-60	8.25317e-68	3.03761e-61	5.90824e-57	3.60583e-68	7.19462e-60	1.47294e-56	1.04398e-67	1.04492e-53	3.30529e-57	1.18354e-57	6.06252e-63	2.67438e-56	1.91495e-54	4.18898e-60	2.77882e-58	1.32359e-70	5.06971e-59	1.05774e-62	2.03216e-59	7.85052e-57	1.08842e-60	5.40702e-62	1.14949e-60	9.50245e-59	2.34414e-59	1.20372e-63	1.7044e-58	1.79644e-62	4.8049e-64	3.41175e-63	3.11449e-60	6.35972e-59	1.09977e-65	2.94135e-59	1.4501e-72	9.85129e-63	1.46148e-59	1.29785e-65	1.23257e-55	2.31179e-61
DUSP2	1.58365e-92	1.50389e-99	5.91365e-104	3.38732e-101	1.17518e-99	1.68805e-109	1.27289e-103	4.63803e-105	1.40704e-116	5.66293e-105	2.75231e-103	8.48983e-102	2.95004e-89	7.2223e-89	1.74412e-104	8.62859e-98	4.94742e-89	7.656e-98	2.0505e-106	2.45915e-95	7.8798e-97	5.98664e-97	5.83786e-98	3.12607e-95	1.41232e-97	7.29334e-88	2.14798e-95	2.74024e-90	8.21269e-103	1.64158e-103	3.84859e-99	5.48653e-91	9.21277e-88	4.10459e-97	9.59492e-91	4.97059e-104	2.33289e-98	6.85418e-97	1.4879e-95	1.87933e-109	2.80907e-101	3.49362e-95	6.4717e-95	3.51912e-102	2.05312e-92	8.33108e-105	1.99628e-88	1.07671e-94	1.55935e-97
MIR4435-2HG	9.35871e-54	3.13863e-61	3.76576e-61	1.19367e-66	5.3785e-52	1.55486e-63	1.06209e-59	3.12546e-67	1.92001e-63	3.57895e-57	1.38885e-63	1.29549e-53	4.74022e-57	1.2522e-57	7.17747e-57	1.0965e-56	1.13112e-60	7.20931e-56	2.52768e-59	3.03257e-59	5.55457e-56	1.28813e-58	5.52427e-64	9.37457e-59	9.20919e-57	2.24438e-61	6.1842e-62	3.96577e-59	5.50515e-62	2.03548e-49	2.03837e-63	1.03797e-64	7.54643e-56	1.72112e-68	3.17686e-64	7.43311e-52	1.82893e-68	4.31665e-63	3.46411e-60	2.23939e-65	1.17521e-53	1.81163e-51	3.15208e-62	5.07839e-56	1.64442e-61	1.63466e-68	5.17763e-70	1.47555e-64	1.42055e-66
GYPC	2.01291e-67	8.12261e-61	4.12083e-67	5.58574e-65	6.95117e-60	1.984e-71	9.07826e-65	1.03429e-59	1.16049e-62	2.97162e-64	3.9836e-58	3.66746e-68	1.94052e-66	2.85295e-59	5.61876e-64	6.24185e-62	6.58938e-56	2.309e-71	8.10325e-66	1.53747e-59	2.11214e-68	1.06851e-63	1.14891e-60	3.86408e-59	3.11592e-61	3.54544e-64	1.21933e-61	3.14085e-61	1.22481e-57	5.69164e-63	5.37639e-76	6.84495e-63	6.7871e-63	4.74847e-58	1.52067e-65	3.64316e-64	1.67999e-63	3.84842e-60	1.53845e-58	3.704e-66	8.32728e-62	2.71482e-66	1.73124e-67	2.82851e-62	1.28984e-60	1.08806e-58	6.19184e-55	4.17367e-62	3.51219e-58
MZT2B	1.90086e-30	1.52249e-27	2.19624e-34	6.86341e-36	4.41438e-27	4.2539e-28	4.26417e-34	3.47533e-31	2.51376e-35	1.92059e-26	7.73367e-34	6.90935e-31	7.43806e-33	2.10754e-34	6.95271e-32	1.34137e-29	9.30186e-35	3.91434e-36	4.12491e-31	9.28476e-32	8.14695e-33	5.25499e-27	2.1089e-31	5.18473e-30	9.3496e-35	1.10036e-33	2.20314e-28	3.97291e-30	2.92883e-32	1.30921e-28	1.12871e-26	1.48769e-27	3.88879e-35	1.05774e-29	1.04121e-29	5.30761e-29	2.21821e-29	1.8624e-32	1.08383e-35	1.711e-31	2.87499e-27	1.57848e-36	1.81823e-33	5.77729e-30	6.14242e-37	2.5798e-37	5.1408e-30	1.26584e-37	1.29253e-30
ZEB2	1.86083e-44	2.62023e-43	5.03181e-42	1.23452e-45	4.2106e-46	1.39539e-39	3.10734e-45	2.74576e-44	2.35623e-51	3.71177e-50	2.46481e-43	2.4066e-44	4.39568e-42	3.88446e-46	1.34229e-48	2.31432e-40	5.1811e-47	1.57991e-47	8.10128e-44	2.65707e-50	5.03172e-45	1.57842e-58	1.92216e-46	6.36805e-49	3.55677e-42	2.97678e-54	1.50921e-47	7.3213e-50	5.41247e-40	5.27124e-40	1.03724e-53	8.31169e-47	1.50012e-41	4.53172e-42	1.8398e-51	9.72547e-44	6.00492e-52	2.21203e-47	4.08111e-45	9.72633e-42	6.97683e-45	6.83476e-38	3.50429e-47	1.21239e-45	6.78363e-54	7.16497e-45	1.81857e-51	9.32944e-47	7.28176e-56
OLA1	1.78873e-24	1.51839e-27	3.66266e-21	6.13669e-28	1.12739e-26	6.84338e-24	1.20747e-23	1.08112e-20	4.55742e-29	7.05968e-25	1.45577e-23	2.3762e-27	1.54603e-20	4.08114e-25	2.61017e-21	7.77928e-18	4.42742e-29	1.59937e-24	1.04051e-28	4.47376e-21	4.39299e-31	6.21861e-25	2.83468e-25	1.67763e-20	9.86332e-27	9.45613e-29	5.15722e-21	2.36301e-21	8.28911e-16	4.4473e-21	4.79992e-23	3.17848e-24	3.22004e-20	2.53204e-21	2.6244e-28	1.21418e-21	5.34716e-26	8.32443e-25	2.32412e-21	1.56322e-25	1.80715e-30	5.64425e-22	3.4455e-23	3.17466e-22	9.08434e-28	1.68057e-25	1.04454e-18	6.97887e-24	6.63168e-24
STAT1	2.92329e-76	1.4718e-73	3.15999e-75	5.44827e-74	6.96706e-71	2.36493e-81	5.37612e-78	5.52131e-78	1.57604e-64	3.58049e-83	8.28872e-67	6.443e-72	9.24617e-60	1.96179e-74	8.58731e-59	2.98094e-69	9.22738e-72	7.65833e-69	1.93868e-76	2.85071e-68	2.2967e-82	5.2044e-85	5.65858e-68	6.37244e-73	7.05036e-70	7.97201e-71	4.47043e-80	3.32135e-70	2.93319e-69	8.31411e-67	6.55035e-77	7.06882e-74	4.7723e-74	5.11562e-75	5.2591e-70	8.37959e-67	1.46936e-79	1.3785e-65	8.09832e-71	3.36456e-70	1.34905e-75	1.54178e-65	2.70991e-61	8.75852e-77	5.16623e-75	3.82441e-68	2.1891e-70	2.65021e-72	5.02967e-66
SF3B1	7.05816e-14	1.20557e-16	2.37633e-12	6.24323e-14	3.16153e-16	2.69115e-10	2.26599e-19	3.94511e-12	3.96703e-14	1.01625e-14	1.22739e-18	4.51555e-17	2.35487e-12	1.59502e-13	1.70255e-13	2.33103e-14	5.21974e-10	1.16197e-12	5.9439e-14	2.78281e-16	4.34648e-12	4.89976e-15	1.3692e-15	7.25197e-15	1.33588e-14	1.17346e-18	8.44166e-12	1.70959e-14	2.57275e-16	8.59678e-19	3.74705e-15	4.42503e-22	6.34694e-14	1.26559e-11	1.25323e-15	3.40231e-14	3.82144e-14	3.08783e-11	5.74696e-14	1.43776e-14	4.35392e-13	2.94059e-14	1.12561e-14	6.82688e-12	6.15455e-12	1.06554e-12	1.12482e-17	1.87829e-10	1.11212e-10
ICOS	1.94646e-39	5.2542e-41	1.31779e-49	8.73877e-40	2.24765e-36	2.514e-42	1.65747e-49	3.59428e-40	7.09782e-39	1.31296e-42	9.99372e-42	1.74813e-38	1.22954e-38	5.64124e-39	6.9039e-47	3.66096e-40	2.66458e-45	9.28702e-39	5.60529e-41	3.20473e-38	1.14585e-42	6.67827e-35	9.09111e-34	9.15012e-41	2.65375e-37	2.79415e-42	3.61213e-41	1.52524e-36	1.30605e-39	3.527e-31	7.16708e-50	1.58288e-34	4.96929e-38	1.18148e-41	2.91671e-44	2.28912e-38	1.40042e-42	7.96849e-40	3.67774e-35	2.77896e-38	2.22664e-39	3.54716e-36	2.52363e-41	7.04634e-49	3.01401e-43	4.01909e-37	6.28696e-36	1.32633e-37	5.06265e-43
TUBA4A	6.62267e-25	2.12959e-31	1.23363e-29	1.62082e-36	2.27441e-32	3.14052e-28	3.06021e-30	2.3176e-33	9.17907e-36	1.24735e-32	2.76492e-36	2.05715e-32	5.09103e-31	5.56359e-32	2.27277e-28	4.81253e-27	2.32464e-30	4.39796e-36	6.75341e-34	5.47806e-36	6.25183e-34	3.28727e-35	6.48562e-30	1.59709e-25	5.71684e-30	1.90646e-31	8.93394e-32	3.27249e-33	1.7217e-30	1.33649e-35	2.17272e-25	1.91846e-27	1.32403e-26	6.49657e-31	1.57533e-28	2.22123e-32	3.46656e-25	3.63867e-30	5.0596e-28	1.23342e-26	1.14145e-27	3.93017e-32	5.71155e-27	2.77055e-36	5.05215e-30	2.66871e-35	1.12402e-34	2.01622e-34	1.79538e-30
SGPP2	3.14012e-50	5.75858e-56	2.81038e-46	1.23301e-49	6.12426e-45	8.0431e-48	1.26245e-53	1.27204e-53	7.33643e-53	3.83614e-51	1.6216e-56	6.10385e-47	5.40467e-52	4.17367e-55	1.03728e-48	1.02028e-50	2.21864e-48	3.58256e-44	1.17047e-54	5.65852e-49	2.35108e-64	3.7345e-56	1.72325e-46	2.55057e-46	4.32369e-47	2.80712e-52	1.37499e-51	2.04272e-55	2.04954e-54	9.74e-48	1.47732e-52	1.7088e-50	2.1181e-43	5.82587e-55	3.26036e-44	1.28003e-59	2.78755e-58	4.42697e-49	9.52376e-47	5.59093e-48	4.37569e-55	6.30771e-45	6.1539e-53	2.36803e-52	3.31991e-51	1.42189e-50	4.82569e-55	2.31006e-55	9.18682e-48
AGFG1	1.05819e-40	2.18766e-47	1.66923e-42	2.48799e-47	2.65678e-44	1.09296e-50	1.61992e-35	2.06646e-38	1.56299e-47	2.57486e-41	1.00604e-42	8.34426e-43	1.54389e-47	7.16723e-40	1.38271e-44	1.42812e-43	5.67579e-48	2.02626e-35	1.86422e-42	1.85068e-46	5.24863e-36	2.56295e-36	8.31427e-52	7.30208e-45	7.46775e-44	1.41854e-45	4.27898e-52	1.17589e-51	6.25802e-44	8.34453e-39	6.03691e-38	3.63391e-41	6.42688e-42	3.4111e-41	3.36641e-49	2.95218e-47	1.23012e-49	3.40677e-37	3.52341e-44	7.56581e-37	1.53949e-40	3.67312e-35	1.71396e-45	8.69613e-48	2.33091e-47	5.41188e-49	1.08299e-41	2.28199e-48	1.89746e-41
CCL20	2.29803e-124	8.45016e-123	8.2244e-118	9.68364e-119	1.07124e-118	8.64301e-130	1.14602e-119	1.22166e-128	1.27016e-125	9.15343e-122	8.22339e-120	1.78362e-126	1.43364e-132	1.82376e-121	5.56419e-132	2.49733e-116	6.15157e-123	9.54153e-123	5.48878e-119	1.79466e-117	2.69657e-113	5.71521e-125	1.86643e-127	9.86249e-116	4.19339e-114	8.84708e-125	5.49802e-133	6.80805e-127	1.24489e-121	6.47282e-116	1.435e-126	3.43606e-122	4.88681e-124	1.15133e-130	3.12159e-130	1.68102e-125	2.94221e-113	3.53537e-136	1.86971e-119	7.59013e-119	1.17063e-129	1.01735e-108	1.30525e-113	3.67265e-112	2.47943e-124	5.3446e-116	1.13224e-117	1.56507e-122	1.71775e-121
PDCD1	1.75852e-30	7.90426e-28	7.07853e-39	5.70451e-30	9.48445e-30	1.69061e-30	1.11117e-38	8.49767e-37	1.65953e-37	3.20976e-33	2.77921e-37	3.80851e-28	5.60083e-34	7.6468e-27	4.38579e-25	1.79993e-32	1.11836e-34	1.6991e-26	7.08828e-28	9.61844e-31	2.6544e-34	2.58763e-34	9.42885e-39	3.45326e-35	1.92121e-30	5.94244e-37	3.44271e-29	1.78956e-31	6.06175e-34	1.53292e-31	6.7299e-38	1.21686e-30	2.26405e-40	2.36061e-35	6.91271e-37	9.75595e-29	4.7595e-33	1.54964e-30	1.09095e-29	4.35607e-27	3.27576e-33	1.03703e-32	1.43547e-27	3.80538e-36	1.94384e-29	1.86244e-37	1.10757e-33	2.39525e-24	3.50365e-35
CCR4	2.42756e-21	3.91257e-23	4.38376e-22	4.71305e-21	1.01925e-18	5.84836e-22	1.11363e-22	1.93473e-22	5.32772e-25	4.09324e-18	2.68525e-20	4.62429e-26	4.50452e-19	1.31783e-17	2.03273e-17	2.44966e-18	3.93954e-25	2.34229e-26	2.2265e-18	8.03778e-20	5.70287e-22	2.54879e-24	2.71324e-16	8.1685e-23	2.74284e-28	8.12408e-22	4.35385e-23	9.24296e-19	3.41416e-21	7.66224e-27	3.11058e-24	2.67248e-24	1.76778e-19	2.7899e-20	3.17342e-19	4.18655e-24	4.30484e-21	3.66296e-21	1.99297e-18	7.5802e-25	6.37991e-21	5.12898e-23	1.70903e-18	1.64815e-23	2.25774e-23	2.83897e-22	2.07554e-25	6.13317e-27	2.06084e-21
FRMD4B	1.54956e-72	7.26991e-83	2.42269e-74	3.61974e-80	2.54277e-78	2.00848e-81	1.63213e-77	4.67303e-69	1.41991e-66	7.38856e-73	3.61471e-80	1.14336e-70	2.22295e-76	7.17657e-81	1.39706e-72	2.08715e-74	1.69855e-76	1.63616e-72	1.64714e-76	9.9692e-85	9.11879e-78	5.29909e-74	1.81282e-75	1.4329e-76	7.20263e-76	4.97227e-88	1.42372e-77	8.96736e-84	1.01333e-79	1.74929e-77	4.56421e-79	1.47017e-69	1.72266e-73	1.15297e-84	1.00688e-68	1.03617e-69	6.99075e-75	1.09863e-83	1.48297e-65	4.863e-75	2.86566e-84	1.21466e-74	1.43056e-73	5.17213e-80	5.93607e-82	4.75263e-74	2.02634e-68	7.20135e-71	2.15674e-71
FOXP1	6.45917e-73	3.28681e-71	3.86482e-67	2.93014e-72	2.21156e-64	1.62356e-70	5.65399e-69	5.02837e-76	4.57741e-71	3.48303e-65	2.05612e-69	3.15455e-69	2.54579e-73	2.45436e-62	1.1578e-74	1.97203e-71	3.47166e-56	1.69353e-69	2.36124e-75	1.02618e-68	6.93486e-77	2.33502e-67	2.00167e-62	1.79789e-74	1.5593e-72	3.296e-72	5.92443e-72	3.52863e-71	1.57254e-55	2.63769e-72	6.73293e-65	1.48952e-72	9.58062e-74	8.59436e-62	8.34898e-81	2.34904e-75	4.07959e-70	1.18894e-68	9.69349e-63	8.30375e-63	3.86032e-65	4.96584e-68	1.40301e-73	4.60342e-63	2.33404e-76	1.7975e-82	2.15188e-64	5.4385e-65	5.38769e-68
MTRNR2L12	3.6539e-56	8.17919e-61	3.6934e-61	6.34178e-66	2.32769e-62	9.33973e-64	4.40278e-72	3.88734e-52	4.70295e-58	1.63456e-55	1.36008e-60	1.05642e-65	1.55038e-70	5.25305e-72	8.93217e-64	3.61639e-59	8.0312e-50	4.95644e-58	5.42694e-59	4.15248e-67	8.06999e-63	8.31634e-60	1.00359e-68	2.50222e-67	5.48236e-65	9.77722e-54	5.59882e-71	1.46067e-69	1.1408e-71	1.13241e-58	5.19627e-60	4.3626e-58	2.12515e-61	1.72654e-62	1.60343e-64	1.10921e-58	1.31847e-69	8.80786e-57	2.66975e-75	6.2932e-53	1.94922e-67	5.42968e-63	4.02035e-64	3.02311e-46	7.21318e-70	2.26274e-53	1.28347e-64	3.67645e-58	1.70571e-64
CBLB	3.38703e-28	2.05019e-30	2.84538e-23	3.84856e-27	1.01238e-26	1.63017e-28	3.96584e-30	5.79544e-27	2.19901e-28	1.56125e-29	5.05474e-33	2.85851e-32	7.50229e-32	1.53089e-25	9.45678e-39	9.01001e-25	4.9584e-21	1.04263e-31	2.18179e-31	1.24158e-28	9.07498e-27	1.22843e-22	4.04675e-26	1.66576e-28	5.6687e-27	2.8957e-24	1.72696e-28	6.93947e-32	9.20306e-26	5.52515e-25	4.87066e-26	6.04696e-24	3.41618e-27	1.3796e-29	3.96887e-26	4.32793e-27	1.55107e-37	8.48985e-25	1.13877e-28	5.69007e-23	4.20333e-25	2.34931e-23	4.96463e-32	2.73155e-32	3.257e-32	3.55792e-32	2.59315e-25	6.07714e-30	1.50602e-24
ZBED2	2.23836e-44	1.75083e-43	1.46074e-45	1.58981e-48	2.80064e-42	8.02815e-50	1.92411e-51	9.00111e-42	9.27516e-51	2.94743e-51	1.12413e-57	1.31554e-45	2.92911e-49	6.23185e-42	6.78442e-51	2.4258e-60	1.18361e-37	3.79719e-47	5.295e-48	2.06253e-43	1.71705e-50	2.10867e-51	6.79831e-54	2.11088e-52	8.58221e-41	1.04024e-47	3.6364e-47	1.94918e-55	3.24767e-47	2.38236e-47	7.10817e-49	1.99343e-42	4.47126e-50	2.88605e-44	1.51771e-56	4.29497e-48	9.68555e-55	6.3009e-53	7.85905e-54	3.2616e-47	1.62085e-48	4.64792e-43	2.66005e-50	1.78045e-56	4.20691e-50	3.75438e-47	2.39624e-47	5.78338e-50	8.22231e-43
CD200	0	0	0	0	0	0	0	0	0	0	0	0	0	0	0	0	0	0	0	0	0	0	0	0	0	0	0	0	0	0	0	0	0	0	0	0	0	0	0	0	0	0	0	0	0	0	0	0	0
BTLA	1.40401e-170	1.3384e-168	1.61063e-157	1.07446e-163	3.27267e-149	1.28503e-158	8.78407e-146	2.38178e-152	7.27011e-177	3.17817e-148	1.66502e-161	1.78051e-160	3.44286e-159	5.98413e-153	2.28155e-147	2.71836e-155	2.82958e-178	4.27796e-154	9.82923e-168	1.03884e-151	1.21499e-164	2.49807e-148	8.51252e-149	4.57065e-152	4.41393e-151	8.77204e-153	7.24062e-148	8.95532e-157	7.00468e-146	1.81447e-161	2.44759e-159	2.62374e-163	7.7836e-169	7.21052e-161	7.86958e-147	4.41963e-153	8.64461e-164	4.28511e-151	6.98431e-148	8.54211e-168	2.91528e-165	1.80024e-174	3.51063e-154	7.03571e-148	9.14016e-142	8.79279e-165	5.28734e-161	5.22254e-158	2.37788e-152
SIAH2	5.53029e-23	1.17283e-21	7.25981e-21	1.47748e-21	1.27289e-21	5.24119e-24	1.40965e-21	3.76173e-18	2.31954e-22	3.29177e-24	1.74495e-27	2.87652e-18	5.1089e-18	5.20831e-18	2.61778e-18	1.12952e-21	3.33482e-22	8.30214e-23	9.87574e-23	4.79515e-18	7.2036e-18	1.076e-24	3.95588e-16	1.9037e-16	2.96762e-22	2.80148e-20	2.25139e-20	7.40803e-24	2.48576e-17	2.88869e-20	7.59416e-24	9.2366e-19	2.09133e-16	2.25269e-23	4.8894e-19	5.68563e-22	8.80544e-24	2.49656e-21	5.13658e-17	2.82083e-19	1.7118e-21	1.73552e-18	6.64595e-25	3.78943e-29	2.61218e-19	2.98472e-22	2.81294e-19	3.06175e-19	7.80612e-22
SEC62	1.45919e-37	6.51332e-39	6.66291e-42	9.56277e-45	5.022e-40	1.26882e-39	1.48104e-37	2.47639e-40	7.19852e-48	7.7108e-38	8.11194e-44	5.27211e-40	6.39316e-33	8.6389e-46	1.27552e-44	2.27062e-50	1.19412e-42	4.99946e-45	1.70216e-44	2.19439e-40	2.07363e-39	1.41292e-42	8.1968e-40	1.12589e-38	4.89494e-40	9.85498e-44	1.23119e-44	6.77004e-40	2.96009e-36	3.40503e-38	1.39907e-44	3.85646e-40	2.00973e-41	1.76495e-40	2.96262e-44	7.96732e-41	1.75413e-46	9.03459e-42	1.98997e-35	8.68711e-42	1.6515e-44	6.81178e-39	6.68303e-48	5.74483e-46	2.8899e-39	6.51868e-50	4.05364e-40	6.30006e-34	6.98487e-31
TFRC	1.55481e-93	1.21472e-93	3.3799e-86	1.5876e-98	3.58968e-89	3.44974e-93	7.86906e-93	8.64423e-96	1.8532e-90	2.33262e-89	1.11674e-86	1.79829e-83	6.32061e-91	2.44017e-103	9.38032e-88	3.10717e-86	1.49773e-85	1.60691e-93	3.10423e-92	1.17623e-99	2.68858e-93	5.18767e-92	5.93165e-102	4.31066e-94	7.37413e-85	6.50121e-94	4.43663e-103	1.74325e-86	2.42227e-90	7.5313e-79	5.71963e-101	1.2851e-96	4.63206e-90	2.2019e-94	1.64451e-98	3.69442e-94	1.36493e-88	3.16495e-89	2.97839e-86	2.70478e-90	5.57749e-100	8.91667e-92	4.32096e-94	1.30465e-91	3.97536e-101	4.24146e-105	2.02727e-101	3.08652e-85	7.71245e-94
RPL35A	7.87669e-86	1.02941e-85	1.66012e-85	7.45126e-88	1.58523e-89	9.34959e-79	6.36094e-93	1.34237e-82	1.08263e-96	4.09053e-91	1.38591e-79	4.08657e-86	3.85071e-87	8.05035e-93	1.37159e-91	8.72899e-84	1.03429e-74	4.46259e-85	1.56911e-89	2.40431e-82	2.18154e-91	6.48479e-89	5.54084e-93	5.374e-85	1.50685e-79	2.19928e-91	1.99632e-93	1.24895e-81	4.04463e-95	7.40954e-79	2.80265e-96	1.04873e-87	1.05331e-86	1.62178e-86	2.4848e-97	2.75126e-84	1.07306e-93	3.54624e-90	5.95379e-99	1.54521e-79	1.30784e-89	3.4582e-85	1.56333e-86	8.78803e-80	6.42218e-92	2.56143e-89	6.07913e-90	1.47732e-87	4.44619e-85
C4orf48	6.89921e-38	6.68136e-46	3.08626e-45	3.56188e-47	5.10449e-43	8.08659e-41	1.02144e-49	6.31328e-39	1.10977e-39	8.46751e-40	6.97602e-36	8.82481e-45	1.81509e-39	8.64181e-38	6.17186e-41	2.68899e-43	2.10747e-34	1.48828e-47	4.2316e-44	8.06001e-49	3.68446e-39	3.17852e-40	1.13625e-36	3.00882e-37	1.69123e-43	8.49665e-41	2.11878e-41	1.49755e-39	3.56855e-38	6.07706e-45	1.22332e-40	8.96411e-49	1.54827e-38	2.77257e-37	4.36061e-48	1.03682e-45	6.08952e-40	2.01312e-47	8.02941e-40	1.55856e-43	9.25289e-41	2.76533e-42	7.39119e-41	1.95837e-49	6.81317e-42	4.50439e-43	1.1284e-40	3.22752e-47	3.43147e-38
TNIP2	8.23799e-22	5.22975e-18	4.81369e-18	1.73601e-19	3.04029e-18	2.44775e-26	5.57206e-19	1.1154e-16	1.87711e-23	5.76611e-19	1.82248e-25	2.14998e-21	1.82791e-16	1.74429e-18	1.70859e-20	9.11276e-19	1.09756e-19	6.09724e-27	2.84005e-20	3.25383e-19	5.38324e-22	1.27305e-15	2.60458e-14	1.41382e-17	3.59331e-22	4.05096e-23	6.96889e-18	5.22721e-15	4.18885e-16	9.26199e-15	4.60929e-20	7.50817e-23	7.34901e-23	6.60396e-18	2.24155e-14	2.629e-20	6.37715e-16	7.78268e-19	1.21592e-19	9.63605e-22	6.30119e-22	1.04941e-17	6.9084e-23	4.97963e-20	4.26507e-20	2.0173e-26	1.62498e-17	6.95964e-18	1.43823e-20
RBPJ	1.16198e-113	1.58432e-117	1.35112e-107	1.4393e-110	2.39898e-102	8.63196e-122	9.29758e-123	1.36262e-112	1.06011e-121	1.69881e-126	1.40027e-130	3.19484e-120	7.25973e-105	2.60663e-110	3.62436e-108	3.23076e-115	2.55558e-126	1.13266e-116	6.29309e-108	1.00396e-130	1.69096e-128	1.52871e-113	1.39886e-119	1.33124e-120	9.11186e-116	6.18821e-124	5.23512e-120	1.93603e-110	1.37772e-114	3.6296e-111	3.08245e-127	1.80467e-120	8.33582e-112	7.64527e-114	1.31734e-121	9.03816e-123	3.8639e-123	2.80384e-115	4.89381e-111	2.55167e-109	5.57593e-117	7.27087e-118	2.89792e-119	1.72296e-108	3.85429e-110	3.00899e-124	4.25634e-128	3.88251e-112	5.52432e-120
ARAP2	1.37706e-14	1.28712e-18	4.52374e-19	4.88777e-20	1.50645e-20	1.40414e-19	9.51373e-19	5.98475e-16	5.22724e-13	4.68594e-14	1.92099e-16	4.56625e-13	3.39476e-13	5.67616e-18	3.00675e-20	8.5066e-17	2.52128e-18	1.12615e-12	1.06486e-17	1.45133e-14	1.64543e-12	2.34748e-16	1.83364e-18	9.27973e-19	6.73434e-15	3.12512e-20	1.60235e-18	7.96526e-14	1.36624e-17	2.93112e-19	3.71937e-23	1.31578e-16	2.66871e-13	1.99855e-18	1.08955e-21	1.86339e-18	6.25879e-19	5.59837e-18	2.58742e-20	1.76786e-15	2.43283e-16	1.33127e-12	2.44521e-17	2.12358e-19	1.08448e-15	1.16953e-15	4.75013e-20	7.55512e-19	9.0076e-17
HOPX	4.5607e-106	5.21762e-113	1.50247e-110	2.6008e-95	1.47535e-110	8.83328e-110	1.25452e-93	5.37663e-105	3.52774e-96	1.7193e-93	1.01415e-102	9.28695e-99	4.04272e-93	1.56203e-104	1.49031e-98	4.4056e-98	9.03462e-110	1.53002e-91	1.57833e-108	6.22725e-96	5.60352e-103	3.15004e-95	2.7968e-81	5.25624e-101	3.13446e-106	6.84837e-99	3.19011e-98	9.21663e-104	1.16051e-100	1.05286e-104	1.38521e-101	6.18075e-102	4.70587e-106	1.71389e-103	1.29605e-93	5.73436e-100	1.53193e-93	1.43014e-95	4.79524e-108	2.20014e-106	9.62072e-95	1.70874e-98	1.97045e-108	1.96365e-97	6.28596e-94	9.4264e-101	1.3912e-95	2.07893e-96	1.86693e-91
EIF4E	5.68087e-26	1.12155e-28	3.14241e-22	5.19618e-30	1.07645e-22	2.4661e-26	2.46536e-23	2.98393e-29	2.56403e-29	1.75564e-31	1.36735e-32	1.50707e-26	3.71836e-22	3.38446e-30	1.27702e-30	5.75913e-27	4.91279e-29	4.25586e-29	2.39254e-32	9.05901e-32	9.14058e-27	9.92843e-21	7.65498e-29	1.21236e-29	8.33574e-30	1.19696e-26	2.41311e-26	5.74248e-26	3.05136e-25	1.9199e-26	3.45947e-28	3.48486e-31	3.68031e-29	7.87179e-30	2.38579e-29	3.50496e-25	2.50445e-31	1.41101e-25	8.11549e-26	2.35011e-29	1.05772e-26	1.48024e-25	2.17644e-28	3.80027e-27	7.72659e-29	1.432e-24	2.81105e-31	1.41687e-23	4.8328e-27
IL2	6.03185e-250	4.51178e-266	2.90084e-246	2.97612e-250	5.81249e-252	5.59905e-249	5.98708e-258	2.89665e-223	1.13107e-270	1.95454e-248	3.37018e-261	2.06013e-253	2.96084e-235	7.46087e-234	1.1733e-257	1.13902e-243	3.77707e-270	2.35246e-245	5.98237e-271	5.6863e-264	3.86786e-242	6.17194e-253	5.65654e-240	1.15498e-245	5.46343e-249	2.7885e-237	5.97813e-249	3.42867e-255	3.05275e-264	6.67927e-264	2.45521e-254	1.1193e-246	4.50062e-232	8.99563e-246	9.92721e-247	1.38036e-258	1.82111e-244	6.63653e-234	1.91838e-253	4.42126e-244	1.10349e-236	3.70107e-243	9.05146e-245	1.25159e-259	9.58547e-243	1.85653e-260	8.85399e-255	9.72403e-261	1.31178e-238
IL21	0	0	0	0	0	0	0	0	0	0	0	0	0	0	0	0	0	0	0	0	0	0	0	0	0	0	0	0	0	0	0	0	0	0	0	0	0	0	0	0	0	0	0	0	0	0	0	0	0
SPRY1	1.72284e-45	2.27512e-47	1.83091e-55	2.09486e-43	5.79274e-50	1.57963e-51	3.52656e-54	3.31286e-50	2.82726e-46	6.49014e-50	1.9259e-51	3.10334e-49	3.14813e-56	1.70314e-45	1.20349e-51	1.37808e-42	7.9049e-55	1.09514e-50	4.23358e-44	2.89931e-50	4.46229e-49	2.57516e-54	8.13195e-49	1.51657e-48	2.44865e-51	1.21665e-58	4.1342e-52	6.31462e-51	1.43082e-56	4.57193e-46	2.23283e-52	7.08504e-43	1.68892e-41	3.74168e-42	1.75989e-51	7.60424e-52	7.17137e-54	1.18193e-43	1.0054e-44	1.61661e-48	1.96451e-47	3.57747e-49	2.06229e-52	1.30073e-46	2.0337e-44	9.51235e-51	4.07167e-52	2.94599e-50	3.62677e-46
LRBA	4.29777e-72	3.82692e-68	1.31555e-73	2.90192e-83	2.58976e-71	3.08359e-77	9.25344e-71	5.72433e-77	7.53771e-79	9.12554e-65	9.06441e-73	5.82985e-73	2.87413e-69	4.35884e-77	1.76459e-65	2.03758e-77	5.72446e-77	8.3539e-75	5.25126e-66	5.04039e-73	1.84141e-66	1.67268e-69	3.44825e-72	4.40623e-69	1.14491e-75	5.6105e-79	8.137e-75	1.36466e-78	8.01151e-66	4.0808e-68	1.36667e-80	9.59212e-83	1.09944e-75	3.95327e-65	1.12007e-75	3.34758e-72	4.98121e-82	1.48031e-65	2.56105e-68	1.33898e-82	2.00582e-77	1.71917e-68	9.40524e-78	2.65456e-71	7.2183e-84	1.86449e-71	6.31001e-79	5.08975e-69	3.42342e-79
IL7R	3.22759e-48	6.75455e-52	3.95124e-53	1.66798e-56	8.63143e-55	1.56807e-50	7.48655e-52	7.98396e-51	2.6578e-56	1.67753e-44	4.12046e-55	1.49534e-56	7.42045e-56	1.06205e-57	1.07797e-53	6.44637e-45	2.57307e-51	4.41802e-47	5.75758e-53	1.61117e-53	7.29211e-52	7.53966e-50	4.76118e-53	1.04138e-51	1.31158e-55	3.30841e-50	7.90788e-58	1.28518e-53	5.60845e-48	8.42558e-45	2.04875e-53	1.65249e-49	2.87057e-50	3.3676e-55	1.24382e-49	6.71113e-60	3.86045e-56	1.32915e-46	4.96035e-49	8.81206e-56	1.86229e-48	1.60599e-59	1.27842e-55	5.26932e-49	8.93174e-58	1.85162e-52	5.077e-48	9.18522e-57	1.62991e-56
HMGCS1	1.24065e-12	8.94318e-18	9.30587e-15	3.6712e-16	6.5694e-17	5.44096e-15	3.40465e-17	4.78184e-15	7.27537e-20	2.38506e-18	4.64022e-15	5.44967e-20	1.47544e-13	5.18158e-17	2.29636e-18	2.22322e-13	8.08494e-17	2.56989e-14	2.98233e-16	9.89674e-18	1.64352e-12	5.62241e-17	1.28469e-19	3.52016e-17	7.3072e-19	1.27698e-20	5.09105e-21	1.7536e-20	8.629e-14	3.06171e-23	1.46767e-14	2.86824e-17	1.27422e-15	8.57969e-16	3.38268e-13	4.52214e-18	8.18572e-18	5.37582e-20	3.48306e-14	7.21513e-18	1.62665e-15	1.94687e-12	6.76511e-14	1.6199e-13	1.68176e-20	5.52669e-20	5.24485e-15	5.08092e-22	5.05056e-15
IL6ST	3.25762e-36	3.11298e-32	1.17796e-39	8.79878e-36	4.62742e-42	3.52997e-33	4.10972e-45	2.51685e-33	8.23775e-37	3.23895e-40	2.33134e-29	7.00949e-35	8.59249e-37	1.37743e-38	6.3764e-36	5.87452e-35	1.87737e-40	6.3732e-42	7.18351e-37	8.93309e-39	5.25514e-27	2.95625e-37	4.5886e-34	4.45814e-34	2.09906e-33	3.08655e-40	1.73175e-34	5.88835e-38	9.69886e-35	6.03725e-38	9.23662e-31	1.89654e-34	9.12513e-39	1.20715e-42	3.36842e-38	3.8403e-39	9.84103e-36	8.07699e-34	1.46244e-33	1.98208e-31	1.19748e-40	6.11955e-32	6.26937e-48	2.38056e-34	4.96806e-36	9.30154e-39	1.84028e-36	2.50844e-42	4.58966e-40
PAM	4.96734e-23	2.04916e-22	1.23201e-17	3.35916e-21	1.19496e-21	1.89933e-26	6.17061e-20	5.08293e-24	4.9309e-24	2.4713e-27	3.5984e-19	1.03641e-21	2.67111e-22	2.33392e-19	1.06378e-23	3.67441e-19	1.22727e-19	1.8536e-23	1.181e-24	3.71256e-18	6.89604e-21	7.23005e-20	1.41993e-22	9.28674e-21	7.14626e-18	2.77999e-20	4.57839e-23	5.24681e-24	2.66038e-22	5.45331e-23	3.27586e-21	1.2e-16	9.75586e-21	3.00817e-21	3.98656e-22	2.16462e-20	1.1084e-25	3.3876e-22	2.71695e-28	4.67373e-22	2.15893e-23	3.58452e-20	2.25439e-16	3.03576e-22	9.02276e-19	1.29036e-21	4.06203e-20	1.70587e-20	2.63227e-21
TNFAIP8	6.80342e-49	1.25718e-57	2.29704e-60	8.55937e-47	3.7319e-49	5.27763e-58	2.24676e-52	5.00691e-51	1.42169e-50	3.51097e-53	3.84599e-54	6.4229e-47	7.60323e-60	4.75191e-50	3.21373e-53	1.19251e-53	8.58172e-53	1.98066e-47	1.14275e-47	4.93608e-55	4.22375e-51	1.50912e-52	5.31215e-55	8.63865e-49	7.90003e-50	3.2816e-52	8.25777e-53	4.04393e-50	3.13295e-49	1.71564e-49	9.53433e-61	1.30112e-49	7.70199e-49	2.07801e-61	7.02626e-48	3.54315e-43	4.14101e-49	9.59583e-47	3.27128e-45	2.4856e-56	1.00437e-53	2.5537e-38	1.62873e-51	1.03013e-47	1.59593e-50	2.43923e-57	2.38676e-52	1.01983e-44	6.16644e-52
ACSL6	6.62005e-72	2.26468e-76	3.9097e-78	2.34563e-75	3.65872e-73	8.77641e-71	1.10018e-77	1.48892e-74	2.02815e-71	3.73802e-68	5.84292e-78	1.14115e-59	3.31398e-74	5.93606e-74	1.27458e-71	1.4371e-72	1.96266e-67	5.60347e-68	4.28369e-72	9.12838e-68	1.61228e-69	2.17074e-67	5.32228e-64	9.54216e-75	1.45082e-79	1.66824e-67	5.0144e-74	1.3064e-71	7.40881e-65	1.35454e-68	3.09298e-78	1.1389e-72	1.78649e-69	7.03397e-74	1.38213e-72	9.14096e-81	6.13344e-69	1.57372e-66	1.99216e-72	4.72588e-76	4.14504e-76	1.38998e-73	3.08961e-70	6.44872e-82	7.66365e-74	1.73551e-71	2.30102e-78	1.48528e-79	1.73095e-70
IL3	5.4714e-22	1.85372e-18	1.03559e-18	6.99032e-16	8.05632e-19	5.46066e-15	4.10637e-19	1.35478e-16	3.78209e-16	3.16576e-18	7.58508e-18	1.92217e-16	5.50914e-18	7.39282e-22	6.78539e-12	5.84209e-17	2.21026e-15	4.00963e-15	6.64096e-15	9.12067e-17	7.95368e-19	1.10883e-17	1.38896e-16	1.84992e-17	6.53751e-19	1.62986e-17	1.47057e-16	7.84151e-17	9.18163e-14	3.04429e-18	8.01543e-16	2.92766e-15	1.96384e-23	7.13892e-20	9.67163e-15	1.11787e-17	2.29508e-15	2.63024e-17	1.50863e-14	2.41933e-21	2.01806e-17	7.74513e-18	3.19039e-16	4.0902e-19	3.09004e-15	4.09846e-16	1.35326e-09	3.76769e-16	1.12576e-16
CSF2	0.401409	0.0551548	0.14431	0.0585683	0.0804172	0.00157608	0.136404	0.763533	1	0.0458554	0.661764	0.450341	1	0.0481423	0.972247	1	1	1	1	1	1	0.460539	1	0.321078	0.0107416	1	1	0.0174601	0.236895	1	0.058169	1	0.706166	0.225897	1	0.0358815	1	0.794455	1	0.448972	0.0430302	1	0.218689	0.0893447	0.492154	0.547628	1	1	1
IRF1	3.8463e-51	1.3086e-53	8.88102e-59	1.47372e-56	2.92948e-56	7.28698e-60	4.27557e-61	1.33076e-52	1.19045e-52	7.81496e-47	4.83471e-44	6.892e-49	1.14359e-43	4.81637e-46	4.23418e-58	1.16998e-52	3.67875e-63	3.11325e-48	8.5338e-54	1.23661e-57	1.41143e-42	1.3764e-53	3.89087e-50	5.21443e-54	3.94506e-50	4.49138e-53	5.73958e-57	1.489e-50	1.79531e-49	1.49545e-58	4.5298e-55	5.51309e-48	3.05937e-56	1.48544e-56	5.37485e-49	2.47961e-52	1.13796e-50	7.14826e-52	1.1293e-42	6.04077e-53	1.65041e-47	8.36639e-48	6.83774e-46	9.72359e-51	3.14142e-44	2.58962e-47	1.01021e-51	8.23134e-53	1.9983e-49
TAF7	2.08273e-23	2.50171e-24	1.95556e-21	3.87815e-25	9.89902e-20	4.36976e-27	9.51601e-26	1.23841e-17	3.54619e-25	2.13709e-24	4.46396e-23	1.66106e-18	2.2899e-24	2.91213e-19	5.07964e-20	7.41626e-22	2.84673e-25	1.13501e-20	2.75248e-22	1.57395e-21	4.91512e-20	2.70924e-22	2.85654e-22	7.84606e-26	2.33166e-25	1.25962e-24	1.11898e-23	2.3953e-25	6.79783e-27	3.8039e-19	7.25106e-19	4.72886e-25	8.60058e-23	1.58178e-20	3.52384e-22	1.44769e-24	4.20751e-27	6.08092e-19	7.57471e-22	5.25281e-21	4.07059e-21	9.96874e-28	4.1725e-22	3.71772e-28	1.35949e-22	3.90757e-26	7.41359e-17	7.57627e-24	1.11456e-20
ADAM19	1.35007e-37	1.11082e-44	3.026e-44	9.74975e-45	5.41348e-48	1.18418e-51	5.16058e-49	3.86425e-54	2.79761e-51	1.04582e-52	9.73768e-47	3.7817e-46	4.02949e-42	1.93388e-52	2.01344e-41	2.81237e-55	1.79801e-38	1.05045e-47	4.48698e-39	2.64388e-50	1.03656e-51	8.77115e-51	4.78502e-52	2.68233e-49	1.98521e-51	6.27394e-51	1.02205e-46	2.17859e-46	1.04236e-53	5.11135e-52	1.26521e-47	1.0262e-53	1.15133e-39	1.05907e-43	2.5944e-47	5.80814e-51	4.74711e-49	1.1077e-58	2.85405e-59	3.08479e-52	1.14565e-53	1.70657e-41	1.23079e-49	1.13429e-46	3.07108e-45	1.84134e-50	1.3969e-51	6.41876e-45	7.63493e-48
SFXN1	1.23009e-143	3.27782e-139	2.51566e-142	3.96902e-143	2.58137e-149	4.26474e-148	2.84468e-141	3.34478e-139	2.76241e-147	2.4584e-140	1.36568e-144	1.98973e-149	1.01004e-137	6.35193e-135	7.81355e-140	9.38328e-133	1.60729e-130	1.02344e-126	1.51558e-139	2.9176e-129	1.20659e-146	6.94795e-150	4.73632e-144	2.41959e-145	5.93157e-146	2.42945e-137	1.59624e-139	1.31116e-150	3.44306e-134	5.59308e-141	7.00604e-144	1.66593e-141	2.29654e-142	2.40415e-147	1.10661e-135	2.8495e-157	1.10494e-139	3.98269e-137	2.34502e-141	7.95746e-155	5.65709e-142	7.94867e-134	4.37325e-138	1.65302e-129	3.28695e-144	1.46955e-137	1.07515e-149	1.6716e-142	8.31392e-146
IRF4	1.59993e-46	1.65218e-50	2.38998e-57	1.96587e-52	2.00703e-46	2.19339e-53	6.79625e-57	2.66711e-49	1.13496e-43	6.24215e-55	3.08097e-46	7.49806e-52	1.20877e-46	2.43738e-58	1.10983e-60	1.58205e-48	2.00436e-54	1.073e-47	5.0956e-50	1.06534e-47	6.70127e-65	3.14365e-53	1.72247e-58	5.39617e-50	7.2148e-46	2.76254e-60	4.08111e-53	9.92654e-53	3.53179e-53	6.267e-50	1.2457e-55	2.29973e-49	1.06115e-45	2.85328e-60	6.73832e-59	2.8204e-50	2.71563e-50	5.3232e-53	1.96404e-44	3.18587e-50	9.91684e-51	1.7223e-49	8.92552e-50	7.73926e-53	9.56132e-55	6.85033e-49	5.13492e-48	3.15973e-53	2.93905e-52
JARID2	2.81157e-46	9.03689e-50	1.49145e-42	2.25986e-49	1.7162e-51	2.51945e-49	4.41283e-44	3.43658e-46	1.59837e-55	1.12519e-46	8.29671e-55	4.29294e-43	1.40541e-44	1.68974e-54	1.19516e-48	3.34234e-48	4.13651e-51	2.51256e-44	2.05679e-52	3.21662e-49	1.16467e-46	4.36997e-42	9.23704e-50	1.70105e-61	3.95013e-52	1.60278e-46	5.00649e-53	1.33749e-44	5.45692e-56	5.31978e-44	6.98653e-56	1.46888e-44	1.25397e-44	9.57852e-49	4.08806e-47	5.31766e-46	1.92717e-48	2.26828e-46	5.14544e-46	4.69502e-49	7.93629e-46	5.14522e-49	6.35993e-47	7.1494e-48	3.59245e-46	1.05593e-38	1.65409e-49	1.39666e-50	8.20842e-50
ATXN1	3.07414e-48	6.3428e-46	4.81417e-46	1.82575e-44	1.0959e-41	3.26968e-43	9.53636e-53	2.48459e-43	8.36323e-46	1.84434e-40	9.12982e-55	2.43637e-50	1.46675e-43	6.63796e-45	1.60137e-52	1.46403e-48	2.49719e-49	3.65824e-39	1.3575e-44	1.58533e-40	7.28178e-48	3.95438e-43	8.09566e-55	1.14864e-50	3.71706e-42	5.58794e-56	6.0975e-48	6.54167e-49	3.11122e-43	1.6813e-51	8.98497e-48	2.41083e-45	1.31748e-52	2.32645e-48	2.12874e-46	2.96381e-52	5.19779e-50	2.65842e-48	1.84258e-49	6.90847e-50	2.28299e-47	7.8325e-42	2.29504e-53	3.72836e-48	2.50651e-41	2.28867e-57	5.17941e-47	1.82356e-45	1.69164e-40
HIST1H4C	1.03396e-41	3.93595e-39	8.34894e-49	3.55246e-42	5.92812e-40	9.00073e-43	3.37971e-33	7.10036e-43	2.96399e-38	1.19462e-40	1.46847e-48	9.82669e-44	8.00266e-39	7.6616e-40	3.2095e-48	2.07426e-34	4.87185e-39	6.21545e-38	1.58258e-45	3.47625e-37	2.54425e-38	3.26352e-40	1.4053e-50	3.80355e-44	4.98194e-43	2.56794e-41	1.25461e-41	1.03575e-45	3.32514e-38	7.09323e-49	3.14058e-38	5.1425e-50	1.09477e-40	1.12844e-48	8.52254e-43	1.64645e-41	6.45682e-45	3.1707e-43	2.27608e-40	1.34207e-40	1.00164e-41	2.22695e-50	1.50589e-46	5.28232e-40	8.05068e-46	3.58426e-41	1.56818e-38	2.79449e-42	8.52491e-41
LTB	2.01891e-50	9.16832e-57	3.39061e-48	2.74959e-54	8.06393e-44	3.92675e-55	6.40614e-56	1.30473e-49	2.76503e-52	1.81821e-56	5.22243e-53	2.94146e-51	1.1981e-53	1.61941e-59	1.01676e-49	1.21319e-49	3.59528e-59	1.08184e-51	4.36263e-48	5.53462e-46	1.54112e-57	1.24939e-46	3.80205e-47	1.99619e-56	3.52685e-48	6.90546e-59	4.93885e-47	2.17607e-60	9.66059e-48	1.37213e-55	7.42009e-46	2.93866e-50	1.60983e-49	2.18514e-47	1.42485e-55	3.15027e-61	2.3236e-50	4.44215e-52	1.06012e-56	6.00351e-57	9.41557e-54	3.37584e-49	3.66628e-54	3.84963e-46	2.918e-48	1.28703e-51	8.91061e-54	8.82266e-54	1.86583e-53
HLA-DRB1	1.07675e-17	2.87044e-12	1.29658e-21	7.72205e-20	1.01817e-25	4.6878e-22	1.33129e-21	4.56797e-26	5.57678e-25	4.04987e-21	2.27909e-20	6.57628e-18	2.17366e-22	2.26583e-23	3.81372e-26	9.47976e-22	3.34087e-21	4.18458e-20	2.01994e-22	3.87981e-21	6.80035e-30	1.47418e-20	5.75249e-21	9.49602e-18	5.74202e-18	3.21823e-20	6.14137e-20	1.95634e-16	1.15141e-19	1.83243e-22	4.92079e-21	8.79687e-17	3.14003e-29	2.462e-20	2.0804e-19	8.94196e-23	2.14507e-26	8.7705e-23	1.71977e-22	5.38214e-21	1.27426e-21	6.44046e-22	4.36339e-22	1.79446e-23	1.2971e-20	1.21349e-24	6.52793e-23	6.86292e-20	3.93062e-20
PSMB8	1.28598e-38	1.48333e-47	1.54569e-50	8.08417e-42	7.39166e-52	4.83428e-49	5.19611e-45	3.06735e-46	9.36436e-44	2.07604e-43	1.29341e-49	1.80644e-49	1.99322e-51	2.4583e-42	3.71788e-46	3.37902e-43	7.0013e-49	6.75166e-42	5.99023e-44	8.14462e-48	2.83203e-40	3.60254e-46	1.11609e-44	3.74318e-46	2.87285e-44	1.46982e-48	7.62305e-41	1.66484e-40	1.16325e-42	1.2652e-47	1.03e-47	4.73953e-45	1.24034e-44	1.18389e-43	1.00674e-41	9.31543e-49	3.07332e-43	3.60445e-50	4.04455e-46	1.38792e-39	2.733e-44	4.86924e-42	2.0521e-39	7.31025e-45	6.4187e-45	1.20679e-40	8.81146e-46	6.50125e-37	1.91646e-47
PSMB9	3.40183e-46	1.16958e-47	2.53016e-51	2.88993e-43	2.37963e-43	1.22021e-50	1.98531e-55	8.36885e-54	1.11865e-46	2.6561e-55	3.47708e-40	8.53378e-47	4.36974e-51	9.14571e-51	3.54745e-51	7.70241e-54	1.10879e-53	6.58906e-41	9.2321e-48	9.17705e-49	1.84843e-53	2.3029e-40	1.36725e-53	6.06759e-45	9.42111e-49	1.23682e-44	1.31661e-54	5.48623e-52	2.08619e-52	3.10095e-42	2.39561e-50	2.30602e-55	2.13155e-44	2.74642e-49	1.07254e-45	1.05602e-52	1.02403e-49	3.3228e-57	1.56456e-53	3.71771e-49	9.30725e-45	3.28989e-41	6.13437e-47	2.89956e-49	2.44177e-50	8.49666e-46	5.76158e-50	9.20199e-49	1.1033e-47
TAP1	2.11961e-95	1.1154e-104	4.01305e-113	8.53997e-105	6.49152e-110	4.79273e-121	5.94997e-102	4.7776e-117	7.81602e-118	1.97199e-98	5.069e-101	1.14862e-114	6.73357e-107	6.32141e-113	1.39838e-106	2.48761e-105	1.59526e-116	5.26269e-118	1.23498e-116	3.14478e-95	4.21214e-109	8.62814e-98	3.21335e-108	9.54247e-102	1.51048e-120	4.66805e-120	1.16818e-107	7.34581e-106	3.21973e-111	3.8783e-113	1.87738e-109	1.1036e-116	6.51838e-101	8.857e-120	2.50939e-113	2.03727e-118	3.04069e-112	3.01231e-111	5.72054e-106	2.70788e-105	8.39095e-97	1.6577e-109	5.68165e-102	3.33958e-114	1.65007e-108	4.72416e-108	4.2788e-113	1.08446e-106	1.31227e-112
RPS10	0	0	0	0	0	0	0	0	0	0	0	0	0	0	0	0	0	0	0	0	0	0	0	0	0	0	0	0	0	0	0	0	0	0	0	0	0	0	0	0	0	0	0	0	0	0	0	0	0
KCNK5	9.04873e-71	5.55688e-80	8.0115e-79	1.30618e-74	5.35014e-79	7.85755e-72	1.12971e-73	1.28345e-66	4.28904e-75	1.56189e-73	7.26372e-72	7.26585e-76	2.12205e-81	1.67264e-75	9.16518e-77	5.91046e-67	5.18373e-81	1.07017e-66	6.22355e-74	1.24391e-72	3.17162e-75	3.02589e-75	4.77859e-77	1.0644e-78	8.16666e-68	9.63163e-70	3.88687e-71	3.44393e-71	1.05148e-69	2.8388e-77	3.51417e-77	1.43397e-76	3.06406e-74	5.33798e-69	1.95845e-84	2.21645e-84	4.31888e-79	2.9434e-66	6.18185e-72	1.02873e-66	4.03717e-70	1.88728e-77	1.83559e-78	1.46937e-65	3.71724e-68	1.39051e-80	6.52311e-71	6.63295e-71	2.23699e-68
CD109	1.47407e-113	1.06469e-114	1.35954e-110	2.38862e-107	1.42126e-102	8.53272e-118	2.74821e-122	7.11478e-114	3.72433e-123	5.14115e-109	7.24756e-119	1.72173e-103	1.08676e-109	2.13391e-110	4.52565e-106	6.95806e-103	1.06393e-110	7.48003e-119	3.25614e-107	8.09611e-113	2.1095e-115	4.32004e-109	4.34933e-120	7.15523e-116	2.09121e-100	6.17434e-104	1.15247e-108	8.96718e-102	1.31169e-98	9.82888e-101	1.37103e-115	1.55393e-103	5.83657e-111	2.3822e-123	4.61643e-113	1.2413e-116	1.72518e-119	3.37091e-110	2.1871e-120	2.34566e-112	1.02873e-116	6.65399e-109	2.91275e-110	4.95645e-104	2.98704e-109	1.3054e-112	3.04375e-110	2.02319e-117	1.07267e-104
NT5E	4.32801e-71	7.27237e-76	5.41619e-74	1.6311e-73	3.6508e-73	7.38239e-72	3.96885e-70	1.14603e-65	8.85932e-78	1.70568e-74	1.78866e-71	7.85331e-74	4.20922e-71	2.2688e-61	1.7451e-70	6.13813e-71	1.82864e-75	1.88736e-72	1.5889e-79	6.06133e-69	1.2125e-79	9.80681e-76	2.21218e-81	6.02824e-74	3.56392e-79	2.19522e-75	1.51753e-79	5.84243e-77	1.69185e-84	6.9906e-77	2.98523e-74	2.08011e-83	4.64035e-80	2.01945e-71	4.90467e-85	1.24541e-73	7.67263e-74	1.08562e-73	7.35472e-64	8.22982e-76	2.75939e-78	2.89554e-74	1.1609e-76	2.85922e-75	2.64969e-77	4.61495e-81	2.57594e-74	6.18206e-76	1.21868e-76
BACH2	1.5005e-41	2.4864e-38	3.39972e-47	2.7385e-37	2.29624e-34	3.93847e-38	6.58255e-37	1.00808e-41	2.57471e-45	2.64677e-41	2.25758e-37	8.45136e-37	2.9204e-38	1.35794e-36	5.88834e-43	2.92503e-45	1.52312e-45	1.49555e-42	4.231e-49	6.4061e-36	4.23391e-39	2.05625e-35	2.8574e-35	4.13844e-39	3.18461e-40	3.12045e-39	3.91532e-38	5.55735e-43	1.05995e-35	4.60486e-36	1.04207e-38	7.79262e-41	7.39579e-40	1.86683e-36	1.5804e-37	4.24473e-42	2.06927e-37	1.91457e-38	1.70877e-35	1.56301e-41	1.48025e-42	8.90049e-45	8.53127e-35	2.18846e-45	7.74148e-37	1.49803e-38	7.38378e-38	3.5512e-37	1.97435e-48
NCOA7	2.79148e-34	2.92228e-24	1.46745e-27	8.6488e-29	2.20928e-29	5.94131e-29	9.4713e-23	9.67151e-24	7.04429e-23	1.71188e-28	2.72565e-23	1.13534e-27	8.81575e-32	4.71134e-25	5.80547e-22	5.01922e-24	5.66308e-35	2.34481e-30	6.25396e-29	4.84366e-29	6.52013e-26	2.00099e-26	9.61681e-27	1.80542e-26	2.43892e-31	1.92627e-38	3.16275e-26	9.96209e-31	9.80091e-28	3.85471e-21	4.64045e-28	6.26473e-34	2.22027e-19	4.22427e-29	5.4259e-31	1.70242e-33	4.46832e-31	2.04563e-24	3.99092e-24	1.70421e-29	1.06523e-27	1.46062e-28	1.06831e-20	1.03149e-33	3.3415e-28	4.2486e-20	5.33921e-22	2.02559e-22	8.03179e-25
RPS12	5.46073e-122	4.8075e-113	9.28737e-119	1.72171e-123	2.45619e-131	1.01243e-125	8.25238e-131	2.52683e-128	1.02675e-140	5.06496e-122	1.47019e-131	6.57557e-116	1.84968e-130	3.91434e-137	1.35691e-128	8.6069e-131	1.44773e-125	3.53614e-125	3.56866e-131	1.26717e-130	9.70172e-126	1.28384e-130	5.20308e-126	8.86639e-124	5.18793e-123	5.34074e-133	1.05199e-139	1.27802e-126	1.36313e-126	3.44996e-117	7.62146e-144	4.96564e-124	3.58725e-123	2.35428e-134	1.21995e-126	2.72698e-125	1.05982e-136	3.45605e-124	4.35163e-132	2.20289e-122	3.3935e-124	2.03016e-116	1.94179e-136	6.78738e-120	5.24006e-128	3.01064e-129	2.23617e-138	1.85261e-134	1.32806e-126
AHI1	7.05614e-83	5.84867e-75	1.32335e-79	8.146e-79	1.96461e-85	1.16429e-95	2.09357e-92	1.6244e-77	1.72862e-84	1.14939e-87	7.06001e-86	3.8886e-84	1.23175e-87	4.07225e-79	4.74187e-85	1.92999e-90	1.56297e-78	2.40784e-82	5.21885e-80	1.99398e-84	5.08522e-82	2.89961e-80	1.03891e-84	2.63046e-79	5.86459e-78	1.35252e-83	9.35451e-90	2.91487e-91	1.73854e-86	1.28563e-71	8.97606e-86	3.00946e-81	4.9751e-77	4.14036e-73	2.66887e-96	3.35778e-84	4.12265e-87	5.18731e-91	7.00089e-89	3.19306e-84	9.19016e-92	1.80413e-85	6.3588e-82	4.50614e-86	1.19936e-75	1.05943e-73	7.51596e-86	2.74412e-95	1.37976e-88
ABRACL	7.07361e-45	6.28751e-40	4.16876e-44	5.45616e-56	8.95619e-42	1.46654e-48	2.35688e-43	5.10317e-44	2.33383e-46	3.68196e-39	2.77125e-38	2.58241e-46	2.80315e-47	1.82878e-46	2.23853e-42	2.10145e-48	1.60465e-48	3.50347e-38	3.48421e-47	2.66856e-45	7.5969e-47	3.17112e-51	2.42208e-42	3.16792e-39	5.04611e-46	1.03746e-49	4.64228e-42	5.54104e-39	6.35873e-46	9.83197e-40	3.14636e-37	4.34484e-51	1.27706e-48	2.33162e-48	1.04571e-40	2.41541e-37	1.30081e-45	2.62657e-44	4.88954e-42	3.45095e-39	4.43889e-39	3.25544e-46	5.00539e-46	1.01912e-44	4.46972e-50	3.3377e-44	2.47572e-46	2.18268e-44	2.77451e-43
TIAM2	9.27569e-63	7.88276e-62	8.18455e-57	4.09395e-64	3.01435e-61	3.23848e-66	2.93493e-58	7.80462e-65	2.82885e-65	1.3926e-59	5.60621e-64	4.28799e-53	8.0754e-68	3.24165e-63	5.29946e-63	3.93748e-63	9.29867e-65	9.39512e-64	6.14781e-64	1.01948e-60	3.23597e-74	2.92641e-66	4.23089e-56	4.07561e-63	1.62974e-55	3.44951e-54	1.35966e-62	4.95688e-67	1.92801e-64	3.70786e-70	1.37838e-69	1.90737e-66	5.16789e-72	1.83918e-66	9.01567e-64	4.10709e-61	5.26986e-66	6.24056e-62	5.66348e-58	1.83554e-64	9.66915e-61	8.2748e-58	2.01227e-66	1.23524e-66	3.59659e-61	1.19425e-57	5.35876e-69	3.43066e-76	1.41156e-63
EZR	4.38634e-68	5.51095e-61	1.96129e-62	1.06096e-62	4.76471e-61	1.50395e-66	3.73471e-64	8.20187e-51	1.9677e-62	3.65597e-64	6.20698e-67	6.12924e-60	1.23761e-66	6.70997e-62	1.52864e-61	3.53749e-65	1.71977e-53	3.12016e-58	5.81229e-55	6.26404e-75	9.73499e-59	1.10914e-66	1.9484e-55	3.46689e-59	3.62307e-56	1.03312e-65	6.02247e-62	1.38099e-72	3.5405e-61	1.96062e-67	1.16776e-70	1.48318e-64	4.96474e-59	4.86254e-60	2.01874e-61	8.17844e-57	2.81192e-56	7.54395e-59	2.92281e-58	9.64034e-64	6.20349e-59	2.78024e-62	1.39602e-56	3.00969e-65	2.94978e-61	4.39897e-56	1.67066e-64	6.88984e-57	9.93221e-62
SOD2	3.47795e-64	2.2809e-73	4.96499e-75	1.10803e-54	4.8346e-68	4.93565e-65	5.40645e-58	2.27448e-74	2.4576e-65	2.31647e-59	3.64009e-71	7.1599e-66	2.17082e-64	5.30209e-75	1.71239e-77	1.00564e-60	1.07973e-67	1.72587e-69	3.8239e-67	8.4853e-71	1.24402e-61	3.11354e-72	1.9067e-65	3.66733e-71	1.11102e-63	7.21006e-74	9.8416e-70	4.96313e-67	2.66521e-56	9.78961e-73	3.37758e-64	2.78299e-72	2.42282e-70	2.08054e-68	1.74937e-66	2.91229e-68	2.53915e-59	6.81738e-66	5.28477e-62	8.26689e-63	7.91916e-71	3.05788e-66	3.57531e-66	3.41384e-68	9.02428e-76	4.30323e-65	8.33757e-64	2.63798e-65	7.37638e-53
TOMM7	3.00107e-36	1.83374e-29	1.85781e-37	2.3695e-41	2.236e-40	1.46699e-45	6.32692e-41	2.71521e-42	8.15345e-49	3.39538e-50	7.46114e-41	2.01198e-34	2.12254e-44	3.325e-46	1.11907e-37	5.68551e-48	4.35248e-41	6.01494e-44	5.0209e-40	3.83415e-35	9.4524e-35	6.4454e-39	1.58793e-39	1.58308e-39	6.80579e-32	4.14106e-40	4.9172e-36	2.27577e-38	5.3062e-35	1.31182e-44	6.52721e-45	2.98317e-42	1.77335e-36	2.15005e-37	2.26395e-44	1.37889e-38	7.05053e-44	1.02153e-37	4.15382e-46	7.23085e-32	2.76589e-40	2.30925e-43	9.24104e-34	1.8848e-36	1.03112e-33	1.52523e-33	1.14633e-39	1.72581e-40	7.24576e-33
OSBPL3	1.21956e-26	2.32633e-33	3.89847e-34	2.34309e-27	3.70137e-32	2.68738e-31	1.25968e-35	1.06642e-27	1.34482e-38	5.66748e-42	2.27796e-28	1.25586e-32	2.32859e-28	2.89885e-32	4.97541e-37	1.13847e-35	2.89838e-36	2.5815e-31	9.37585e-33	1.84861e-34	7.18322e-36	2.47669e-30	1.07289e-35	2.21981e-32	6.27186e-28	1.30408e-28	5.73227e-31	1.97255e-33	1.98737e-37	2.01994e-34	9.05272e-32	4.51705e-23	1.38627e-32	7.62264e-30	3.72015e-34	2.85036e-35	3.10525e-34	3.936e-35	5.9775e-28	9.45682e-31	3.44587e-35	4.0604e-30	7.1845e-31	4.29691e-34	9.90748e-40	2.37918e-32	7.66068e-33	3.68641e-37	2.54017e-26
ELMO1	8.71081e-86	3.19624e-81	3.71297e-85	1.83045e-91	1.9353e-85	2.11543e-92	1.65675e-86	9.3015e-69	5.43748e-80	2.25708e-77	4.66637e-81	3.54208e-86	4.8676e-73	4.81912e-78	1.97829e-89	2.91764e-80	2.89224e-84	9.74146e-80	1.46708e-83	1.94035e-81	2.13878e-82	7.83147e-91	1.67053e-78	2.63958e-81	5.77254e-90	1.41512e-79	9.72924e-84	2.86817e-87	1.56632e-89	3.08689e-90	7.4225e-91	3.23651e-84	1.07646e-79	1.16818e-72	1.59155e-83	7.24285e-85	6.01946e-83	6.86793e-78	6.26128e-97	5.6033e-81	1.7374e-85	4.22415e-79	3.78402e-90	5.33187e-86	1.25729e-85	4.68676e-88	3.40147e-79	2.13904e-87	5.95562e-93
IKZF1	9.0023e-42	2.36742e-37	4.47363e-36	1.26354e-40	1.5795e-34	8.81943e-39	1.97841e-35	1.14007e-39	1.90747e-38	6.37942e-35	4.65179e-38	1.15224e-36	9.30364e-33	2.0111e-32	6.84613e-37	1.25831e-33	8.52056e-36	2.22588e-34	5.50772e-41	6.17716e-33	7.91431e-33	4.17278e-36	1.4868e-26	8.31583e-30	1.53804e-41	1.39185e-32	3.20598e-39	1.76983e-29	1.75315e-33	7.10472e-36	1.43807e-35	4.11717e-39	2.35948e-35	5.02916e-35	3.96301e-34	1.28547e-37	2.59258e-32	2.13665e-35	1.02668e-28	1.58318e-37	1.42136e-41	4.33056e-41	1.3691e-40	8.0382e-33	4.31452e-38	5.01705e-33	3.05497e-36	4.91244e-33	1.61203e-36
SEM1	3.05673e-76	1.27454e-71	1.71299e-67	1.52792e-80	2.88429e-77	8.39908e-82	1.69142e-73	5.11639e-71	6.28061e-67	4.02477e-65	4.68618e-66	9.95746e-61	1.12958e-69	9.50458e-62	1.77553e-70	5.10595e-69	2.57468e-76	6.83833e-69	8.33372e-65	2.70292e-68	9.49217e-71	6.83195e-74	3.32358e-69	5.26194e-59	9.09519e-73	1.10325e-72	5.49036e-73	8.02481e-55	7.80767e-62	4.78845e-70	5.49695e-66	2.01413e-69	1.81214e-67	4.15304e-69	4.07217e-71	7.33783e-76	3.60545e-77	4.44632e-61	6.20071e-76	5.82629e-71	1.00021e-69	1.2146e-72	1.14637e-78	3.83345e-71	1.51394e-68	1.14534e-61	2.91164e-76	2.43381e-61	1.03478e-79
NAMPT	3.60367e-212	1.49243e-194	5.93455e-212	5.93799e-205	2.63813e-218	4.90803e-197	2.37882e-204	5.38175e-212	2.23462e-213	1.53282e-176	8.97984e-224	5.52463e-208	4.96047e-198	4.94704e-200	2.34022e-215	4.35881e-195	9.95977e-200	9.75778e-207	4.43335e-211	7.23837e-208	1.13162e-201	4.37117e-202	1.32775e-221	2.89169e-222	2.29793e-201	1.66267e-214	2.38892e-203	5.33168e-195	1.60238e-203	1.55321e-188	2.26093e-215	1.00343e-210	2.76432e-195	9.89104e-192	7.55675e-221	1.36263e-217	1.58093e-198	4.53861e-206	3.21262e-215	1.09618e-204	1.58249e-207	2.61976e-205	3.45013e-209	1.14694e-213	7.86683e-214	1.28032e-212	2.18574e-202	2.11206e-208	5.19368e-208
AGK	1.17602e-72	4.08285e-70	2.30421e-64	3.55298e-73	1.76971e-70	3.4558e-76	8.46422e-74	6.38421e-77	6.82607e-77	2.69014e-69	1.14299e-71	3.70019e-63	1.0854e-65	4.15657e-84	8.15415e-74	3.49102e-72	4.02842e-75	1.97875e-72	8.60074e-65	1.10989e-72	6.00529e-73	8.21071e-78	6.68922e-81	2.40919e-67	4.85741e-72	7.79787e-70	2.91331e-76	1.03729e-67	1.0457e-52	4.78242e-63	1.88328e-82	2.3393e-69	5.52992e-64	3.91892e-66	3.96197e-73	2.88138e-74	7.80645e-71	1.68311e-64	1.19557e-77	2.01358e-78	1.13756e-71	2.97429e-64	1.95343e-71	3.01576e-75	2.19412e-65	7.08862e-80	3.61597e-71	9.13786e-74	1.8846e-69
[truncated: 185 more rows]
[truncated: 51 more columns]

## Sheet: CD4_SeverevsMild
gene	round1	round2	round3	round4	round5	round6	round7	round8	round9	round10	round11	round12	round13	round14	round15	round16	round17	round18	round19	round20	round21	round22	round23	round24	round25	round26	round27	round28	round29	round30	round31	round32	round33	round34	round35	round36	round37	round38	round39	round40	round41	round42	round43	round44	round45	round46	round47	round48	round49
[truncated: 333 more rows]
[truncated: 51 more columns]
