# Supplementary material for: Unraveling T Cell Responses for Long Term Protection of SARS-CoV-2 Infection
Source: Front Genet. 2022 May 4;13:871164. doi: 10.3389/fgene.2022.871164 (PMC9114762; doi:10.3389/fgene.2022.871164)
Supplement: Supplementary file 1 [file DataSheet1.zip › DEGenes_CD8+TCell.xlsx]

## Sheet: CD8_MildvsHealthy
gene	round1	round2	round3	round4	round5	round6	round7	round8	round9	round10	round11	round12	round13	round14	round15	round16	round17	round18	round19	round20	round21	round22	round23	round24	round25	round26	round27	round28	round29	round30	round31	round32	round33	round34	round35	round36	round37	round38	round39	round40	round41	round42	round43	round44	round45	round46	round47	round48	round49
TNFRSF18	1.52358e-123	5.03012e-129	3.07948e-129	1.54157e-124	1.13002e-120	6.04521e-126	3.21297e-126	9.00056e-120	9.94259e-126	1.99804e-115	3.70449e-122	3.54149e-122	9.79113e-119	6.23003e-112	2.55271e-126	2.00115e-125	3.63833e-129	6.58998e-118	1.06363e-123	4.15829e-132	2.76329e-121	5.14981e-118	8.93438e-122	1.21962e-131	5.93993e-129	4.63842e-115	6.12277e-121	2.89716e-123	3.15474e-127	1.12946e-125	3.90878e-127	4.22645e-123	6.78048e-119	3.2751e-125	8.62744e-130	1.9465e-114	9.73999e-127	6.72408e-115	5.19714e-133	1.94683e-124	1.98842e-117	8.45794e-123	1.08339e-119	5.64216e-113	3.82121e-126	6.03187e-124	1.02049e-121	1.65293e-127	7.38718e-120
TNFRSF4	3.88429e-125	1.01045e-121	1.34072e-122	4.17623e-121	4.73536e-111	2.47901e-124	1.37653e-123	6.65658e-118	3.34692e-117	1.22309e-119	2.28742e-121	7.78555e-118	1.25985e-115	3.7421e-114	4.42136e-117	3.77149e-118	1.93342e-124	5.15066e-120	5.96494e-112	6.25426e-130	6.68238e-118	7.35709e-119	8.67867e-118	7.11246e-120	6.30156e-117	3.44946e-123	1.64408e-117	5.15615e-120	5.59006e-126	2.13485e-119	3.8188e-123	1.20791e-113	1.11464e-119	1.63778e-123	1.62436e-116	2.28909e-116	1.41788e-116	3.10897e-111	1.0096e-119	6.5048e-123	2.21544e-124	4.66149e-130	1.48077e-112	3.62543e-113	7.48573e-122	3.56025e-120	2.08521e-116	6.80828e-122	2.1677e-121
SSU72	4.12133e-92	2.05355e-79	4.94488e-89	5.88667e-87	2.87826e-84	1.71782e-86	9.00016e-93	4.002e-80	4.40238e-97	9.46134e-90	4.48874e-78	5.32755e-86	1.19258e-86	2.21709e-80	1.13461e-89	3.16728e-91	1.37046e-83	2.46873e-90	1.97972e-96	9.19874e-87	2.60958e-83	1.50812e-80	5.76416e-85	7.501e-83	1.18168e-83	3.68994e-75	1.41763e-85	1.75667e-102	3.20805e-94	1.06579e-96	3.53591e-83	5.75923e-89	3.44372e-95	4.63934e-84	1.24452e-84	7.79081e-84	5.01012e-85	4.49718e-88	1.70856e-90	2.35056e-84	2.44962e-86	5.49862e-87	1.6457e-84	3.98748e-94	8.34816e-88	9.01539e-88	5.9224e-86	1.751e-101	2.57253e-74
TNFRSF14	9.79532e-60	3.31748e-49	1.92789e-52	1.5834e-58	3.90363e-65	6.05528e-61	2.05781e-64	1.38609e-55	3.01098e-51	1.41019e-61	9.48047e-61	4.8619e-56	5.44069e-59	1.29663e-64	4.94946e-58	7.6387e-60	1.53057e-55	2.76899e-63	1.9137e-61	8.39218e-55	6.62855e-58	1.62876e-54	4.33852e-56	1.44118e-64	1.0051e-51	1.09636e-55	1.98691e-56	4.13697e-57	1.33475e-61	3.24834e-55	2.10472e-57	1.63229e-62	1.83956e-53	6.7374e-60	8.11039e-64	4.67383e-60	5.01087e-57	7.89132e-60	7.5584e-61	1.57264e-53	1.81029e-63	6.40115e-61	1.05722e-62	1.0254e-64	5.58258e-56	2.42329e-55	5.56233e-59	2.81461e-60	1.40211e-53
SRM	2.66188e-122	4.09392e-116	6.72349e-112	8.76567e-119	2.48817e-123	4.75572e-123	4.90292e-121	4.17363e-107	5.97563e-112	3.23352e-118	2.03697e-107	5.72867e-119	1.0592e-125	1.00188e-116	2.18603e-123	4.46875e-121	9.0128e-126	5.59118e-122	7.02171e-112	2.02252e-116	1.75139e-117	9.465e-116	3.02067e-118	8.64555e-117	3.11611e-118	5.32247e-107	5.80388e-116	1.40429e-112	4.54588e-123	6.97782e-120	6.73832e-110	1.3312e-118	1.00127e-110	1.16024e-121	3.80911e-115	3.6571e-114	2.82717e-112	7.58717e-126	5.19154e-132	1.18068e-109	7.13388e-117	2.59081e-122	1.5434e-113	3.12046e-126	1.12005e-117	8.93998e-124	1.52151e-110	6.9348e-118	1.69198e-114
TNFRSF1B	3.03138e-77	4.70029e-79	1.22971e-78	4.84583e-89	1.84441e-80	5.31009e-77	1.21363e-83	1.46853e-79	8.74352e-89	6.73379e-79	2.46338e-80	7.65216e-75	2.0012e-85	1.89912e-75	9.69537e-73	1.71386e-68	8.68768e-85	1.85426e-73	2.78696e-80	1.64455e-83	2.27672e-74	4.2e-80	1.42295e-78	2.17616e-87	4.0497e-78	4.82626e-79	1.6399e-78	9.58843e-81	1.21058e-80	9.6094e-78	1.56545e-78	7.06247e-86	9.58439e-88	8.20463e-74	8.94918e-79	7.82304e-79	5.28651e-80	5.93856e-77	2.17347e-77	5.67433e-80	9.10492e-81	8.49834e-72	2.4538e-85	1.06375e-78	7.61817e-85	3.86962e-82	1.09037e-88	1.46281e-75	6.77299e-76
CD52	1.44774e-79	1.36399e-87	6.77966e-86	7.52111e-95	2.25222e-96	2.02556e-83	2.25228e-80	1.08023e-85	2.19467e-98	9.017e-96	1.74827e-88	5.77518e-81	4.92269e-93	5.80196e-91	4.96258e-83	5.62206e-98	3.48953e-90	1.14562e-88	2.22428e-93	1.20945e-82	6.91076e-92	2.17471e-85	4.77988e-88	1.29313e-85	2.45266e-89	4.20718e-89	5.04476e-91	4.70843e-78	1.35432e-82	5.4345e-91	4.76417e-83	2.22212e-92	1.99488e-96	1.32921e-87	7.20013e-90	3.17979e-88	6.89552e-100	7.19139e-99	2.2273e-91	1.64126e-89	3.05533e-87	9.02614e-84	6.83615e-91	4.96498e-89	9.06999e-91	7.5707e-91	2.51183e-92	1.34633e-89	2.84111e-88
ZNF683	6.38531e-107	1.5913e-108	1.62138e-95	4.29868e-109	8.55824e-110	1.03778e-100	5.95352e-100	9.44004e-109	1.03096e-113	1.92243e-99	3.87902e-104	1.2462e-100	1.1381e-111	1.39933e-111	1.63234e-107	2.39057e-105	2.03501e-98	5.16446e-100	3.13191e-108	4.60434e-101	1.31989e-104	6.75827e-107	5.4271e-110	1.0051e-92	1.03907e-103	7.62176e-93	1.05703e-108	7.35718e-101	1.13767e-94	2.37598e-101	3.24776e-105	1.88644e-104	4.26924e-101	2.0802e-104	4.40646e-106	5.18714e-102	8.36464e-113	9.96114e-113	3.02386e-100	1.37591e-108	1.18877e-113	2.49733e-109	2.88056e-114	1.94388e-103	1.18041e-105	4.10125e-113	1.9279e-110	6.0205e-111	3.61774e-111
IFI6	2.39508e-124	2.24638e-125	8.67459e-123	1.23182e-122	7.97819e-116	6.23504e-126	4.7331e-122	1.65919e-126	7.09357e-135	4.02505e-114	1.28098e-119	3.05463e-115	1.19781e-124	1.92319e-129	4.30976e-119	4.47371e-123	1.94357e-117	5.16049e-116	3.63934e-127	1.47341e-114	5.29816e-121	1.40866e-122	4.00716e-116	3.38507e-119	2.84731e-121	1.27689e-123	1.4439e-111	8.91976e-126	9.8565e-116	5.5069e-114	4.33201e-118	6.61564e-135	8.11404e-117	1.09375e-118	8.81952e-126	3.78293e-121	1.1688e-113	1.61069e-116	2.5087e-129	2.53531e-115	1.28106e-124	5.20322e-121	1.7881e-115	3.82361e-126	2.96003e-119	3.86428e-128	2.86279e-129	7.98754e-129	1.07064e-131
RCC1	1.16494e-42	1.25161e-38	5.55815e-40	9.16512e-34	1.28935e-35	4.8433e-42	1.34345e-30	3.7364e-39	6.30723e-45	3.92495e-37	2.4653e-31	9.81228e-33	2.20011e-40	3.52647e-40	1.31367e-35	1.2874e-36	1.17455e-30	2.04562e-35	3.92921e-37	8.21138e-35	6.18883e-41	2.1177e-39	9.86333e-41	6.72962e-35	3.90568e-34	8.65507e-35	2.18361e-35	2.24002e-37	1.5057e-35	4.84247e-35	8.18047e-37	3.78858e-42	2.46109e-37	8.93653e-38	1.61409e-35	7.55918e-44	4.44014e-41	1.07793e-40	3.4398e-33	1.38909e-37	6.83502e-44	1.0177e-37	3.6081e-39	1.27224e-40	2.51601e-37	8.09388e-46	4.69425e-33	2.14178e-35	7.78467e-35
FHL3	8.83601e-52	6.09253e-48	9.37724e-51	8.00141e-48	1.18948e-45	3.79176e-45	3.24848e-55	4.167e-54	3.49369e-51	7.05898e-49	4.28698e-46	1.80143e-52	1.19064e-45	3.49341e-51	1.08328e-51	1.31848e-59	1.1199e-50	4.47545e-53	8.4754e-51	5.16248e-51	1.46356e-58	2.7886e-51	1.29656e-48	3.9112e-51	2.01417e-47	9.93227e-55	1.48524e-47	5.01269e-63	2.07651e-43	2.20329e-49	2.05061e-48	2.45673e-47	8.72143e-47	2.72487e-49	1.12624e-46	3.48085e-48	4.06011e-53	9.22678e-49	6.52055e-47	2.71996e-51	1.11848e-58	6.59652e-48	2.08742e-46	4.52289e-55	4.29084e-56	4.01118e-46	1.71696e-52	6.0771e-51	1.51754e-53
PRDX1	9.45265e-119	2.30774e-125	5.26612e-122	8.55179e-139	2.7234e-132	2.85514e-126	4.02936e-136	4.65953e-131	1.02152e-125	2.13748e-120	1.39688e-121	4.52039e-128	5.79357e-142	1.40553e-127	1.60872e-117	6.93358e-134	3.40926e-125	2.04912e-134	6.47053e-140	4.61902e-122	1.00524e-123	1.11065e-121	5.13846e-128	1.3971e-121	1.05273e-124	9.95122e-134	3.94026e-131	1.09386e-123	5.25289e-127	2.33515e-114	5.81283e-120	5.05716e-137	3.10233e-131	5.61887e-130	1.02039e-132	1.44187e-136	3.07866e-135	1.66566e-129	2.18383e-132	2.90239e-127	8.12591e-126	1.16818e-134	1.17706e-132	1.048e-133	2.14043e-132	4.00875e-139	6.44782e-115	2.91795e-129	1.21134e-129
DHCR24	3.46333e-60	1.0021e-58	1.16632e-54	1.17959e-52	1.95776e-53	1.98723e-57	1.0457e-54	2.94398e-53	8.47779e-55	1.20467e-50	2.03753e-61	3.49294e-52	2.95111e-51	1.93825e-52	9.50584e-56	2.08341e-58	7.0346e-58	4.54864e-57	2.34875e-59	1.57093e-56	1.2797e-54	8.47888e-61	1.4507e-54	3.67572e-52	3.33352e-60	1.11146e-68	1.75265e-58	1.70692e-57	1.13343e-51	1.35829e-50	6.55523e-56	1.86991e-57	3.33476e-57	5.35609e-61	6.45733e-57	1.6181e-58	7.99377e-56	5.72339e-54	2.22377e-54	3.78299e-56	3.90323e-55	1.93208e-57	8.62206e-62	1.73464e-53	1.21006e-53	4.20474e-57	8.36904e-57	8.19611e-54	2.03055e-56
LMO4	6.97562e-76	8.41054e-86	3.02612e-89	7.46064e-96	3.78431e-89	2.38336e-83	2.5091e-89	1.06636e-78	1.64144e-89	2.33342e-87	2.41187e-96	7.76705e-90	2.8299e-81	1.08553e-85	2.61464e-89	2.29007e-83	3.91833e-94	1.80731e-86	4.69992e-88	2.12853e-87	4.13788e-91	1.61624e-88	5.78264e-87	6.98236e-87	3.09535e-82	1.23232e-79	1.73484e-78	3.68792e-82	1.51144e-88	2.60967e-75	6.06012e-87	6.90952e-76	1.03673e-85	5.98329e-90	4.48501e-89	6.27117e-87	7.68654e-91	3.3147e-82	4.45554e-83	5.03819e-77	3.91135e-80	2.8531e-81	7.35759e-83	1.74517e-87	1.56109e-83	8.96125e-86	2.70899e-78	1.92771e-79	3.46465e-90
GBP5	1.30574e-58	1.48894e-60	1.97928e-55	4.31261e-53	3.29529e-50	9.51979e-63	8.71432e-55	1.24903e-56	5.09149e-54	2.86767e-59	7.59398e-48	6.76592e-59	3.25995e-58	6.61413e-64	6.29881e-53	1.43112e-59	2.86122e-55	4.09356e-62	7.75151e-62	2.58149e-53	3.03313e-54	9.22759e-55	4.67681e-66	4.08223e-54	6.44935e-60	1.67262e-53	1.39869e-56	3.86385e-54	1.90464e-54	2.3779e-53	8.06171e-55	5.72993e-57	1.85313e-56	1.42955e-60	8.93019e-59	1.07866e-60	4.35441e-49	2.39596e-56	5.30787e-65	4.73797e-59	1.8876e-57	2.10424e-62	3.01671e-56	4.64756e-54	1.68691e-60	7.63825e-64	5.89839e-52	7.89137e-59	2.75812e-54
KCNA3	5.96086e-38	5.47281e-40	1.95281e-37	1.90609e-43	1.99803e-49	1.45274e-46	4.57112e-36	7.08609e-41	8.37093e-42	1.51213e-44	2.77495e-36	1.02992e-42	5.47161e-38	2.226e-34	5.26965e-38	1.38962e-41	3.76757e-45	1.51242e-36	2.5269e-43	3.15365e-42	1.72988e-44	2.00543e-41	1.32399e-40	3.14988e-44	2.97331e-39	3.34687e-44	4.00251e-40	1.69817e-42	3.14268e-41	2.339e-40	1.88548e-46	4.75014e-41	3.32347e-39	2.52662e-39	2.79338e-43	2.96261e-40	3.25685e-40	6.93219e-45	3.40481e-44	3.46081e-52	2.66764e-42	2.73206e-46	5.62755e-42	5.91599e-37	2.82578e-44	2.84266e-41	2.95642e-48	7.13492e-42	9.91186e-45
DENND2D	2.02304e-39	8.6053e-52	2.20411e-49	6.43616e-42	8.9369e-50	1.16193e-39	4.68517e-50	1.22855e-52	5.27874e-43	1.75277e-51	5.98534e-46	4.92211e-47	7.46321e-47	7.42192e-43	8.97013e-46	5.01547e-47	3.26368e-49	9.04028e-49	4.75276e-50	4.51286e-45	5.22759e-47	3.12662e-43	2.36417e-50	7.82001e-46	1.28684e-41	4.76745e-41	1.9237e-49	1.13799e-49	9.70991e-45	3.90477e-41	1.57035e-47	1.35126e-48	5.07553e-40	3.61575e-47	7.2561e-46	7.74548e-51	4.47918e-50	1.79693e-47	2.76509e-46	4.41026e-48	8.28576e-43	1.6421e-47	1.16039e-49	3.27413e-50	4.35853e-43	1.92343e-48	1.31956e-46	3.30351e-47	6.16748e-48
AL592284.1	1.9395e-36	3.77139e-34	4.99293e-36	5.713e-37	9.66943e-36	9.20645e-33	1.13207e-34	2.02932e-36	2.24652e-38	2.48995e-37	3.98408e-33	1.8653e-37	3.94845e-34	4.3774e-36	8.61493e-34	3.13914e-28	8.20823e-34	2.34402e-32	2.97844e-33	5.16973e-37	5.96161e-38	1.65539e-30	4.60797e-32	2.52289e-30	1.33433e-35	2.57767e-34	4.62877e-34	2.24181e-36	2.66409e-31	1.68976e-40	3.31695e-39	4.1866e-28	5.58577e-34	2.78281e-36	6.35312e-35	2.16819e-32	6.02014e-33	7.20149e-35	4.44787e-34	1.21893e-37	1.5753e-35	9.14441e-38	1.99415e-34	1.1474e-31	7.62456e-34	5.9642e-30	4.33652e-41	6.47237e-38	6.29512e-38
SF3B4	8.10984e-67	8.84844e-63	4.58601e-61	1.39368e-56	1.93558e-57	8.8862e-58	3.56831e-62	1.65381e-57	1.15478e-64	7.35533e-65	6.22854e-61	1.60214e-64	8.97782e-67	1.35663e-52	1.96444e-56	1.35423e-56	2.68e-59	4.08928e-63	2.06893e-58	1.22336e-56	2.95432e-58	3.56157e-64	1.41541e-54	6.63408e-58	2.34559e-54	5.25438e-58	4.00831e-57	2.21515e-56	1.39185e-56	1.75152e-62	8.89658e-54	6.59379e-58	7.5873e-52	2.16988e-59	2.38476e-61	4.17973e-65	1.6239e-59	6.63422e-54	3.2443e-54	4.838e-59	2.01526e-58	7.16138e-58	1.62964e-59	6.92649e-53	7.28787e-53	7.96003e-65	1.32797e-61	3.92394e-56	8.36754e-63
MCL1	1.205e-229	2.17436e-232	2.03229e-238	1.13443e-224	4.61509e-227	6.38627e-232	2.01505e-235	9.44053e-225	7.25834e-232	1.94284e-243	1.39238e-235	7.51371e-225	4.38754e-222	4.48599e-239	1.33204e-237	1.39033e-241	3.46268e-227	6.36717e-231	9.60105e-230	3.93184e-221	6.26636e-226	1.99859e-226	4.31539e-225	8.42679e-248	1.47296e-238	6.41876e-223	3.33973e-228	7.52962e-230	8.41749e-223	2.35982e-219	7.45897e-241	2.14822e-230	2.651e-243	3.46782e-232	9.08637e-227	1.30471e-240	4.31091e-235	5.568e-243	6.36205e-227	1.84483e-220	1.072e-239	2.81533e-220	9.35227e-235	2.06866e-235	1.45262e-228	1.43111e-239	7.96014e-224	1.15251e-248	2.36756e-223
S100A10	7.6957e-67	8.35108e-63	2.07381e-66	5.68377e-61	1.74888e-65	3.70662e-58	1.99725e-63	1.70788e-67	9.98193e-63	2.14428e-53	7.74584e-60	6.93237e-63	1.35824e-57	3.82874e-55	2.18018e-66	3.17834e-65	7.45097e-62	2.97601e-65	7.72828e-63	1.72405e-63	5.78477e-65	6.38034e-70	2.47038e-58	1.14436e-57	1.53278e-65	2.54206e-61	2.69471e-70	2.24658e-62	1.29382e-63	5.75486e-69	2.2172e-65	5.07356e-69	5.6731e-57	4.98975e-63	2.55647e-68	2.01505e-68	3.73149e-60	6.17318e-56	9.30891e-65	3.87256e-62	2.41996e-66	4.55582e-61	4.39956e-65	8.06528e-65	1.04853e-56	1.13759e-67	4.92623e-63	2.16514e-60	5.00354e-65
RPS27	0	0	0	0	0	0	0	0	0	0	0	0	0	0	0	0	0	0	0	0	0	0	0	0	0	0	0	0	0	0	0	0	0	0	0	0	0	0	0	0	0	0	0	0	0	0	0	0	0
CCT3	2.16584e-75	5.50885e-73	1.15649e-72	4.89268e-69	1.84654e-75	4.35565e-69	3.35402e-74	6.55963e-74	1.20949e-74	1.55855e-80	1.44006e-69	1.38602e-75	6.1331e-73	1.60518e-78	3.34925e-70	1.63378e-67	5.25871e-74	4.39506e-72	4.6191e-80	1.0808e-67	9.26161e-78	4.87528e-72	1.1656e-77	2.92224e-70	1.50039e-68	3.55486e-75	8.06253e-69	4.36935e-72	8.26514e-77	8.83581e-67	2.29432e-71	8.39115e-76	2.11066e-70	7.07993e-71	7.69591e-80	5.96921e-72	2.82045e-68	3.41139e-71	3.37309e-75	3.11411e-75	3.101e-75	2.32593e-69	3.71819e-75	7.77021e-78	6.7679e-77	1.23133e-71	6.39141e-70	1.66907e-79	7.07804e-63
SH2D2A	1.51322e-157	4.22454e-182	1.03455e-180	1.42759e-165	4.4731e-175	2.87605e-184	5.93798e-177	4.10467e-175	9.57307e-185	3.78832e-173	8.78168e-159	1.2381e-173	6.80234e-177	1.08803e-167	1.612e-170	4.0267e-164	4.53846e-175	2.17792e-163	2.1703e-178	1.77222e-180	1.61473e-174	8.11009e-186	4.44373e-183	1.61895e-187	5.21265e-172	1.89614e-173	1.86682e-170	1.97827e-163	1.43591e-181	7.59073e-173	8.14151e-168	6.04576e-182	5.20333e-168	5.34086e-164	3.57975e-186	3.33659e-180	1.4643e-176	9.04333e-175	2.2719e-183	9.44626e-173	1.55939e-177	3.98442e-173	1.08583e-185	1.35008e-171	4.87933e-181	3.84934e-178	1.52877e-172	6.71554e-181	1.31693e-155
CD48	8.77761e-53	1.68897e-59	4.09664e-59	2.50924e-67	2.33457e-61	4.01049e-52	2.62605e-53	1.05638e-54	6.76864e-61	5.3186e-61	4.19493e-56	1.9963e-62	2.33021e-54	2.083e-52	2.16321e-56	3.38317e-66	9.20718e-55	7.48916e-54	1.55052e-58	4.2181e-59	1.34249e-53	2.77698e-54	8.48344e-61	1.02612e-63	2.56359e-50	1.52803e-54	9.44017e-70	4.20711e-51	2.97803e-58	9.81542e-55	2.16044e-57	9.397e-52	1.17808e-62	2.04219e-54	1.08106e-60	3.71147e-58	2.70801e-61	7.64877e-56	7.70427e-60	5.86573e-60	2.24296e-64	1.19441e-58	1.64291e-61	3.73109e-58	1.92859e-60	2.20605e-50	8.02503e-50	5.69562e-50	1.39777e-55
SLAMF7	1.93665e-53	1.67717e-55	3.85985e-55	5.88423e-53	3.07644e-58	3.20093e-52	2.13092e-53	8.22825e-54	2.71943e-58	1.09541e-53	1.331e-61	5.97398e-56	2.02176e-59	9.87658e-56	7.83608e-60	7.48858e-51	9.89593e-60	4.51184e-61	1.34241e-57	4.89833e-52	2.00533e-58	1.96996e-52	1.0045e-51	1.07346e-55	4.35739e-58	2.63405e-62	7.0158e-58	9.17398e-47	3.622e-53	1.15005e-58	6.26201e-47	4.20398e-56	1.66635e-54	2.38661e-54	7.48259e-56	5.38254e-60	7.37948e-51	5.26091e-57	4.53148e-55	2.34464e-55	8.66781e-65	6.2537e-56	4.91769e-58	2.45821e-48	1.6613e-54	1.13026e-49	3.92589e-57	6.68461e-58	2.93226e-48
FCGR3A	4.46092e-35	2.31751e-39	1.41173e-38	5.5127e-39	1.69304e-40	8.33475e-42	4.5454e-34	2.36759e-42	2.02199e-41	1.62153e-38	1.4539e-43	4.54016e-36	3.12539e-39	3.3987e-45	3.04963e-48	2.59363e-39	9.47718e-41	4.71446e-43	2.13003e-39	4.6859e-37	4.17374e-40	1.47513e-42	3.05058e-40	4.7844e-40	5.11888e-38	2.68938e-41	3.29505e-44	3.46123e-42	2.07e-43	1.26126e-43	5.44387e-40	1.49243e-37	3.48869e-43	4.12123e-41	5.04708e-41	1.07428e-41	7.51193e-43	1.02963e-41	1.25854e-38	1.86475e-40	2.44873e-39	1.40984e-39	1.01311e-40	5.51282e-37	4.58486e-36	9.84479e-36	5.14672e-48	5.80484e-41	3.77747e-43
XCL2	6.5026e-10	3.9062e-05	0.000841081	5.18072e-06	1.6568e-07	2.80955e-06	0.000358187	1.71708e-05	2.72819e-07	0.000131484	4.42696e-07	1.68581e-05	3.44937e-08	3.98552e-07	4.06205e-06	0.000128957	1.81039e-08	4.79838e-05	2.83251e-05	5.36548e-06	0.00292037	0.00154943	0.000204962	2.14566e-05	1.43309e-05	4.45741e-07	0.000221868	3.95473e-07	1.51121e-06	1.607e-06	1.55553e-06	2.75509e-06	1.05431e-06	1.69274e-07	6.62727e-05	8.64033e-07	8.99742e-06	6.78559e-07	8.24378e-05	5.42455e-06	7.32214e-05	2.87289e-07	3.3417e-06	6.80849e-06	8.99542e-05	7.61248e-08	7.00169e-06	2.00337e-07	2.26746e-05
XCL1	7.93635e-18	2.08493e-14	1.58727e-11	8.70561e-15	5.5176e-17	2.72132e-14	1.85156e-14	4.3018e-14	1.86237e-18	4.66718e-17	1.41047e-18	1.54531e-15	3.15607e-18	8.08574e-16	2.63911e-19	1.36123e-18	1.65959e-18	1.35265e-16	1.4549e-17	8.80268e-17	3.96082e-12	2.19299e-13	3.26249e-13	6.52669e-15	5.02011e-15	1.79696e-18	2.36964e-16	1.02202e-16	3.59484e-17	1.52187e-16	1.99195e-15	2.2138e-15	1.9233e-16	2.70976e-16	1.02548e-12	6.56257e-17	1.41258e-16	5.588e-16	1.5159e-14	1.57233e-19	1.03424e-16	1.96686e-19	3.70008e-18	2.37209e-14	9.06242e-17	3.19453e-19	2.41139e-16	1.85853e-21	1.2954e-16
FASLG	1.41746e-50	5.43772e-63	4.63157e-60	1.07342e-55	1.60407e-56	5.96312e-57	7.14576e-58	6.15608e-59	2.2557e-55	1.05862e-61	2.7686e-58	9.81285e-56	4.19709e-52	1.33979e-56	7.78402e-63	8.19465e-61	2.5525e-63	1.6681e-52	7.06617e-54	6.74292e-57	1.4758e-52	1.42522e-61	2.39426e-63	1.83806e-58	4.66574e-57	4.68738e-55	9.73945e-61	1.53101e-63	1.50722e-53	1.24345e-51	3.878e-57	1.58026e-54	5.48175e-55	3.81359e-66	5.37615e-60	3.3875e-60	7.69569e-54	2.19425e-51	4.70571e-67	4.50308e-57	1.28423e-62	2.78364e-58	9.09878e-56	3.64525e-52	1.24449e-58	1.70297e-61	4.12897e-58	1.57899e-62	1.65253e-54
IVNS1ABP	4.40448e-172	1.90163e-161	1.20363e-161	2.02289e-161	4.41444e-181	7.76601e-154	2.43759e-164	5.1707e-168	2.04396e-161	2.72079e-171	3.30967e-162	6.75726e-154	5.95916e-160	6.23547e-170	1.56251e-166	6.52284e-163	3.53148e-180	3.57944e-162	6.76868e-160	1.06241e-160	3.72204e-179	1.77391e-169	2.99805e-159	1.88271e-173	9.75135e-162	1.04267e-161	5.77475e-176	3.17296e-167	2.90624e-161	9.19977e-169	4.75339e-172	3.80672e-150	4.27582e-174	1.41292e-169	1.83464e-158	7.60215e-174	5.11093e-161	3.13812e-165	1.7382e-155	4.02225e-166	1.1019e-167	7.14314e-173	3.5022e-161	1.77134e-159	2.12661e-154	5.52481e-158	3.12955e-165	4.11499e-167	3.04346e-163
PTPN7	4.03322e-54	3.11836e-46	4.65927e-50	1.6854e-54	6.44505e-48	7.75144e-46	4.23733e-48	1.57962e-50	1.0352e-40	5.54087e-49	8.9867e-54	7.35421e-55	1.43393e-50	4.65501e-55	6.84582e-53	2.81933e-54	5.0144e-44	1.89254e-50	3.91684e-59	1.15594e-48	3.07144e-48	6.31595e-51	6.07146e-50	7.42419e-58	4.02979e-48	3.7522e-54	1.80977e-51	5.62693e-53	1.37301e-47	4.97098e-52	6.06276e-51	2.10577e-46	5.43457e-46	6.71836e-57	1.50704e-53	2.00532e-55	7.4858e-59	6.23255e-51	3.73751e-51	2.8436e-55	4.04156e-48	9.39616e-52	2.47688e-45	1.97471e-47	5.01641e-48	1.29458e-48	1.43971e-47	3.04397e-52	3.01342e-45
FAIM3	1.39358e-66	1.3028e-71	2.03125e-75	1.62391e-75	1.65117e-74	1.38599e-76	1.95919e-78	1.93222e-76	9.8613e-81	3.6976e-67	1.31589e-79	5.41308e-77	4.34565e-78	2.76023e-83	3.18055e-78	1.64586e-76	2.04575e-77	2.18746e-76	6.53828e-78	2.26762e-83	9.00798e-73	1.31512e-74	4.46808e-74	1.57785e-75	4.2935e-76	2.9783e-83	4.95567e-81	1.05113e-75	2.61573e-74	1.18337e-78	5.37833e-78	1.78706e-79	4.25014e-73	3.74295e-77	1.06263e-73	9.49611e-83	1.4541e-80	5.9512e-78	3.42051e-79	3.61944e-75	1.03354e-70	1.03276e-72	5.02277e-87	5.28547e-72	5.39188e-62	1.04036e-81	9.9775e-76	7.95756e-77	6.74447e-81
LBR	3.71749e-36	1.20216e-32	2.17064e-42	1.09659e-36	1.26632e-35	2.20838e-35	1.24233e-37	4.926e-35	2.31794e-36	4.4397e-35	7.13782e-36	3.34134e-31	8.18245e-34	7.13267e-36	1.6581e-34	1.02498e-34	1.95655e-35	5.98688e-33	1.73728e-36	3.43734e-39	5.25935e-31	8.40013e-42	1.42882e-31	1.61055e-38	1.80958e-32	2.19179e-35	2.00063e-40	1.7725e-39	7.12767e-32	1.93775e-36	2.42545e-39	1.4203e-30	2.99901e-35	4.04269e-31	1.83123e-33	7.58817e-33	1.33249e-38	1.13821e-35	2.25841e-34	6.22672e-33	1.68435e-30	1.53813e-36	2.82003e-36	8.94074e-33	2.33628e-36	2.58235e-36	1.99969e-34	1.13974e-30	4.84475e-35
AC092580.4	5.3776e-17	7.26005e-18	1.18062e-17	5.23957e-14	1.45412e-17	1.5725e-19	3.15734e-18	1.99155e-17	9.44657e-21	2.24754e-17	1.47599e-16	2.75537e-16	1.12122e-16	6.69097e-21	1.24457e-19	1.02208e-23	2.43097e-20	2.64221e-18	2.67762e-18	1.41291e-16	1.28586e-18	5.71142e-19	3.56145e-19	1.22365e-18	3.23859e-15	3.31352e-16	1.49404e-19	3.45186e-15	6.53066e-20	5.99837e-16	2.37116e-17	1.89159e-21	7.52449e-15	1.87824e-16	6.37185e-18	2.26601e-15	2.47926e-13	8.70373e-18	9.9878e-19	1.70249e-17	2.05566e-19	2.88527e-14	7.72713e-20	1.3422e-16	5.37606e-18	1.11607e-19	2.38638e-17	1.99425e-19	1.74371e-16
ID2	3.8591e-52	5.6931e-45	5.97705e-51	3.76525e-49	2.33469e-53	2.06758e-49	5.98375e-47	6.50481e-51	8.21174e-39	6.98509e-52	5.9349e-47	6.28379e-51	1.26477e-49	8.7825e-51	4.87191e-48	1.53998e-51	6.21357e-48	3.95377e-51	4.30008e-47	7.76166e-49	2.92302e-54	9.88255e-51	7.85658e-53	1.12084e-50	8.23971e-47	8.46249e-51	3.88386e-49	9.05364e-51	5.52398e-49	8.35768e-54	3.63971e-54	7.11722e-52	1.52998e-54	7.36284e-54	9.98956e-44	1.09086e-61	6.15127e-45	8.80178e-51	1.30935e-49	6.35088e-47	1.9328e-45	3.75298e-45	3.10029e-54	5.85305e-55	2.244e-48	4.55648e-51	3.82722e-48	3.74714e-46	1.6958e-50
ODC1	1.36013e-40	5.67492e-44	5.59075e-43	3.73916e-43	7.39533e-39	7.00361e-45	3.45034e-40	1.7976e-42	2.71851e-46	3.63306e-44	1.98086e-40	1.25808e-41	9.11618e-43	1.00144e-42	1.10263e-37	3.28092e-42	2.39797e-40	3.52846e-46	3.11097e-42	1.28389e-38	8.82803e-41	6.58194e-50	8.57052e-45	9.32311e-42	1.44799e-42	5.74296e-38	2.93609e-43	2.06899e-42	1.67246e-43	8.35437e-45	1.24271e-36	1.21463e-41	3.01403e-48	1.50231e-41	4.25323e-40	3.67228e-45	2.00477e-43	2.21701e-48	5.53237e-45	5.62674e-45	9.39022e-41	5.59303e-38	4.33097e-44	4.13253e-44	2.36238e-41	6.4146e-45	2.29011e-43	3.71148e-42	1.21459e-45
OST4	1.92376e-84	3.6577e-84	2.88309e-85	1.13886e-80	9.25246e-87	1.00943e-78	2.06974e-89	9.74489e-88	1.15614e-87	2.34033e-94	1.10085e-90	2.45034e-87	5.94138e-86	5.86232e-81	2.87398e-88	9.91922e-87	9.58851e-86	3.84019e-87	5.52472e-86	8.51379e-90	1.61342e-86	3.17849e-91	1.70637e-90	2.2655e-84	1.29593e-78	2.83533e-79	1.43575e-79	1.72374e-89	2.66776e-88	3.80216e-88	6.3625e-77	1.23023e-86	1.1752e-87	8.291e-83	1.14688e-83	1.731e-90	2.92485e-85	5.89979e-95	1.44497e-87	1.62425e-89	2.69535e-85	1.00762e-80	3.59979e-86	8.07512e-85	1.52713e-85	9.0704e-87	2.14935e-90	9.42719e-77	2.37327e-86
LBH	1.57344e-32	3.03688e-33	4.05938e-28	3.17746e-35	1.16111e-30	1.01919e-29	2.9728e-33	1.74686e-30	1.47803e-30	1.26428e-33	3.64071e-30	3.18595e-31	2.8032e-25	5.20759e-38	1.77414e-36	9.19246e-36	4.81479e-36	1.02079e-37	3.88176e-32	6.1036e-36	9.88457e-34	1.11802e-31	4.57463e-39	2.81583e-28	2.1401e-35	6.64502e-29	3.84006e-30	4.02031e-30	5.62685e-34	2.07337e-33	1.38548e-37	2.31194e-32	8.94201e-34	4.83607e-37	1.7257e-36	7.90451e-31	4.20882e-40	6.12571e-35	7.06935e-34	9.05875e-31	4.91133e-32	2.00734e-31	1.2784e-32	1.15697e-37	2.72936e-36	1.42354e-34	1.39941e-30	4.62439e-33	2.41452e-33
SRSF7	1.59109e-65	3.63745e-55	3.9954e-56	1.83776e-60	4.78086e-55	7.83221e-67	1.41131e-57	2.31874e-60	1.14128e-58	1.17281e-61	4.16921e-62	4.4376e-55	2.9668e-60	1.11794e-59	6.76669e-57	2.58703e-54	1.33175e-63	2.50395e-56	8.88971e-58	2.30045e-58	6.00016e-62	8.3559e-62	4.09944e-55	4.55284e-54	4.57452e-59	3.69615e-56	8.22428e-60	1.30229e-60	5.20706e-61	2.29813e-57	2.7038e-70	2.0464e-58	5.30991e-60	1.53088e-61	1.80651e-58	4.60928e-62	1.59878e-61	6.66888e-68	2.83835e-54	5.21179e-63	5.47504e-60	4.29128e-62	1.36217e-55	2.61688e-59	1.50536e-63	7.38517e-62	2.79155e-59	7.03131e-60	1.96756e-59
ZFP36L2	9.614e-114	1.39305e-116	2.56657e-114	4.28333e-119	2.04261e-119	3.17686e-103	1.21076e-113	1.03864e-113	3.53237e-117	2.09267e-124	1.70894e-127	3.27865e-116	3.1724e-112	2.81622e-116	2.57099e-116	2.17563e-119	3.87993e-123	2.14424e-127	2.62557e-118	5.6183e-110	2.14596e-127	5.03911e-110	5.6943e-116	3.05806e-112	9.02148e-118	6.10772e-116	1.08624e-106	2.37506e-118	3.8459e-113	1.93751e-114	3.31068e-114	2.22784e-114	6.62962e-124	2.50736e-116	3.45627e-110	7.13994e-124	8.25401e-122	1.34443e-126	2.02293e-108	1.1959e-115	2.31746e-112	4.46166e-124	2.93009e-116	1.53692e-122	1.2031e-117	2.02626e-113	8.1111e-110	5.17126e-117	1.52654e-115
REL	5.33409e-52	5.1636e-51	5.95326e-49	1.81115e-55	3.76601e-55	8.23101e-55	9.62353e-55	8.67703e-51	7.10163e-51	1.99932e-52	3.96244e-57	4.89547e-48	4.75764e-56	1.54426e-52	4.04548e-51	2.15769e-52	1.50228e-52	5.0594e-51	2.88503e-50	1.99904e-53	1.0114e-51	1.32455e-50	8.28315e-48	1.21908e-52	2.79927e-50	2.8904e-48	2.88078e-50	2.34939e-49	7.09755e-58	8.25269e-47	1.02797e-59	1.0742e-58	8.52653e-58	2.01542e-49	6.16146e-52	8.67867e-53	1.60827e-49	1.73994e-48	4.97914e-46	7.08998e-49	2.09299e-62	4.97224e-55	2.04792e-48	4.08009e-57	8.04345e-49	1.94917e-52	7.81522e-49	7.82559e-49	4.34884e-51
PLEK	1.60741e-36	7.73919e-40	1.43892e-35	7.61638e-39	1.18206e-38	4.36261e-44	1.37582e-34	8.35831e-38	2.72212e-36	1.06868e-29	1.01911e-36	2.18545e-37	2.86873e-35	1.55877e-34	1.66673e-36	1.29682e-37	1.02499e-32	1.71461e-38	3.12696e-38	7.64211e-40	2.1588e-36	1.73575e-33	5.60655e-44	8.04527e-38	3.90013e-44	8.17266e-34	1.95001e-40	6.81179e-34	1.7252e-34	3.96157e-30	1.91542e-41	4.95308e-39	4.65394e-34	1.24781e-35	4.27923e-39	1.89629e-36	2.865e-39	1.45059e-34	3.72141e-43	3.5412e-32	3.30698e-39	3.47812e-36	1.25263e-35	9.03056e-34	5.1763e-36	1.68906e-40	6.56206e-38	1.69427e-38	5.44288e-36
PCBP1	0	0	0	0	0	0	0	0	0	0	0	0	0	0	0	0	0	0	0	0	0	0	0	0	0	0	0	0	0	0	0	0	0	0	0	0	0	0	0	0	0	0	0	0	0	0	0	0	0
TMSB10	3.78204e-123	3.09392e-113	1.22753e-123	1.15202e-117	2.21214e-116	3.21848e-116	1.48223e-116	1.08213e-117	2.52e-119	1.39605e-117	1.48468e-117	2.97796e-119	6.95651e-122	9.50068e-118	7.10049e-125	1.3562e-127	4.0755e-118	7.59114e-109	9.04178e-127	1.79936e-125	9.62624e-117	2.6742e-114	9.03792e-134	1.20987e-115	6.67607e-121	1.8343e-119	8.39306e-111	9.97247e-119	2.35346e-114	4.22914e-107	6.90312e-102	1.64704e-116	5.6584e-117	7.74731e-116	2.54246e-116	1.96383e-119	2.53367e-112	1.33057e-116	2.17752e-122	2.72001e-130	2.34183e-113	4.53282e-117	1.2743e-114	6.95209e-111	4.53675e-122	2.35632e-116	2.09839e-118	3.64398e-118	2.30002e-115
MAT2A	8.27719e-47	9.34243e-45	5.33608e-43	6.27595e-52	1.83089e-54	5.71003e-46	1.04498e-55	2.10466e-46	2.78453e-47	5.35993e-47	4.03859e-54	2.6621e-47	2.67407e-41	8.35861e-47	6.93577e-50	4.83277e-55	5.72885e-45	2.65397e-45	4.94726e-45	8.60334e-47	5.3147e-43	1.20857e-55	1.13659e-49	1.72734e-44	4.22266e-45	1.34525e-50	1.01323e-51	1.27126e-43	1.5827e-47	3.13886e-43	2.82003e-47	1.64726e-55	1.53777e-44	1.06586e-39	3.8452e-42	4.90345e-51	1.24873e-52	2.03442e-52	3.71333e-44	5.65106e-49	6.93547e-46	1.18044e-52	9.67511e-51	1.88571e-41	1.18388e-48	8.17714e-46	4.7168e-45	5.75765e-45	2.88741e-46
GNLY	3.8542e-247	2.64822e-245	7.0479e-260	4.81316e-258	1.3317e-251	1.32869e-235	7.31616e-248	2.18679e-256	4.99373e-250	9.59728e-252	6.21501e-247	1.68524e-253	5.70583e-250	4.93837e-247	6.33001e-251	2.7804e-259	7.80517e-259	2.47395e-258	7.58849e-256	4.66277e-252	2.46308e-253	1.48626e-243	4.43889e-249	9.45417e-255	4.23595e-258	2.83764e-256	1.45937e-240	1.21803e-246	1.22133e-247	1.33553e-252	3.7305e-254	7.29365e-241	1.53246e-255	2.13125e-259	1.55728e-257	9.392e-251	2.49405e-251	6.69678e-252	2.98882e-240	3.57437e-249	1.23605e-246	2.86916e-244	2.1618e-246	1.11201e-253	1.16254e-264	3.14435e-245	6.13129e-241	1.27327e-240	2.89406e-248
CD8B	8.17439e-99	7.6145e-95	2.28462e-101	5.80575e-95	3.65007e-98	7.82049e-97	1.44791e-93	4.15666e-94	1.60331e-89	9.16851e-88	1.38015e-95	1.37445e-93	5.39749e-94	5.55817e-94	2.30621e-93	1.26089e-88	8.20164e-89	5.40821e-98	2.61332e-93	4.07818e-92	1.43026e-97	2.96285e-95	1.3631e-92	1.56967e-95	1.25326e-99	7.51042e-108	8.50729e-89	6.07578e-95	7.76352e-87	3.27639e-90	3.89312e-112	3.7826e-92	1.60795e-88	1.05737e-101	1.14885e-93	9.15896e-89	4.51885e-91	1.9639e-97	5.28625e-96	9.15403e-99	4.52028e-101	7.87228e-108	1.97629e-98	3.62431e-95	9.55718e-94	1.41364e-85	1.05268e-100	3.23223e-91	1.50645e-99
LINC00152	6.72074e-216	2.4745e-217	3.083e-226	5.51006e-206	1.47178e-228	2.32892e-212	1.5577e-208	2.76796e-202	5.75629e-211	5.89578e-225	1.58879e-209	3.33898e-225	1.3221e-215	3.1755e-203	1.39721e-208	1.52682e-211	9.63787e-217	1.49217e-225	2.22333e-212	8.23824e-211	1.62096e-214	5.30634e-213	2.01175e-217	8.05912e-219	7.52924e-209	2.37385e-206	1.68734e-221	8.82658e-201	9.3393e-216	1.51817e-196	5.16401e-221	3.7749e-208	1.31436e-217	4.98082e-214	3.24225e-224	2.14079e-215	2.95364e-212	1.15233e-202	5.32755e-210	8.97176e-208	3.30706e-235	1.72386e-223	8.54447e-216	1.58208e-208	7.77434e-218	2.07919e-219	5.08466e-208	3.99971e-219	2.53342e-214
RP11-1399P15.1	3.27981e-52	5.02605e-63	7.75433e-57	1.26654e-61	1.0703e-54	5.48889e-58	2.33486e-61	1.06618e-54	5.13303e-61	3.1228e-55	1.40331e-63	2.40286e-56	1.18653e-61	5.47147e-64	1.84204e-56	1.63155e-56	2.18126e-55	3.10006e-62	3.01872e-63	3.62633e-60	2.10201e-56	2.80533e-64	1.4228e-53	1.42006e-63	1.58878e-52	2.58778e-58	8.25244e-63	7.77693e-63	5.96176e-63	9.18588e-59	2.62759e-57	5.42845e-58	1.14739e-64	8.1403e-65	4.06797e-60	4.51204e-62	1.44597e-61	6.04928e-63	7.30992e-54	1.40205e-65	2.15492e-65	2.89156e-60	2.43838e-55	1.75352e-61	8.43618e-52	1.1087e-54	5.80359e-52	2.88318e-62	8.65144e-52
COX5B	2.20937e-63	1.96118e-66	2.45905e-64	6.11324e-54	4.85439e-56	3.3132e-60	1.30246e-61	2.35569e-58	5.64601e-61	6.76111e-61	2.01425e-60	1.17206e-62	4.02421e-58	2.92614e-63	1.34583e-62	1.04677e-66	1.45913e-62	1.77708e-59	1.12471e-67	1.54595e-64	6.72095e-64	9.47982e-61	2.21744e-57	1.39356e-57	8.68292e-60	5.81306e-65	1.39775e-60	1.34251e-64	1.30338e-63	7.25711e-65	1.66088e-69	3.52334e-57	2.24644e-61	5.3686e-62	4.34383e-64	2.06515e-59	2.48874e-61	4.39072e-58	1.04429e-65	3.30707e-63	3.95629e-68	6.96878e-63	1.10849e-60	1.32316e-61	2.04212e-63	2.37666e-58	2.68709e-62	6.06942e-59	9.03893e-57
BCL2L11	3.49307e-119	2.82883e-123	2.93619e-120	4.48059e-120	4.28192e-108	1.88777e-108	1.49349e-119	5.26846e-110	1.25996e-115	4.78418e-116	1.40074e-110	8.69141e-119	4.18683e-117	8.30995e-116	1.1818e-108	2.22399e-116	2.35074e-114	3.03951e-114	2.66461e-112	1.33449e-120	2.0239e-104	5.35447e-113	3.18079e-115	1.86588e-117	5.01326e-119	9.36979e-117	1.15983e-113	4.80887e-101	4.01691e-119	2.06647e-114	2.92407e-117	1.54938e-128	6.39256e-112	1.85979e-119	6.06261e-119	2.6968e-107	3.92214e-103	3.43836e-107	2.41644e-99	5.72043e-118	5.1133e-126	9.33492e-111	1.58418e-114	5.52162e-118	5.16296e-119	3.44534e-115	3.95884e-97	7.13609e-112	1.82899e-117
MIR4435-1HG	6.058e-178	3.46326e-185	2.15878e-186	3.09993e-183	2.1201e-180	4.12873e-184	1.424e-175	1.70875e-191	1.02258e-187	5.23531e-182	4.97102e-186	4.50908e-176	7.05418e-183	2.06792e-177	3.06663e-183	4.33334e-183	1.46386e-172	5.06539e-188	5.36288e-177	5.11464e-186	4.86454e-179	1.00202e-174	1.86532e-185	1.54979e-188	1.7174e-176	3.81292e-167	6.8333e-180	5.59001e-180	2.5931e-177	4.00007e-181	6.52022e-180	3.94598e-170	4.98537e-176	5.3971e-171	2.02949e-183	2.82659e-172	6.41854e-185	1.28001e-163	3.05207e-167	3.59531e-175	4.4143e-180	3.06246e-170	7.49128e-174	1.27518e-180	5.8101e-176	1.01571e-189	4.0562e-185	4.41209e-176	2.10172e-184
STK17B	3.04697e-39	1.27397e-36	4.98185e-38	9.69051e-45	9.25237e-39	3.89448e-39	2.56e-35	2.17425e-38	7.2119e-38	1.07274e-40	8.33621e-40	8.19783e-48	4.70696e-37	7.84493e-44	9.47855e-47	3.96928e-40	3.97223e-41	3.06592e-44	1.07839e-36	3.03226e-35	2.31926e-37	2.95981e-40	2.17738e-33	2.44713e-40	5.27013e-37	4.25883e-40	1.61138e-43	5.04622e-40	1.95857e-37	2.0592e-46	6.78238e-41	1.32212e-38	8.58737e-34	9.93144e-45	1.56932e-44	3.62476e-41	4.65715e-41	4.03182e-40	3.77406e-34	2.30497e-35	2.21753e-40	1.11165e-46	4.99522e-41	9.70124e-40	7.31052e-45	9.66401e-38	5.39529e-41	1.84244e-40	1.8549e-41
ANKRD44	5.77571e-31	1.05024e-30	8.44522e-35	1.21411e-35	1.02808e-35	1.63491e-34	2.08528e-28	9.53481e-38	1.80156e-31	1.17875e-34	2.08901e-28	1.39536e-29	2.62713e-33	5.30939e-31	7.34889e-32	9.26071e-40	2.25817e-32	8.56922e-34	2.82246e-29	4.09069e-31	4.9068e-34	1.32525e-28	1.25634e-33	6.35691e-36	1.17262e-30	5.26696e-33	5.74934e-32	3.01486e-38	9.2212e-32	8.63358e-33	1.96567e-36	2.65917e-29	2.54495e-31	2.40782e-35	5.53942e-31	2.20031e-31	1.08794e-34	4.70366e-30	4.00416e-30	3.58343e-35	6.78809e-31	2.15649e-34	1.02852e-32	9.87627e-35	3.50712e-31	5.12607e-33	8.11703e-37	1.03868e-34	1.17919e-37
HSPD1	1.07963e-72	1.59457e-67	6.18997e-74	1.47876e-67	1.34409e-68	7.80777e-72	1.51619e-71	1.88703e-63	8.39795e-70	2.39935e-67	7.14091e-66	1.62579e-75	7.37226e-72	9.53009e-70	2.12738e-63	3.89645e-73	1.37137e-70	1.02103e-72	1.16967e-65	2.31561e-68	1.12324e-70	1.54677e-63	6.01405e-67	1.50458e-66	8.92691e-66	1.43351e-64	1.91491e-72	9.42837e-59	1.98269e-74	2.32174e-61	7.3638e-66	2.85006e-70	2.55384e-73	8.74541e-68	3.88569e-73	1.83273e-69	5.30596e-73	9.67272e-79	7.7238e-68	2.76503e-68	2.06873e-68	2.12847e-69	1.53998e-72	1.18953e-70	8.91753e-72	2.77971e-68	3.97656e-60	2.14309e-72	6.1549e-69
HSPE1	8.31004e-51	2.93381e-55	8.51068e-51	2.58358e-52	1.98468e-48	2.6449e-52	3.80244e-49	4.34434e-47	6.70512e-48	6.89185e-51	1.19695e-41	7.23073e-54	1.6142e-52	2.04946e-51	9.09554e-48	3.95076e-57	2.89661e-54	3.21562e-50	9.28121e-50	1.11559e-50	1.18009e-52	2.84e-45	6.18264e-55	3.80819e-50	4.94468e-50	1.16442e-46	2.73678e-47	6.32265e-43	4.83315e-49	6.94157e-44	7.84473e-50	1.94606e-51	3.34486e-50	1.58058e-46	1.5689e-54	6.42976e-49	7.22052e-54	3.92341e-57	3.01249e-50	2.09256e-48	3.54576e-51	2.08182e-54	5.8433e-55	5.8163e-52	1.62349e-49	8.53166e-47	6.4761e-46	1.01123e-55	3.70343e-45
CTLA4	1.01219e-80	3.5167e-86	9.98012e-84	8.20623e-74	2.54416e-74	1.87974e-72	2.83377e-70	3.77658e-79	1.17864e-84	8.27149e-78	7.24949e-71	2.81383e-76	2.82251e-81	1.49099e-66	1.92847e-75	7.5753e-74	5.42264e-72	1.08076e-80	1.14626e-69	9.83088e-81	6.5254e-76	6.61329e-72	7.94906e-75	1.71824e-76	4.52027e-65	1.02024e-74	1.65337e-83	9.81812e-76	2.19558e-78	1.15946e-75	7.26705e-76	3.08351e-79	1.62302e-77	6.78132e-75	2.14728e-79	1.4267e-76	6.97559e-73	2.11073e-78	5.11091e-83	2.42147e-78	1.73519e-82	6.80246e-81	8.19254e-71	1.35801e-74	7.94975e-80	3.90245e-75	3.23943e-83	1.53875e-82	7.3393e-76
EEF1B2	1.5421e-99	7.82049e-105	2.49836e-91	2.33838e-98	1.00842e-97	2.21916e-101	1.6251e-97	2.43446e-93	4.80066e-102	2.52538e-109	8.55304e-88	3.36857e-85	1.00443e-106	1.23064e-85	3.5842e-94	1.90492e-96	1.20561e-98	8.25083e-97	6.54583e-98	2.06193e-97	1.71304e-100	5.70427e-96	6.14659e-93	2.75123e-110	3.02495e-102	1.63298e-89	1.46954e-104	1.73206e-94	2.45694e-93	2.03996e-99	1.3338e-100	1.87862e-98	1.72188e-86	1.68235e-101	6.28617e-107	4.99819e-93	7.00767e-100	1.50355e-107	8.328e-100	2.69063e-99	4.36225e-101	2.08467e-96	1.98345e-99	9.13819e-98	1.38392e-100	9.49596e-93	5.81225e-94	2.5807e-94	5.81576e-92
RPL37A	0	0	0	0	0	0	0	0	0	0	0	0	0	0	0	0	0	0	0	0	0	0	0	0	0	0	0	0	0	0	0	0	0	0	0	0	0	0	0	0	0	0	0	0	0	0	0	0	0
SP110	6.76549e-44	5.20412e-44	5.08093e-55	2.52911e-48	5.68535e-46	2.61369e-47	1.50371e-39	2.10889e-40	1.04838e-48	5.84687e-44	1.3571e-45	2.88184e-51	7.70439e-43	1.22733e-51	1.3037e-38	7.97365e-39	1.0902e-40	1.528e-36	2.74144e-51	4.12069e-41	1.31259e-42	2.83677e-48	9.48039e-43	6.15192e-47	1.01249e-42	3.26752e-47	8.36585e-45	9.33207e-48	7.28395e-41	7.12202e-42	5.12825e-43	1.30127e-49	1.05602e-45	1.11643e-53	6.16509e-45	2.70427e-48	8.70957e-47	1.19847e-45	1.76456e-42	3.73691e-38	4.20082e-49	2.12285e-46	1.34163e-42	6.04387e-49	8.70947e-46	1.0873e-46	1.18385e-43	1.41639e-45	1.02927e-43
NCL	4.35694e-85	3.03363e-79	2.61733e-82	1.06427e-80	4.90181e-85	1.53684e-78	1.06233e-75	3.24311e-77	1.50148e-79	2.83462e-87	1.84037e-78	4.67913e-82	3.39117e-84	2.27651e-80	2.69236e-78	6.50179e-85	2.3498e-83	2.45111e-87	1.62846e-83	3.50971e-87	4.39591e-79	1.13814e-77	9.49988e-83	1.23336e-77	9.06666e-87	1.8211e-77	4.7473e-82	8.35545e-76	2.10502e-80	1.73035e-80	4.23272e-82	3.97449e-81	3.73106e-76	2.41012e-78	3.31882e-79	1.46179e-82	5.93949e-92	3.01832e-91	1.14806e-82	1.65287e-79	8.14423e-90	4.71898e-92	8.92576e-86	2.66182e-81	5.8829e-79	1.5149e-74	1.386e-76	1.25522e-79	2.03263e-74
ARL4C	3.77596e-84	5.23992e-79	1.01628e-80	1.1365e-79	1.79245e-75	8.66565e-81	9.63482e-84	4.7491e-82	1.00965e-72	4.17633e-87	4.68496e-90	2.38609e-79	2.75617e-74	1.04177e-79	4.19912e-80	1.82546e-85	6.42006e-76	1.54745e-76	3.0036e-76	5.11552e-78	6.9486e-76	5.7591e-80	4.10885e-72	7.70113e-82	6.50859e-79	9.58797e-74	4.20133e-80	6.12834e-84	1.45084e-78	1.02981e-72	6.16681e-79	1.56998e-81	1.48962e-76	3.44507e-83	3.43759e-80	2.02202e-82	2.0113e-69	2.4597e-69	4.82027e-79	5.10063e-79	1.31442e-82	4.79117e-85	4.07713e-79	2.36539e-75	1.38455e-80	2.5081e-74	8.30163e-84	9.02806e-88	1.18099e-81
RAMP1	3.553e-157	6.0467e-151	3.49094e-148	1.11706e-158	4.51842e-148	1.22736e-133	5.1129e-155	1.88855e-133	1.77669e-142	1.24992e-147	5.80957e-147	3.69776e-145	4.50059e-149	1.30667e-153	1.75399e-147	2.53588e-154	4.32681e-140	6.96142e-156	1.30115e-150	1.78046e-147	1.72694e-151	1.9374e-150	3.45615e-150	8.26176e-145	3.42301e-147	4.66273e-149	2.40962e-149	1.67884e-144	4.28189e-148	1.79084e-156	8.76434e-147	7.50733e-166	2.44581e-143	7.24332e-151	5.60664e-148	5.75565e-147	6.91364e-159	2.07135e-151	9.00526e-155	1.70085e-155	2.63878e-157	5.80072e-147	4.1617e-152	6.82166e-152	1.9021e-148	1.44507e-152	5.63845e-147	2.35205e-163	1.31494e-159
BHLHE40	3.55557e-41	6.4383e-46	2.59772e-43	1.23745e-45	2.02028e-36	1.01321e-46	1.05767e-42	2.96801e-43	3.44051e-37	5.06372e-36	1.12467e-37	1.24643e-35	2.79933e-42	8.72531e-40	5.17585e-44	1.4585e-44	5.79741e-43	9.5317e-38	1.3037e-42	1.16604e-54	1.24098e-43	9.71921e-37	2.31792e-45	2.29415e-38	8.24719e-40	4.81579e-40	8.16717e-37	3.99127e-48	1.74387e-40	3.54502e-43	1.07926e-39	8.94741e-44	3.45695e-41	2.00055e-42	8.41963e-44	1.45866e-38	6.07234e-40	2.07879e-42	2.78254e-40	1.41041e-38	2.4868e-47	3.23206e-39	1.19303e-48	2.03399e-38	5.97062e-44	3.51848e-48	4.73757e-41	1.03325e-43	8.72354e-38
CMC1	1.20193e-26	3.68323e-24	2.22732e-22	8.47536e-17	1.63172e-17	6.62507e-24	5.58268e-21	1.07932e-25	2.49856e-27	2.25945e-21	6.26271e-25	1.09005e-19	4.77891e-20	1.02849e-19	3.19684e-21	3.3129e-18	8.39711e-24	7.37392e-22	8.77617e-26	7.70643e-25	1.08654e-22	2.45071e-19	1.02304e-22	4.44017e-23	7.3862e-22	2.12849e-21	3.10836e-24	1.44331e-23	3.26834e-21	1.05647e-20	1.63027e-24	2.04012e-22	6.44024e-24	2.10533e-22	2.54853e-27	4.18622e-21	2.17131e-22	9.98537e-23	9.47246e-22	1.0929e-22	2.06543e-21	2.2408e-20	3.72999e-23	1.14934e-21	4.85804e-24	3.59123e-23	6.98686e-24	1.1795e-25	3.39458e-28
TMA7	4.48038e-141	2.24995e-147	2.95212e-144	2.51912e-157	6.87724e-150	2.1258e-131	8.11059e-141	5.23435e-137	1.47065e-144	3.73235e-142	4.98721e-150	6.75328e-148	2.14038e-144	4.48594e-135	6.51798e-140	3.60127e-147	6.14477e-146	1.6914e-140	9.10946e-143	1.85866e-135	6.86674e-146	1.55957e-142	5.18944e-140	3.16329e-152	1.34978e-141	3.62766e-155	8.7988e-146	4.7382e-149	1.09382e-138	5.89824e-135	3.55659e-141	2.51158e-141	4.16671e-136	7.42205e-136	4.04363e-150	9.06893e-136	2.98354e-143	1.04028e-138	6.0012e-144	5.75232e-142	4.36051e-152	4.07254e-141	1.1112e-136	2.52743e-149	2.63744e-133	1.67157e-139	8.91001e-156	5.53175e-137	1.47808e-141
SHISA5	5.61065e-59	1.85414e-54	5.52578e-56	1.08352e-57	5.02829e-64	1.99044e-51	2.7382e-51	1.61459e-56	8.95402e-57	4.63845e-52	9.65872e-53	3.7051e-60	3.77341e-55	1.7796e-51	3.51235e-55	4.81495e-56	3.03297e-54	1.52087e-58	1.36458e-61	4.82008e-49	3.43426e-56	2.98325e-50	1.43409e-51	4.2431e-53	4.80313e-61	2.50611e-48	8.94704e-61	3.39777e-60	6.93213e-48	8.78508e-50	3.50147e-51	1.86107e-55	1.90945e-50	1.24636e-53	1.17918e-56	5.94799e-59	1.26893e-50	4.78305e-52	1.00397e-68	9.76399e-59	3.45619e-52	2.40633e-54	4.16698e-58	4.93573e-54	2.94337e-53	7.89656e-57	5.3785e-57	1.96859e-55	1.19568e-54
CISH	1.38277e-305	8.56324e-291	1.1558e-297	1.7509e-306	1.53110508868434e-316	3.23947e-287	6.18019002878808e-310	2.19555e-301	2.94215e-301	3.36286e-307	5.59383e-299	8.34742647570602e-315	5.82995e-290	1.22132e-298	1.56915990206977e-311	8.35143e-299	1.82991e-299	1.42649e-301	1.00258e-300	1.45329e-289	4.11961494170719e-313	5.41557e-301	1.46584e-296	2.16963e-295	4.10495e-290	1.26224e-301	1.273e-302	6.71229e-296	2.74131e-288	9.9702e-297	1.45390155688238e-314	1.0726e-301	3.15134831543381e-319	0	1.89825e-292	2.44605e-300	1.71036e-293	1.63278e-304	8.81513e-301	4.45812e-305	1.12233019291093e-316	1.12639e-307	1.09019e-302	1.27995e-303	5.39744e-300	1.15199e-294	2.6071e-287	4.77864290463344e-310	2.06676377153125e-310
MAPKAPK3	7.56281e-99	1.75932e-110	1.47247e-89	2.33889e-101	3.34512e-104	1.5812e-98	2.00359e-93	7.33659e-97	1.10003e-95	1.91724e-108	2.77068e-93	1.21422e-99	2.61003e-98	7.91774e-97	5.40543e-102	2.14729e-105	9.17725e-95	2.56916e-105	9.03182e-101	9.53358e-106	7.27494e-105	1.63547e-99	3.76702e-98	1.25892e-99	4.50214e-91	2.6804e-96	9.26822e-96	1.37773e-105	1.44216e-97	4.9545e-104	1.09485e-104	5.58876e-103	5.0144e-97	3.81404e-100	4.05674e-98	1.60759e-93	1.63459e-102	1.02623e-102	4.53589e-101	9.85861e-104	2.4266e-108	1.77305e-104	2.87791e-111	1.04653e-100	8.54265e-104	1.63669e-92	9.43555e-99	5.23188e-106	9.11003e-102
MANF	9.18536e-46	2.42543e-45	3.0424e-42	9.18449e-42	1.93806e-45	1.07193e-38	9.69992e-41	7.91765e-44	1.57648e-41	1.37456e-44	2.06594e-42	1.08295e-42	9.96697e-42	6.94671e-51	2.00468e-42	1.33989e-40	1.71908e-38	1.50822e-42	5.77185e-42	8.78932e-41	4.01972e-41	1.35133e-44	1.29404e-40	3.23254e-40	1.17153e-37	7.51107e-48	6.70438e-44	1.59516e-41	4.79406e-51	1.74569e-45	3.1624e-43	8.23447e-40	3.87418e-45	8.35494e-41	2.76881e-44	6.93746e-46	1.94182e-44	5.45003e-45	3.91038e-43	2.78837e-45	1.04402e-46	9.23118e-45	2.01314e-45	2.04316e-45	1.06279e-46	2.3557e-39	4.06045e-41	1.74229e-46	1.47286e-41
CLDND1	1.66182e-23	1.83492e-24	3.95894e-23	1.13862e-26	6.25522e-22	2.6252e-28	1.68698e-19	1.90849e-24	3.83736e-21	4.75065e-20	3.17342e-24	5.97927e-21	9.91538e-27	1.33501e-23	1.55056e-23	1.06605e-23	1.04031e-23	3.30526e-28	1.07717e-21	2.50977e-29	3.01567e-20	4.02237e-27	1.28363e-20	2.87664e-24	6.12511e-22	6.48041e-22	9.53973e-24	9.58672e-28	1.12776e-20	2.49728e-26	1.23087e-23	3.98155e-24	1.20513e-16	4.07534e-23	9.81027e-29	2.93489e-27	1.35088e-23	6.77053e-25	1.49324e-21	1.82093e-20	3.12151e-21	2.09725e-27	3.96445e-22	2.88892e-24	3.09109e-29	1.13512e-31	3.38952e-23	3.45002e-23	3.30781e-21
TRAT1	2.75946e-54	1.83234e-57	2.90543e-57	5.90996e-58	2.48258e-53	7.71059e-56	1.20674e-54	8.52546e-47	3.90218e-50	1.29958e-48	1.26119e-50	6.1876e-57	2.0758e-50	1.04645e-52	1.33316e-45	2.28219e-48	1.68529e-53	1.24908e-55	2.97151e-49	1.57259e-61	1.98314e-51	4.75161e-49	7.66236e-50	2.00026e-54	4.24746e-53	1.89673e-53	2.72926e-51	3.93934e-58	9.40187e-52	2.9629e-53	5.46722e-47	2.48438e-54	1.2495e-46	1.34862e-52	5.7872e-52	9.81631e-49	1.79284e-47	1.36789e-43	2.72173e-57	3.71291e-50	8.76186e-51	2.00908e-55	4.23929e-48	2.68752e-56	1.75981e-58	2.24406e-62	1.50985e-53	2.4159e-51	2.31107e-59
COX17	1.06609e-59	5.09327e-63	3.56356e-69	1.88859e-62	1.48604e-65	3.16634e-67	1.21153e-61	1.27155e-70	2.3058e-66	4.09858e-60	4.51883e-67	7.80549e-67	3.09616e-75	4.0667e-64	2.01512e-68	1.76722e-64	1.38536e-73	2.78655e-65	1.81552e-62	1.47157e-69	1.66913e-66	2.55314e-63	5.43898e-64	3.11601e-65	1.54757e-67	3.58511e-71	1.95935e-65	4.03857e-68	4.48323e-70	1.30094e-63	8.42667e-66	9.82953e-59	1.49872e-60	1.47585e-56	1.38617e-70	1.37677e-64	9.43926e-70	1.37787e-64	4.04268e-63	7.31528e-67	2.33371e-59	5.08329e-58	5.31201e-72	4.71769e-63	1.2622e-68	3.28621e-69	3.88106e-64	3.0096e-68	2.05916e-67
GPR171	9.28909e-58	9.68467e-65	1.93045e-56	4.16744e-68	2.23534e-67	1.71604e-63	1.54853e-58	5.4917e-68	2.45821e-65	2.4956e-58	1.33733e-60	9.09901e-65	3.235e-67	9.35717e-67	9.16171e-69	3.13392e-73	1.11197e-63	2.71563e-64	1.21284e-63	9.14844e-63	1.7841e-69	2.50779e-55	6.17823e-66	2.71462e-59	1.06426e-62	1.04463e-72	5.00123e-68	1.76914e-68	2.72852e-65	1.42386e-65	1.11462e-72	5.34081e-53	3.12679e-69	3.54305e-63	4.29868e-69	8.98737e-75	1.43506e-71	2.73525e-63	1.18842e-68	1.58755e-60	2.08666e-62	6.08714e-68	1.29417e-66	5.431e-59	2.75788e-63	5.95156e-67	8.08464e-64	5.37435e-68	7.63972e-65
SEC62	1.2691e-61	1.07331e-64	2.16867e-67	1.18675e-64	2.76667e-55	2.20739e-68	2.60667e-69	7.00302e-56	2.82171e-68	8.16069e-65	8.54745e-67	1.81984e-64	1.69005e-69	3.86706e-71	3.26378e-69	1.08412e-63	1.78298e-67	1.5318e-64	1.10886e-75	6.17657e-62	1.64245e-61	1.44977e-58	4.26986e-65	6.28791e-69	1.14677e-70	1.39066e-67	1.53463e-64	7.0701e-71	1.25352e-72	7.01864e-63	3.25263e-58	6.56573e-73	3.47809e-65	1.15326e-75	9.21248e-72	5.5976e-63	7.84979e-66	6.40783e-58	2.95449e-75	3.72621e-66	1.02417e-66	3.40658e-66	2.66431e-62	1.92469e-67	1.21666e-67	7.73329e-64	1.01335e-63	3.33531e-67	7.07607e-62
RPL35A	1.56792e-147	1.54721e-139	2.20503e-143	2.11786e-148	6.13585e-154	7.28613e-151	2.46531e-156	4.54247e-148	1.35188e-143	4.31503e-154	2.08712e-162	3.24772e-147	7.81389e-142	9.46702e-161	1.17896e-149	5.43142e-160	6.93029e-141	4.79996e-158	2.41887e-140	1.08738e-136	1.65791e-152	4.66916e-155	2.89399e-155	1.05798e-144	5.26303e-139	1.75438e-156	8.33525e-161	5.45668e-150	1.51822e-158	1.41902e-148	7.43751e-164	3.19456e-142	1.88446e-154	2.23679e-155	1.98706e-151	2.52258e-155	1.40904e-150	1.17718e-144	4.76248e-148	1.35886e-143	2.05227e-153	1.71006e-160	6.68969e-143	2.88229e-151	4.6012e-158	3.83354e-142	5.85821e-144	4.42515e-152	2.70731e-155
ATP5I	2.83211e-95	2.67759e-96	1.29312e-103	2.81746e-90	2.24763e-94	8.28018e-91	1.00976e-90	3.25001e-95	3.84522e-94	2.71271e-87	5.05257e-103	3.15802e-96	8.90097e-89	2.85953e-97	1.4247e-99	2.6746e-91	1.56142e-103	3.14318e-86	2.5494e-98	1.15061e-94	9.57681e-97	6.71189e-102	2.7674e-104	3.16991e-95	7.68721e-91	9.12942e-96	1.81986e-93	3.36944e-99	9.29177e-90	7.50436e-91	8.45726e-90	7.82706e-97	6.835e-84	7.8123e-91	3.4919e-102	8.85453e-88	1.0185e-89	8.82749e-91	1.74815e-93	1.77839e-96	1.72723e-97	6.00995e-92	1.62838e-89	6.52615e-88	1.19922e-92	6.08505e-89	2.32114e-95	3.43689e-94	4.25108e-89
SPON2	2.53476e-85	1.76448e-93	1.54803e-86	4.82237e-82	4.70999e-86	3.47948e-83	2.44583e-88	1.46052e-81	4.60033e-87	3.7786e-82	4.31481e-89	1.77364e-83	1.16631e-83	2.19832e-81	4.6234e-77	8.98667e-86	1.19766e-80	1.31193e-82	7.92293e-81	2.80338e-83	1.35625e-87	4.15037e-81	4.86534e-83	5.02768e-86	2.34882e-86	6.53815e-90	2.23546e-79	3.35892e-75	3.83622e-77	1.99534e-83	2.76367e-86	4.12858e-88	6.7721e-71	3.61738e-88	3.03008e-77	1.47773e-90	1.40425e-83	7.59855e-90	6.61661e-87	5.58563e-80	2.96407e-77	4.20746e-88	5.85029e-79	1.17611e-81	4.14024e-74	1.13642e-78	1.14162e-75	2.41348e-91	1.17454e-90
MFSD10	1.17873e-84	1.39982e-76	1.23797e-76	2.12923e-88	5.17495e-79	2.13567e-79	8.11193e-72	3.29122e-73	7.16771e-76	5.58654e-82	1.51913e-78	1.77967e-71	4.69181e-79	4.46908e-66	1.35844e-84	5.17735e-76	1.5393e-78	3.54861e-78	1.36208e-77	4.65442e-79	2.08266e-74	1.61273e-75	1.50133e-77	1.97261e-80	2.75462e-78	6.53958e-78	1.31455e-78	7.88091e-81	2.79181e-82	8.1634e-78	1.02188e-82	3.65578e-75	9.75169e-77	4.44054e-76	1.83467e-77	8.08153e-75	2.48318e-77	6.79765e-75	1.95864e-75	1.83206e-77	1.0119e-79	3.97342e-82	8.16833e-78	7.55997e-79	7.19346e-75	2.0521e-77	1.15817e-77	5.17993e-74	4.94367e-76
RHOH	7.36554e-39	5.28591e-38	1.82221e-35	1.48819e-37	4.19013e-39	2.32369e-36	1.75974e-38	5.44005e-38	1.4322e-40	1.4223e-36	1.54089e-40	6.6203e-42	5.35454e-37	5.23834e-40	1.9263e-43	7.9975e-37	9.9495e-44	4.11177e-40	1.65001e-39	3.19357e-35	1.26417e-38	5.01135e-40	7.78312e-41	6.53922e-43	4.60907e-33	1.13849e-47	3.08133e-36	1.78173e-37	6.93973e-36	4.49327e-39	1.42827e-42	3.97147e-36	4.59105e-34	2.29415e-39	6.92337e-38	1.00058e-34	1.60315e-42	7.74702e-39	1.47587e-41	1.98527e-36	2.82596e-36	1.02616e-40	6.56296e-37	1.11484e-34	3.58225e-39	5.74209e-39	1.23482e-36	1.72404e-42	1.85172e-43
PAICS	2.56306e-43	2.00995e-56	5.25283e-48	6.87194e-48	2.05677e-51	3.36357e-53	9.80345e-51	1.36673e-48	1.10991e-47	1.41906e-49	6.98318e-53	4.72725e-50	2.30254e-48	1.23217e-54	2.43634e-43	4.04633e-53	4.95098e-53	1.37787e-57	4.74578e-50	3.04687e-47	1.05668e-47	2.64376e-44	1.93564e-54	3.15563e-50	8.72889e-50	3.00507e-44	1.57279e-57	8.24687e-48	2.00355e-45	5.27187e-48	1.71879e-53	4.04849e-48	9.09261e-54	1.46068e-52	2.85073e-44	7.34969e-54	1.5234e-48	7.4837e-58	6.4632e-55	1.60357e-51	1.65954e-51	3.14514e-57	2.35377e-55	5.09576e-48	2.45471e-51	3.5614e-47	4.8052e-43	8.48747e-50	7.35582e-49
RPL34	0	0	0	0	0	0	0	0	0	0	0	0	0	0	0	0	0	0	0	0	0	0	0	0	0	0	0	0	0	0	0	0	0	0	0	0	0	0	0	0	0	0	0	0	0	0	0	0	0
RPS3A	2.26827e-133	4.06471e-133	1.4199e-130	2.46963e-134	1.32197e-122	1.77253e-133	3.55608e-122	1.16993e-130	6.79538e-144	8.98884e-131	1.69961e-124	7.2462e-129	8.80951e-141	1.49502e-123	7.76774e-127	6.60355e-126	1.88748e-128	1.44317e-121	2.16304e-142	2.04765e-137	1.33655e-125	1.1637e-116	2.58581e-124	3.5361e-131	6.37508e-133	3.25168e-127	8.27908e-119	8.97965e-125	1.02503e-119	6.99281e-117	5.5655e-122	1.81607e-130	2.624e-121	1.79488e-120	1.02845e-140	3.04644e-119	5.63795e-121	2.63143e-129	7.46493e-128	5.35674e-132	9.72483e-131	3.3966e-119	1.83318e-128	2.02553e-117	1.26047e-133	6.62696e-129	4.41354e-130	2.14845e-130	3.21664e-130
CCT5	2.13429e-66	6.84862e-76	2.80929e-75	3.05913e-77	4.5712e-70	4.17983e-76	1.39509e-65	6.89759e-73	2.49329e-69	8.24514e-73	5.1467e-74	5.74892e-69	9.57981e-76	1.31384e-75	5.89053e-60	2.70933e-80	7.8535e-77	6.41174e-79	2.64908e-69	3.12338e-79	3.12864e-70	1.06068e-65	7.4563e-77	3.53968e-70	1.24308e-71	4.1987e-72	1.12082e-74	9.07775e-78	2.13719e-72	8.39433e-74	5.50305e-71	6.33472e-75	3.34585e-76	2.15555e-70	2.38353e-76	1.49406e-78	1.94627e-75	5.75125e-76	7.81143e-72	5.41095e-75	2.73598e-75	3.56711e-70	2.1829e-70	2.24048e-74	2.44285e-78	3.75267e-76	1.00865e-69	2.44049e-79	3.91797e-66
RPL37	0	0	0	0	0	0	0	0	0	0	0	0	0	0	0	0	0	0	0	0	0	0	0	0	0	0	0	0	0	0	0	0	0	0	0	0	0	0	0	0	0	0	0	0	0	0	0	0	0
EMB	1.26759e-36	1.47235e-36	2.85119e-32	5.52949e-39	6.78848e-35	4.73176e-37	1.41746e-36	8.35927e-39	7.992e-40	1.70102e-36	1.24723e-35	2.53422e-38	6.23648e-35	4.17198e-44	3.0643e-35	9.56081e-36	1.94988e-39	5.93062e-34	2.39333e-33	2.21814e-41	1.25236e-40	1.64045e-38	3.38089e-35	1.64999e-38	8.98671e-35	7.62261e-36	2.35895e-37	5.89189e-41	2.96754e-40	1.16996e-40	7.77886e-42	1.10034e-38	6.63942e-36	4.42165e-41	7.48877e-43	6.69877e-38	6.89131e-37	7.37653e-32	1.44332e-44	1.45553e-43	2.93215e-37	3.71474e-43	1.3176e-37	2.21987e-35	2.7883e-36	6.24496e-40	1.1143e-36	6.72555e-39	4.56686e-42
GZMK	1.0818e-13	2.95121e-17	9.42586e-15	6.53846e-15	1.66904e-15	6.3508e-18	2.19956e-13	1.19496e-17	2.10337e-14	2.85629e-13	3.6068e-10	4.16264e-16	2.07043e-17	3.23685e-12	1.13211e-15	1.2796e-14	1.00679e-12	3.53593e-11	1.54894e-15	8.18504e-18	2.77893e-12	1.1223e-13	1.22901e-15	9.21027e-17	5.62705e-16	9.01477e-11	3.56564e-11	3.58413e-14	3.06166e-15	2.36546e-17	1.09401e-15	2.68757e-15	2.0028e-11	6.81553e-12	8.12561e-18	3.49169e-12	2.34637e-11	2.82529e-12	2.76741e-17	3.74852e-16	1.48805e-16	3.59762e-13	1.48974e-15	8.2051e-14	7.47069e-18	1.08545e-12	1.71718e-13	3.02641e-15	4.26207e-15
GZMA	8.8634e-140	1.78754e-144	3.81386e-147	3.31216e-138	1.03469e-127	2.72075e-146	1.49767e-132	2.29364e-135	4.75883e-134	9.00678e-138	4.45335e-144	1.88824e-146	3.23888e-138	2.92308e-139	2.32404e-155	2.19088e-144	7.40983e-149	1.93451e-134	3.09032e-135	4.38529e-138	5.44107e-133	7.57158e-147	1.49319e-141	3.08972e-150	1.54877e-137	3.96668e-132	7.15112e-136	6.67171e-140	7.55106e-143	1.33536e-148	1.63013e-143	1.64774e-144	5.30136e-129	8.64022e-142	1.26399e-143	6.54498e-137	4.42944e-140	7.33417e-145	3.6375e-143	1.72124e-149	1.6464e-144	2.07608e-148	2.57977e-137	1.46668e-140	1.0287e-139	4.33972e-135	6.61324e-139	1.57136e-155	1.31337e-141
KIF2A	3.60261e-105	6.13024e-118	6.1941e-106	6.35049e-102	9.27202e-110	6.37847e-107	2.99402e-101	1.53047e-105	6.07098e-102	3.41523e-108	1.80944e-103	2.91573e-103	5.46192e-109	5.63819e-109	4.05594e-101	9.05728e-103	8.89821e-111	5.12985e-96	9.66455e-100	5.96045e-107	1.42346e-102	2.18593e-108	2.42487e-103	4.59422e-108	1.00786e-101	9.65927e-107	3.76884e-112	3.81134e-106	1.3132e-98	1.60732e-112	2.76022e-102	4.59204e-113	1.29248e-105	1.00806e-104	9.70306e-111	3.58043e-114	2.84626e-102	2.73252e-109	1.46507e-106	6.12415e-108	5.41581e-114	1.52242e-102	1.31535e-110	4.76725e-108	5.69685e-104	5.93532e-107	2.12289e-105	1.40165e-117	1.95232e-105
COX7C	1.97268e-133	2.89129e-128	8.13086e-130	6.41129e-127	1.31009e-136	3.53794e-123	3.22386e-132	6.70757e-124	1.49277e-127	3.29333e-132	1.03283e-129	3.13369e-137	4.05063e-128	1.40803e-141	8.01876e-145	3.12775e-120	9.72169e-130	1.38928e-126	1.80766e-130	7.62965e-123	1.87276e-119	4.21903e-130	7.8974e-128	7.17067e-125	5.05716e-124	7.84227e-139	8.74482e-143	1.33148e-127	1.62831e-130	8.8889e-119	3.74881e-132	1.44123e-120	2.15468e-140	1.04233e-127	6.81759e-123	1.15426e-126	9.92407e-124	8.57078e-135	2.89096e-123	1.34278e-135	2.45438e-122	2.43865e-144	8.9904e-125	2.37322e-123	5.51826e-125	3.20323e-127	5.61221e-127	1.9026e-131	3.79988e-132
CSF2	3.67885e-18	3.64954e-21	1.17667e-20	7.74057e-25	2.83201e-22	1.54087e-20	5.07429e-22	8.11742e-22	3.74766e-21	1.28308e-19	1.4428e-18	1.18647e-21	6.0336e-22	7.67091e-25	3.47142e-22	6.97838e-21	1.05218e-23	1.32451e-18	4.24704e-19	8.97605e-18	1.34771e-19	1.14432e-19	1.41886e-16	1.71603e-15	8.7681e-17	4.65544e-20	2.13118e-19	5.10325e-19	2.51329e-18	3.91841e-22	1.97204e-19	6.13329e-20	7.69941e-20	3.37827e-20	2.27531e-19	5.66941e-24	1.05758e-18	1.05473e-19	4.70852e-16	2.17517e-21	3.75033e-21	1.03038e-20	1.48998e-19	6.85191e-21	2.71078e-23	5.9659e-17	5.81824e-19	1.95122e-19	4.90475e-20
IRF1	1.86885e-40	1.40521e-39	9.82133e-40	2.70694e-34	1.97646e-38	1.96233e-40	1.31092e-36	3.05702e-31	2.2774e-39	2.21137e-42	5.21742e-35	1.13147e-34	6.53082e-41	8.35135e-46	1.81662e-40	3.14985e-43	1.14013e-36	2.72838e-39	6.27962e-37	9.0925e-37	6.75074e-42	1.81051e-43	7.57248e-38	8.43431e-35	2.97149e-43	4.07368e-38	8.39149e-40	2.84331e-40	2.60903e-43	2.30443e-37	4.4288e-41	2.98928e-39	3.91954e-32	1.42635e-40	4.17714e-45	2.62038e-39	1.41533e-33	2.96848e-41	3.25158e-42	4.43016e-37	6.31361e-41	2.43786e-44	1.53974e-38	2.26723e-42	1.51112e-38	3.18721e-42	3.31493e-37	4.12738e-47	7.60903e-41
GNPDA1	2.33821e-42	2.41956e-42	6.3524e-43	9.72744e-41	1.48579e-41	5.04385e-45	2.38349e-36	7.27188e-46	2.14876e-44	5.66702e-37	1.63712e-41	1.6891e-40	4.62645e-48	4.40156e-38	7.09564e-43	5.70841e-42	8.69358e-41	1.81289e-40	3.35518e-39	6.06968e-40	1.05541e-41	3.74651e-45	7.05871e-48	3.28323e-42	2.21276e-39	3.17283e-37	7.68114e-38	6.14084e-42	2.71286e-44	1.8469e-43	1.54628e-44	2.07058e-38	4.4515e-41	1.36723e-34	5.95977e-45	1.24531e-43	2.43013e-45	2.24907e-43	9.76044e-37	1.3636e-42	1.26131e-47	4.08789e-48	7.17897e-42	2.39908e-44	1.31547e-43	4.79912e-44	3.37463e-38	7.9392e-42	2.15379e-39
NR3C1	9.17654e-88	1.07306e-88	5.54935e-93	2.42692e-99	5.21551e-91	1.45068e-96	1.53684e-86	3.85261e-89	8.311e-91	9.16432e-97	1.75526e-91	4.87338e-93	1.16959e-85	4.33731e-99	4.1972e-90	1.72248e-89	1.90263e-87	1.90119e-96	2.47306e-86	7.87275e-89	4.85104e-84	1.22537e-86	6.01175e-87	1.51087e-89	6.80842e-91	6.38337e-83	4.64081e-84	4.86171e-82	5.02469e-81	4.27872e-87	9.5578e-100	4.70289e-98	2.66756e-92	2.59482e-97	5.601e-92	8.63494e-93	2.11916e-93	3.94902e-92	5.94049e-89	4.79328e-91	6.39926e-102	1.06838e-93	2.94455e-87	3.28729e-96	2.58235e-90	8.36041e-85	2.59688e-93	3.26315e-97	2.43251e-95
CD74	1.08428e-262	1.02486e-268	4.27599e-263	2.40552e-268	1.86456e-253	1.45396e-267	6.50871e-271	6.20218e-272	1.29706e-254	2.79326e-262	1.57319e-270	1.25857e-266	8.46853e-248	9.33996e-280	8.54907e-252	4.03401e-278	1.87869e-257	9.63567e-269	1.12052e-265	2.99175e-270	3.56875e-277	8.67651e-272	1.09416e-272	2.11179e-258	1.96466e-262	1.22546e-268	8.78143e-256	2.7601e-261	2.90591e-260	2.16181e-253	1.89579e-267	5.66055e-263	1.69934e-266	5.80327e-268	1.57791e-251	3.99174e-266	2.46941e-256	3.30303e-264	1.72857e-273	1.69464e-257	3.19871e-273	8.78976e-273	1.17226e-261	1.5605e-262	1.91621e-263	4.78531e-254	4.56462e-263	2.10896e-264	1.91031e-272
TNIP1	8.3182e-104	6.19513e-109	7.54353e-101	3.20957e-114	1.58672e-114	1.52618e-108	2.3129e-116	9.57358e-106	5.38365e-115	1.69533e-112	5.93641e-115	1.64531e-117	7.5895e-106	4.39299e-110	1.04192e-115	2.3264e-122	7.59776e-110	5.46945e-109	1.65671e-103	1.04867e-110	3.9746e-107	1.75609e-113	5.80119e-108	1.51911e-112	6.26983e-107	8.18438e-104	4.97676e-100	4.74096e-108	1.05892e-113	1.42335e-115	1.25689e-116	2.34649e-108	4.0387e-107	2.79529e-108	4.21286e-109	3.87902e-109	1.24963e-111	6.28603e-116	4.15093e-113	2.23648e-108	4.81236e-107	3.36125e-115	3.0115e-113	9.15577e-110	6.17337e-112	8.38211e-117	6.16576e-106	2.0326e-118	1.32702e-101
G3BP1	1.22672e-32	1.848e-33	6.666e-40	9.91225e-38	7.72703e-37	3.38654e-43	3.16468e-39	8.85726e-36	8.41949e-35	3.60082e-35	7.01736e-36	6.42144e-33	9.34545e-42	8.26866e-35	3.6649e-37	2.62458e-36	2.08295e-38	2.58067e-39	1.15199e-36	9.60345e-41	4.20487e-34	1.84353e-44	5.43064e-35	6.62245e-39	3.32528e-37	1.55996e-38	8.39289e-38	1.76306e-40	9.74914e-40	3.87385e-40	1.10911e-38	9.50716e-42	4.01135e-32	1.04895e-42	1.74309e-38	2.82541e-33	3.7542e-40	1.62969e-39	1.04407e-42	1.59444e-36	1.60502e-38	6.98636e-35	1.195e-35	1.07594e-42	1.46323e-38	2.29687e-37	9.62641e-44	5.48169e-43	2.86692e-37
FNDC9	7.38632e-39	9.93954e-47	2.87377e-40	2.99646e-44	3.75801e-42	6.99668e-42	7.8273e-44	5.1318e-41	9.50406e-38	5.24017e-35	2.18041e-40	2.35199e-35	4.09881e-41	4.98702e-38	1.68303e-37	1.48013e-43	6.57565e-46	7.45258e-43	2.16801e-36	1.42658e-48	1.53932e-37	9.83672e-40	2.49195e-35	7.65229e-40	5.5905e-41	2.2988e-39	9.06213e-38	2.52944e-43	3.16258e-43	2.60381e-46	2.08141e-40	3.19214e-42	3.30009e-39	6.00562e-41	2.70281e-45	1.51099e-39	1.32818e-40	9.79001e-36	1.71262e-40	2.20443e-37	2.54023e-37	1.08321e-36	6.37313e-37	3.46355e-40	2.58096e-39	3.16131e-38	6.98432e-40	4.98943e-33	5.87843e-36
NPM1	4.31864e-78	6.49856e-76	4.48635e-78	5.89751e-82	1.37706e-82	4.67208e-76	1.8204e-74	1.97255e-74	1.13389e-79	7.42616e-87	4.77765e-78	1.92698e-71	2.66224e-88	5.11486e-78	4.83638e-75	3.614e-81	3.05493e-67	1.38265e-88	1.33892e-86	4.12561e-80	8.06623e-79	3.95391e-74	4.15109e-84	2.08355e-72	2.93615e-79	1.17896e-76	1.01429e-77	4.6512e-78	3.65714e-82	1.20396e-72	1.68645e-77	1.73134e-81	6.26215e-83	7.31932e-83	6.52669e-82	9.71064e-78	1.32088e-77	1.73428e-84	8.24085e-78	4.19111e-81	2.41856e-83	1.68633e-84	5.99128e-85	5.93011e-93	8.82172e-82	1.26068e-79	8.88723e-74	2.60043e-83	2.04378e-79
SFXN1	2.45611e-63	1.78482e-55	6.95861e-45	1.27264e-60	2.57364e-56	3.38482e-55	3.69121e-55	2.57747e-53	4.05498e-55	6.40944e-48	2.20737e-61	6.08488e-57	1.42317e-53	3.62019e-57	6.20659e-62	5.5736e-62	6.19711e-60	2.0873e-56	5.18303e-55	6.55936e-62	5.43419e-56	2.00779e-57	6.91705e-58	2.02682e-58	1.17938e-56	8.17945e-56	2.76467e-63	4.01393e-53	2.25598e-53	2.9534e-54	1.10683e-59	1.76786e-48	1.72081e-64	8.6245e-61	3.91223e-59	3.31088e-60	4.82927e-58	1.81832e-58	4.16909e-52	3.24775e-55	1.03006e-46	1.76394e-56	6.44879e-56	1.06818e-57	8.46424e-53	1.32579e-52	9.78581e-54	7.44351e-56	1.19096e-51
TSPAN17	2.91259e-68	3.47632e-69	2.41311e-66	7.9597e-70	4.27738e-86	8.61625e-63	1.17584e-63	1.93242e-62	1.8972e-70	1.08198e-60	2.31579e-70	1.47411e-70	2.65772e-67	5.89157e-65	5.00934e-58	3.01558e-69	6.76934e-65	6.03579e-68	4.13651e-64	7.27782e-64	1.04517e-67	2.14948e-64	8.22003e-73	2.33672e-64	1.38487e-67	1.09789e-74	1.61713e-65	1.1902e-62	2.07794e-68	9.19206e-71	1.94087e-62	8.45525e-68	6.07601e-70	1.54743e-63	4.0375e-69	1.62815e-68	9.32394e-74	1.83439e-68	1.77498e-63	7.75414e-75	1.65264e-70	5.36148e-74	2.1939e-69	5.22082e-67	1.32762e-72	1.92026e-72	1.09694e-70	6.64283e-65	1.19929e-74
PRELID1	5.16144e-114	1.03381e-115	5.84476e-119	3.69364e-113	1.88205e-117	3.54178e-110	6.76365e-110	6.76965e-109	6.1908e-115	1.0968e-119	1.54262e-112	1.08869e-113	8.04812e-119	1.27022e-117	6.80149e-117	9.39046e-123	1.77885e-115	1.85221e-112	9.94524e-116	5.71191e-116	5.37001e-115	6.53013e-120	1.41122e-109	6.59646e-106	1.11742e-118	7.08225e-113	4.65455e-116	9.06473e-118	4.21238e-112	9.72458e-104	4.73126e-109	2.8038e-116	1.67515e-121	1.44563e-106	5.55228e-121	2.0793e-115	8.97253e-112	9.03888e-112	8.09098e-113	1.50637e-112	3.53001e-116	5.21397e-117	6.18463e-111	8.00983e-116	9.52694e-119	3.41694e-111	1.00027e-105	2.06001e-119	5.75266e-112
NHP2	9.52838e-72	4.46193e-68	1.06479e-67	1.64451e-70	1.59925e-65	1.91279e-68	4.14678e-62	3.13866e-69	9.8296e-70	4.89161e-67	3.76258e-63	2.27037e-66	1.81032e-67	1.5666e-67	2.11676e-62	3.30783e-69	7.25442e-69	5.32839e-74	1.30041e-67	1.77427e-70	1.94634e-72	1.65007e-66	8.33475e-67	2.3489e-60	1.79597e-62	3.95703e-71	3.32012e-68	2.51788e-70	1.63177e-69	1.34491e-66	1.54219e-62	1.90747e-70	6.9451e-63	7.02008e-62	1.5743e-70	2.35058e-77	8.75463e-74	2.25599e-73	1.86145e-73	5.58841e-65	6.24636e-73	2.12772e-72	1.49872e-68	6.34883e-72	5.37526e-67	1.08353e-64	3.92359e-63	5.65498e-66	2.93393e-64
NEDD9	8.80111e-51	3.99553e-49	1.45706e-49	4.63505e-58	2.85848e-48	3.82093e-47	5.74684e-51	1.10588e-51	2.39759e-42	6.92259e-49	1.0289e-46	2.04432e-55	1.36364e-46	6.27978e-56	1.74681e-50	8.4338e-52	3.22809e-53	2.41185e-53	1.55648e-50	1.50452e-50	9.35888e-55	2.86241e-57	1.83007e-45	1.83415e-54	3.31752e-51	7.30011e-51	1.64784e-48	1.45138e-51	2.17527e-55	9.78022e-48	3.55768e-49	6.35198e-51	7.60447e-56	9.2779e-58	2.30997e-54	7.35313e-52	5.45249e-52	2.15853e-54	2.29521e-49	5.69507e-51	3.87154e-58	1.14611e-54	4.63865e-58	3.90312e-52	9.70689e-53	3.23361e-53	9.37475e-50	1.42283e-59	5.20352e-53
HIST1H4C	1.08564e-65	1.39987e-58	3.39775e-59	6.23771e-57	1.29384e-64	4.09644e-60	2.40964e-57	2.09248e-58	2.66612e-64	9.87458e-66	2.6689e-62	3.71035e-63	7.6645e-64	1.16546e-61	1.82981e-56	5.77828e-62	1.60775e-53	5.59341e-60	1.73982e-65	7.99422e-63	1.76516e-65	3.9413e-57	6.87044e-63	1.03769e-63	5.32101e-61	1.16034e-63	7.0078e-68	6.11253e-60	8.19578e-66	1.84645e-56	3.65863e-56	2.49354e-66	1.50551e-62	6.51957e-58	3.0342e-59	6.7093e-65	5.08882e-60	6.39643e-56	4.2806e-58	5.10449e-56	4.74122e-62	3.89308e-65	6.04167e-56	7.01219e-64	4.21129e-59	1.27842e-56	3.14952e-58	1.81194e-63	6.81773e-60
HLA-E	2.99153e-202	3.54663e-209	1.03787e-211	2.97889e-204	1.34726e-211	3.88448e-207	1.97546e-215	5.18778e-193	6.83341e-199	1.08154e-200	1.93292e-189	1.17275e-194	7.85727e-213	5.75774e-190	3.49059e-191	1.44525e-201	2.21072e-197	1.16056e-209	6.23928e-202	3.58452e-199	4.90384e-196	9.0454e-201	2.2773e-200	5.55127e-205	3.82e-201	8.12757e-199	7.39446e-203	4.49015e-202	1.71377e-195	3.22338e-190	4.87395e-207	1.97708e-209	1.72753e-201	2.60955e-193	5.71875e-212	4.57964e-202	7.86035e-197	3.19709e-209	9.73822e-208	4.8208e-195	2.13394e-211	1.71998e-207	4.26898e-190	1.43655e-208	1.75993e-213	4.4847e-204	2.77009e-199	1.26512e-208	3.35198e-192
TUBB	5.88601e-155	4.13206e-166	7.90171e-169	1.29779e-162	5.72004e-170	6.9627e-153	1.68225e-168	8.84315e-160	1.55367e-165	9.00097e-159	1.68093e-151	6.11636e-164	1.96665e-160	9.38298e-161	4.41974e-165	3.13259e-171	8.89636e-170	1.76561e-168	1.46953e-162	3.8891e-157	4.81864e-163	1.73399e-160	1.96466e-163	2.81451e-157	3.07847e-150	1.57902e-152	1.23705e-170	3.77518e-156	1.445e-163	4.05377e-155	5.16017e-172	1.13275e-174	2.52351e-170	5.00214e-156	5.8808e-164	5.43036e-173	9.97472e-177	5.7334e-178	4.89872e-158	1.84819e-173	2.21518e-165	5.62736e-168	5.97561e-170	1.10671e-160	2.13807e-163	5.33205e-170	7.45058e-154	1.53245e-168	7.92256e-158
LTA	1.17373e-272	1.63052e-276	2.49433e-278	4.08529e-281	1.74074e-293	5.66648e-269	6.17606e-288	2.46762e-283	3.46627e-277	1.33887e-280	2.34193e-279	9.78175e-293	8.1969e-276	1.46197e-288	1.4803e-279	1.76524e-289	2.82227e-277	1.52808e-283	2.0866e-278	1.29727e-266	1.2027e-275	1.31817e-278	5.585e-278	8.08343e-281	2.18512e-264	9.36635e-267	8.39524e-273	2.71842e-284	6.96805e-270	5.76966e-273	3.16031e-282	2.80329e-279	1.31586e-276	1.80053e-284	6.24634e-280	9.49942e-286	3.75556e-282	1.13152e-278	1.12964e-273	8.81889e-275	1.41173e-293	3.34861e-287	1.53225e-285	1.56689e-280	2.32985e-281	5.30219e-263	1.55024e-268	1.43465e-291	2.51915e-275
LTB	2.27311e-191	4.21969e-199	1.26682e-195	2.77874e-213	2.78075e-211	8.79248e-216	4.19432e-207	1.0283e-193	1.47215e-196	5.22797e-202	6.67502e-194	5.51253e-195	1.46648e-208	2.48284e-191	6.25586e-197	2.94383e-197	1.55949e-205	1.78084e-193	1.7028e-197	2.28826e-196	2.16368e-200	3.938e-196	4.90165e-199	1.20728e-209	8.69906e-206	2.16659e-193	1.45236e-196	9.20118e-203	4.10951e-184	7.92115e-201	8.46793e-210	8.89482e-202	8.04128e-191	1.14219e-201	4.13213e-205	2.20523e-200	2.40233e-202	2.2287e-200	3.38556e-198	2.08619e-201	2.61583e-210	8.10215e-202	1.70065e-200	5.21819e-201	2.88516e-200	4.19575e-199	6.62123e-194	4.50432e-211	2.53152e-193
NCR3	1.9905e-71	1.69196e-65	9.09049e-72	8.75536e-74	3.27564e-78	6.60516e-73	2.74243e-69	2.27744e-58	1.7626e-70	8.63993e-67	4.49949e-70	2.05171e-63	2.54361e-71	1.4258e-63	1.66692e-67	1.25806e-66	1.98298e-68	1.19072e-62	2.62821e-65	4.58124e-65	2.78384e-67	5.37527e-69	8.58969e-69	6.92501e-73	4.25221e-63	1.48208e-58	4.31805e-66	1.526e-69	1.01583e-58	3.99568e-69	1.49288e-74	2.31008e-67	6.13566e-70	2.07685e-68	1.91994e-69	4.34464e-68	2.70778e-69	3.92536e-66	6.71138e-72	1.7786e-71	2.58201e-76	3.9266e-65	6.87365e-66	5.2536e-67	4.98556e-68	6.73891e-67	7.89359e-68	7.99884e-76	1.81148e-68
BAG6	1.26727e-77	1.44133e-77	2.01627e-78	2.83643e-79	4.44516e-74	4.60071e-71	2.35292e-79	1.19349e-76	3.81469e-79	4.67293e-73	1.06052e-77	1.56573e-74	2.04232e-79	1.07083e-81	1.05836e-77	3.32539e-70	1.19223e-77	9.70546e-71	1.4862e-74	6.71815e-78	9.66434e-78	2.55889e-79	3.88909e-73	6.90132e-74	1.23588e-74	2.17212e-77	2.50718e-73	2.07196e-69	6.87402e-79	4.19362e-88	3.05226e-74	2.31577e-73	2.76748e-77	5.45846e-76	2.86202e-80	4.97733e-86	3.25817e-82	1.01027e-80	6.50876e-64	2.89978e-78	1.22426e-76	1.56201e-80	6.96592e-76	4.06535e-73	5.08414e-73	2.30646e-73	6.9075e-78	1.22174e-77	5.78854e-73
HLA-DRB1	1.35453e-19	8.13397e-16	2.89184e-20	3.10224e-17	9.26717e-19	3.42114e-15	2.60465e-17	1.76364e-21	1.7472e-19	1.80059e-16	8.96372e-19	8.35474e-23	6.85361e-22	2.87695e-18	7.00432e-27	8.20168e-20	2.54756e-20	1.5518e-18	2.62925e-19	6.93676e-19	2.56228e-18	2.39724e-20	9.9012e-18	1.40054e-20	4.96998e-19	9.70577e-21	1.13315e-21	1.64605e-17	6.85094e-18	2.25353e-20	6.39723e-23	5.77492e-20	1.71012e-21	2.02291e-21	3.4701e-24	5.7295e-20	5.17991e-22	3.28378e-17	2.06684e-19	2.47286e-23	2.03104e-20	8.08293e-22	3.91488e-19	3.68362e-25	7.86777e-21	2.67982e-17	1.38468e-22	2.39343e-16	1.07874e-18
TAPBP	6.85005e-141	4.05117e-125	1.03358e-145	1.12178e-125	5.43143e-131	6.54062e-139	1.78153e-132	3.42721e-132	1.87282e-137	9.0554e-132	3.37114e-128	7.15193e-131	2.67841e-142	3.8561e-132	3.33489e-129	9.70044e-132	1.5912e-130	2.0002e-133	6.64978e-133	4.71698e-127	1.08647e-124	1.41215e-142	2.28468e-124	7.58704e-143	2.29526e-138	1.91857e-140	1.78868e-135	1.63941e-127	5.45809e-138	4.60567e-128	7.57765e-137	8.56762e-132	1.57749e-129	8.04107e-130	3.36335e-130	1.65141e-138	2.30196e-133	2.33216e-150	2.47654e-125	2.63799e-132	2.18773e-132	6.97344e-139	6.77302e-137	3.68596e-131	1.42071e-135	7.2486e-121	2.07087e-132	7.50074e-146	6.21063e-135
HMGA1	5.60638e-120	1.08534e-118	2.53468e-118	3.24089e-127	3.40166e-124	6.96843e-126	6.74635e-129	4.61207e-127	5.07332e-115	4.68777e-120	8.7549e-126	4.15285e-121	5.42895e-120	3.54682e-122	2.01457e-121	5.68759e-123	6.33746e-124	1.54789e-123	6.94717e-113	1.97273e-117	6.83206e-116	9.14304e-131	3.18232e-122	1.27186e-124	1.01009e-124	6.83113e-120	1.47492e-119	4.93961e-137	2.41939e-120	3.68367e-117	1.76445e-124	6.80556e-114	2.56489e-115	1.93518e-124	1.10009e-126	5.26433e-121	1.22205e-123	6.46414e-117	9.10028e-118	1.77481e-125	4.60909e-124	1.59675e-123	1.45208e-119	6.72098e-113	1.03775e-117	5.94905e-121	1.67359e-115	7.57244e-115	6.19565e-123
PIM1	1.14532e-46	2.46749e-43	1.01701e-37	3.21308e-43	1.68189e-41	6.08931e-44	1.08895e-41	1.89462e-43	1.02587e-50	3.98974e-48	3.92785e-44	9.80893e-43	1.94197e-43	9.03685e-46	9.09672e-44	7.46119e-41	4.74365e-43	1.25237e-47	5.1076e-36	4.8452e-39	1.54065e-46	2.43948e-43	2.04498e-38	5.54036e-40	1.27936e-40	2.30454e-41	1.96062e-48	2.2805e-40	2.28157e-39	1.131e-49	3.20759e-48	2.13839e-41	2.57478e-46	1.09772e-43	1.02216e-41	1.27047e-37	1.62565e-40	4.75901e-33	4.93323e-35	1.09949e-44	6.4216e-45	3.56824e-38	1.03357e-38	2.14137e-36	9.78325e-41	1.19043e-41	1.53212e-44	6.87344e-41	8.64568e-46
DNPH1	2.49018e-30	1.50152e-37	6.5225e-35	2.44395e-32	6.04259e-37	3.47591e-26	5.36571e-35	4.05675e-31	1.59996e-37	1.71318e-33	1.56909e-30	1.02525e-35	1.17295e-28	1.49875e-35	2.35465e-35	3.50373e-37	1.30807e-35	7.39053e-36	1.16662e-37	7.51758e-38	3.90073e-36	1.16528e-32	3.5941e-34	6.897e-35	1.94197e-32	1.27496e-34	8.31304e-37	1.753e-37	3.28128e-37	1.88657e-35	3.9407e-34	1.1468e-35	4.74612e-33	1.01191e-32	1.5896e-31	4.75737e-31	3.20997e-34	4.65236e-34	1.03291e-28	7.41792e-32	2.47579e-35	2.5758e-42	5.91288e-33	1.53525e-37	1.14002e-38	1.34875e-36	1.54113e-38	4.5302e-37	3.1258e-35
HSP90AB1	5.13431e-81	3.27882e-85	7.04369e-90	2.35755e-95	1.02062e-96	2.35838e-97	8.51861e-103	1.99395e-84	6.23479e-88	3.40469e-97	1.31262e-88	2.3114e-90	7.97281e-92	8.68078e-99	1.43645e-95	2.04328e-99	2.73304e-92	1.95979e-104	1.26256e-97	5.75548e-90	1.47984e-95	2.84328e-93	6.18241e-99	8.16971e-86	1.42755e-93	3.57288e-88	3.92393e-91	7.75502e-91	2.11232e-91	1.6891e-86	1.75281e-89	2.80937e-93	6.56979e-93	2.46034e-94	6.44402e-93	1.7534e-101	8.35501e-101	9.45508e-101	6.44717e-98	1.41865e-90	1.2338e-92	1.05195e-96	1.67549e-96	1.33687e-97	6.4125e-98	1.80629e-92	2.44118e-87	2.10588e-89	2.88322e-89
THEMIS	5.42078e-55	1.54483e-50	1.93669e-47	2.89762e-53	8.53209e-55	5.40821e-47	3.19678e-45	7.91567e-49	7.58978e-49	7.17061e-53	5.57119e-48	9.58736e-53	7.40605e-56	1.91625e-53	1.28003e-53	1.44018e-47	2.1223e-46	7.19103e-52	5.04965e-52	3.31112e-51	3.37195e-53	1.79893e-50	1.07321e-53	5.76218e-57	2.85119e-53	3.87721e-51	1.40734e-51	5.7755e-65	2.51079e-46	1.83327e-55	1.82869e-58	6.85408e-47	3.51689e-51	6.6689e-54	3.59006e-49	2.9245e-41	6.13644e-47	2.40221e-52	9.50936e-54	9.72368e-50	1.7892e-53	3.01624e-51	2.14487e-47	1.33952e-58	7.66421e-54	3.81071e-56	8.637e-55	4.53444e-53	4.96636e-53
AHI1	8.39591e-42	2.08839e-38	2.66247e-48	1.35374e-33	1.6265e-39	1.44023e-39	1.12449e-43	8.31101e-48	1.34254e-39	1.67846e-40	5.84438e-39	1.66034e-42	4.41226e-43	1.74589e-41	1.2147e-40	5.96764e-42	4.49551e-50	4.29428e-42	2.08267e-38	4.9458e-42	3.59326e-38	6.54717e-48	6.18026e-35	6.94902e-42	1.24648e-37	1.03277e-37	1.06613e-37	4.14777e-42	6.70836e-40	2.4038e-41	3.22259e-40	5.08571e-43	2.1668e-39	2.81821e-41	2.72779e-43	4.64642e-37	2.1878e-42	1.54147e-36	2.35648e-40	1.1375e-41	5.20414e-39	1.07969e-42	1.28598e-44	1.5441e-40	1.0286e-40	2.61024e-39	4.41655e-43	1.26113e-43	1.80263e-43
BCLAF1	2.18973e-38	5.12643e-50	3.73062e-43	1.38828e-41	4.16338e-38	6.79389e-39	1.24807e-42	2.87482e-40	2.21433e-42	4.14011e-42	1.28467e-47	1.38061e-40	2.0012e-37	3.26805e-46	3.54612e-40	1.10564e-47	3.9077e-46	5.98556e-46	2.81694e-44	5.39467e-42	9.53218e-46	2.15349e-37	1.6637e-47	7.08544e-44	3.01989e-38	8.13837e-44	4.09077e-48	1.20506e-40	2.96595e-40	2.96312e-43	2.08744e-41	1.42782e-36	2.56664e-38	2.54376e-41	2.48198e-38	2.29269e-44	1.48629e-43	4.56692e-42	2.92031e-45	7.68396e-44	1.41988e-41	1.09081e-39	8.61336e-46	2.78354e-38	2.44643e-43	1.5223e-45	8.04369e-47	3.78959e-40	1.71712e-45
EZR	1.30522e-39	1.25729e-37	5.13376e-35	5.03857e-36	6.23272e-30	3.4314e-33	3.20431e-48	4.93066e-40	1.06926e-39	9.22847e-39	1.75952e-40	8.42423e-40	1.0423e-34	5.34353e-36	3.9432e-34	3.34966e-33	3.14862e-36	1.51055e-37	9.53332e-42	4.58812e-37	1.37696e-38	1.70366e-37	1.02446e-37	6.82229e-36	1.01333e-38	4.08887e-46	1.29899e-35	3.62187e-41	7.09132e-41	7.51237e-41	1.70487e-37	7.47757e-33	1.04867e-37	3.17943e-38	1.49264e-38	1.63769e-36	3.55888e-38	3.28944e-31	3.21224e-38	3.04028e-38	3.48404e-38	3.47364e-39	4.60574e-38	2.2288e-38	8.07064e-40	1.79416e-39	1.62814e-39	8.62903e-38	9.74462e-36
TAGAP	1.33831e-137	3.49845e-136	2.12714e-140	1.24816e-144	4.60146e-143	5.62997e-132	4.09386e-133	7.61237e-130	3.39304e-136	1.89346e-134	3.16797e-133	1.25105e-135	1.14178e-138	7.94668e-126	3.43876e-129	7.52997e-142	6.51232e-136	3.07889e-137	9.00278e-135	1.19444e-141	9.30166e-134	1.96848e-129	1.48022e-133	1.04388e-132	2.05175e-143	4.31725e-134	2.36537e-127	3.94008e-131	5.87194e-138	7.88656e-129	1.40825e-142	1.14667e-143	1.76227e-144	5.37551e-126	3.77368e-139	1.17808e-139	3.50198e-131	5.05355e-143	1.50547e-130	1.50779e-130	1.24041e-141	9.96894e-145	2.391e-129	1.01659e-130	1.17766e-138	7.36305e-140	2.60997e-132	9.85228e-125	1.25224e-132
ACTB	6.96378e-52	1.20772e-51	1.12729e-55	1.4063e-66	2.36183e-63	7.42805e-59	4.81218e-61	2.42073e-60	2.35263e-52	4.14925e-62	6.20961e-56	5.1174e-63	3.04798e-58	6.432e-63	1.80352e-59	1.11359e-64	1.19703e-56	3.24977e-67	6.24926e-54	4.20253e-50	6.70222e-59	5.5459e-54	2.67557e-56	6.05696e-55	7.02491e-53	3.87389e-55	1.24949e-49	6.33342e-59	1.7203e-57	3.7861e-55	2.17936e-68	7.57932e-63	2.36075e-61	2.12689e-64	3.66719e-54	2.19743e-60	4.31791e-61	5.11047e-63	2.95038e-60	9.82705e-59	7.68597e-64	1.34653e-59	1.21597e-58	7.21806e-65	9.28688e-57	8.46139e-52	2.50403e-57	4.09926e-51	1.32622e-61
RAC1	1.90903e-188	2.72903e-178	8.08361e-195	2.06978e-193	6.84948e-176	2.85311e-172	4.12777e-187	2.61713e-180	1.32896e-186	8.82346e-196	1.49216e-191	4.25264e-199	1.12683e-176	3.07741e-193	3.55654e-186	2.82829e-192	3.67952e-178	6.15815e-187	1.53551e-182	1.75651e-188	1.37189e-194	4.82178e-188	5.14035e-181	1.3826e-179	1.54579e-189	3.92657e-183	4.97424e-184	1.10671e-187	8.75033e-196	1.19818e-193	2.40307e-194	2.50285e-186	6.66093e-177	3.54799e-189	3.68996e-191	1.00302e-199	7.68228e-186	4.5808e-170	2.68773e-189	3.85838e-178	2.37175e-193	7.95263e-196	9.29747e-182	4.05981e-190	1.16366e-176	1.58233e-185	1.97315e-200	5.17466e-188	1.95059e-187
SNX10	7.82568e-144	4.82488e-136	4.94611e-132	5.59768e-147	4.26298e-150	5.03308e-139	6.33597e-137	6.27387e-144	1.70808e-145	1.06661e-134	1.39335e-134	3.47606e-136	1.62129e-121	1.51772e-147	4.73377e-145	9.91128e-148	1.59634e-142	1.89224e-145	5.81619e-139	6.95558e-134	6.26553e-151	9.45359e-138	2.35804e-139	4.45943e-144	2.50125e-126	1.13804e-132	8.66404e-141	8.28453e-145	7.48861e-137	2.70388e-139	3.78641e-149	2.77347e-129	5.45984e-135	2.57777e-141	5.41608e-137	1.54841e-135	9.76862e-144	6.22954e-140	8.11886e-144	2.31224e-140	5.88064e-158	3.97117e-146	3.18745e-126	9.46936e-149	3.49178e-146	5.28257e-133	7.93145e-130	5.01379e-140	7.04971e-139
JAZF1	1.1089e-59	7.08355e-60	2.56852e-57	2.11384e-57	4.03341e-54	1.03148e-52	2.06288e-65	1.10806e-59	8.52645e-56	2.00762e-51	1.19503e-58	4.99056e-51	2.33041e-61	2.08129e-51	1.49111e-54	5.30271e-53	5.06669e-49	1.85877e-64	4.26586e-61	5.93154e-57	1.3693e-55	2.66903e-58	7.62152e-58	4.64858e-56	6.26937e-57	4.24864e-58	6.04149e-59	1.04826e-59	1.13195e-57	1.81595e-57	4.08449e-54	3.47616e-50	1.72154e-53	8.99372e-54	1.35811e-53	2.46752e-57	3.4785e-58	2.07194e-55	7.93315e-53	4.49477e-53	4.93734e-58	5.86798e-57	3.10712e-58	8.32981e-54	2.13664e-58	3.50763e-49	1.21921e-56	1.67907e-56	1.13768e-53
MYO1G	8.27419e-49	3.24168e-52	3.30446e-51	1.12125e-43	3.99756e-41	1.39999e-50	1.38862e-51	3.9294e-46	9.3092e-48	8.61215e-50	5.12585e-43	6.0471e-46	6.86713e-45	7.27876e-46	4.20397e-49	1.99884e-49	1.79714e-49	1.39974e-47	3.74555e-50	3.05421e-58	1.1505e-45	3.06684e-51	1.31993e-45	1.03899e-46	3.48089e-52	4.96789e-49	2.9545e-50	7.36818e-42	1.81898e-52	1.95492e-53	1.20712e-45	1.29729e-45	1.60743e-40	1.22048e-50	4.78174e-53	1.02032e-44	5.97273e-51	7.70216e-48	2.87552e-47	1.15582e-47	1.43914e-45	4.47787e-47	7.85926e-47	4.38064e-54	8.66411e-49	1.06701e-46	2.14747e-49	1.31808e-49	1.71252e-43
CCT6A	1.10016e-75	2.50002e-75	3.2046e-77	6.73685e-80	9.59554e-78	1.35209e-70	2.35375e-72	2.08773e-79	1.56645e-81	7.0637e-74	6.30624e-72	6.67165e-79	3.79779e-78	8.27858e-83	4.67325e-70	4.05954e-74	2.78298e-76	1.09453e-76	3.91578e-81	1.14001e-70	5.74827e-82	6.22313e-70	3.46132e-70	1.61602e-78	1.00182e-79	5.06776e-69	1.51732e-81	1.36538e-71	5.36222e-81	1.30282e-76	1.49481e-78	2.94027e-77	3.03392e-76	1.36263e-77	7.11501e-70	1.80622e-74	3.45656e-83	1.01262e-88	1.53568e-79	9.175e-75	2.06465e-80	4.3476e-79	8.29415e-84	6.22253e-77	1.28694e-77	5.95076e-68	9.177e-76	1.13654e-81	6.60262e-72
TMEM243	3.80741e-48	2.77215e-46	4.04099e-51	3.76969e-47	1.82349e-45	2.34636e-51	3.09146e-52	4.44081e-54	1.72936e-48	8.62218e-51	2.40873e-50	1.25322e-51	3.92848e-51	1.8654e-53	3.54393e-43	4.16104e-55	2.8496e-53	3.92745e-49	1.37109e-48	1.08593e-44	1.13351e-48	2.12681e-50	1.53519e-55	3.34622e-62	9.86098e-46	3.84151e-49	6.68893e-43	1.61386e-50	8.64217e-49	4.50822e-54	1.30105e-45	2.5727e-56	3.98994e-47	1.05142e-49	1.55196e-47	1.38032e-51	1.01479e-48	4.66666e-51	2.12575e-53	1.16227e-51	3.89558e-57	1.6481e-48	9.93861e-50	5.71854e-47	7.17937e-50	8.39981e-49	7.67626e-52	6.93049e-49	7.81133e-53
CDK6	1.11258e-121	1.10255e-133	1.9964e-126	7.77202e-134	4.86027e-129	1.82968e-125	1.1353e-115	4.30717e-124	5.98578e-119	9.15409e-132	3.09698e-134	1.87573e-138	1.23605e-134	3.32458e-136	2.20843e-126	1.83869e-131	1.02134e-122	3.4893e-129	7.16948e-127	2.18864e-128	1.09459e-136	1.31785e-137	3.06779e-126	5.5418e-126	1.41785e-131	1.21396e-128	1.90357e-131	1.76487e-122	1.26053e-129	1.62419e-132	1.03936e-143	4.8711e-137	3.80622e-134	1.31436e-134	1.57042e-130	5.53941e-132	1.57241e-135	5.46297e-149	4.12632e-125	1.14058e-128	8.09511e-131	7.76898e-140	2.66274e-137	1.00798e-134	8.01609e-128	3.6809e-122	3.16657e-126	6.49239e-138	8.42641e-135
ARPC1B	2.0715e-76	1.0137e-71	1.50805e-80	1.28759e-75	1.47511e-78	2.86147e-70	9.29127e-82	1.69849e-71	6.11064e-67	7.8447e-76	3.30568e-76	4.22112e-75	1.39358e-76	5.33397e-63	2.49016e-77	1.85448e-72	2.71842e-75	4.48543e-70	5.15474e-72	2.18469e-65	3.08671e-73	1.07696e-74	1.02565e-71	2.1249e-75	4.67206e-69	1.98243e-75	4.16103e-66	9.98383e-78	2.76489e-83	2.58345e-75	1.97474e-77	3.2369e-74	7.67232e-72	1.21417e-77	1.71153e-74	9.18077e-73	8.50324e-79	1.25533e-75	2.42599e-69	4.48508e-77	2.16002e-77	3.34979e-77	1.98647e-64	4.36741e-77	4.03235e-76	1.21032e-77	6.23395e-77	3.61415e-79	7.28759e-71
ATP5J2	4.23243e-67	4.98577e-77	1.39866e-66	6.90726e-71	5.93741e-66	4.0794e-60	6.41256e-69	5.80766e-71	2.1149e-74	6.73334e-66	1.37974e-62	1.03086e-65	1.88099e-69	1.09441e-71	3.10063e-61	7.38918e-71	6.49143e-76	3.10149e-68	6.93357e-74	3.00486e-69	7.51314e-68	4.50737e-62	4.06458e-72	2.4541e-73	7.2131e-70	5.83176e-70	6.08871e-65	1.15182e-66	3.36525e-69	1.87995e-66	1.18311e-68	6.17886e-72	4.36583e-61	1.71771e-69	4.33282e-78	1.21116e-74	1.37376e-66	2.34062e-63	5.76333e-63	2.05731e-74	5.4692e-61	3.48207e-63	7.46359e-67	2.62605e-71	1.96227e-66	3.39873e-67	2.29456e-76	3.16478e-66	5.03442e-71
ZYX	2.57152e-64	1.29623e-63	5.91852e-55	1.48412e-65	4.67951e-67	3.4207e-57	2.60505e-59	1.32197e-60	1.05414e-60	1.75758e-61	2.23717e-61	1.2864e-66	2.67145e-56	5.31641e-62	2.36896e-48	2.71794e-65	6.59112e-61	2.28226e-51	2.11483e-61	2.51822e-55	2.9674e-62	3.84477e-60	3.36724e-66	1.18432e-59	7.20514e-65	5.22864e-57	3.62173e-65	8.72556e-59	9.27898e-63	9.59514e-60	2.92581e-60	1.89094e-70	1.27019e-55	5.3312e-50	5.38191e-64	3.64746e-59	8.76172e-59	1.74322e-61	1.84887e-59	4.28134e-64	4.02946e-58	7.28951e-62	1.56923e-60	2.32528e-58	2.09916e-58	5.42755e-60	3.75703e-69	8.55623e-62	2.80534e-61
GIMAP4	1.73956e-59	9.39407e-59	6.95146e-51	3.95969e-65	1.15841e-59	6.25756e-54	2.00966e-61	2.20109e-59	4.02288e-60	2.84758e-63	1.906e-57	3.31235e-61	3.19483e-63	7.86141e-71	1.05778e-52	4.07823e-63	1.51725e-56	2.35124e-59	7.37465e-60	2.72809e-52	2.0371e-57	4.15093e-59	1.00732e-54	3.2998e-55	1.64878e-58	7.14424e-56	2.07517e-57	6.48715e-53	1.0952e-56	1.74233e-51	1.01478e-56	1.06068e-54	4.63651e-57	5.76197e-67	6.55031e-55	2.2398e-71	2.5566e-66	5.25841e-59	1.3596e-62	1.58438e-62	1.85155e-63	1.76009e-62	9.72537e-65	1.25205e-59	6.96574e-62	1.02632e-59	2.53854e-59	5.73825e-59	6.06004e-55
NUB1	3.35911e-50	2.85732e-57	3.66461e-54	7.11504e-52	1.25736e-59	3.59262e-51	2.86754e-51	1.44791e-61	2.10688e-57	1.08401e-55	4.12116e-56	3.07518e-56	1.03521e-57	1.11873e-56	2.1139e-62	7.06823e-47	1.01266e-57	1.70285e-52	8.73035e-48	9.04733e-56	2.32404e-58	5.95831e-52	2.50592e-47	8.45933e-50	5.17973e-52	4.44948e-51	3.81634e-49	4.38167e-52	3.77736e-56	1.87393e-53	4.31939e-54	1.20413e-59	7.97047e-55	1.02821e-58	1.86282e-59	2.79026e-57	1.07119e-55	4.56385e-59	5.06864e-52	7.9999e-55	1.13268e-50	7.041e-54	8.70687e-55	1.49802e-58	3.81203e-62	8.51267e-60	2.78673e-52	1.89648e-47	5.11561e-51
INSIG1	7.35926e-44	1.17171e-39	2.03779e-40	1.29319e-43	6.05388e-37	6.57601e-38	8.04182e-42	4.14003e-46	5.32202e-45	1.39315e-33	1.2623e-39	3.88673e-42	6.49147e-37	9.26526e-40	6.91053e-41	1.4874e-41	4.60824e-48	3.19287e-40	2.70253e-38	5.2484e-46	2.55235e-43	1.49854e-39	1.7582e-40	1.4214e-36	2.38942e-42	8.19453e-47	3.39345e-39	3.56901e-38	2.13486e-42	4.70586e-38	2.84669e-41	7.912e-36	1.23881e-46	1.16568e-43	1.62845e-39	3.33485e-39	1.83158e-43	1.24568e-39	2.77442e-42	2.56854e-43	2.2151e-42	6.31809e-42	4.10024e-40	4.02956e-40	1.27996e-45	7.45644e-47	1.72626e-46	1.96107e-44	1.60113e-48
SAT1	1.08751e-57	3.13108e-62	3.31706e-66	3.29206e-62	1.52148e-64	8.72483e-56	3.179e-56	5.41476e-66	2.99581e-69	1.31526e-63	1.46242e-59	8.2551e-64	2.86522e-67	6.68811e-59	4.22773e-58	9.96245e-60	4.53927e-64	8.96945e-62	4.68857e-68	9.86767e-60	1.34756e-53	6.84176e-57	1.17573e-59	8.57971e-59	3.27966e-63	6.61471e-51	6.11195e-56	6.09256e-69	1.81085e-56	4.42398e-61	9.50993e-61	1.75912e-67	8.93141e-56	7.62351e-64	1.64576e-56	9.43849e-62	1.66687e-56	1.16694e-64	1.88134e-62	8.037e-62	5.81445e-67	3.46857e-64	2.15563e-64	1.30784e-63	9.83057e-61	4.96105e-66	1.06394e-68	3.27289e-65	2.1047e-60
RBM3	4.30373e-62	1.17805e-66	6.36185e-71	3.07423e-64	1.4459e-68	6.10897e-65	6.49124e-65	2.37286e-62	5.94735e-67	2.94244e-65	1.25245e-70	4.02243e-71	7.65146e-67	1.59984e-69	3.59256e-64	2.42208e-65	7.89388e-65	5.34722e-73	2.79808e-67	2.51371e-60	3.19575e-71	1.07967e-70	7.42613e-72	1.61769e-70	1.68787e-71	3.05238e-60	7.52305e-65	1.53683e-68	6.00748e-64	7.40648e-61	1.1682e-65	7.82842e-70	1.87171e-69	8.99366e-71	2.26666e-70	2.24959e-71	1.78639e-68	6.54115e-69	2.36829e-70	2.7325e-75	1.64157e-70	2.25327e-65	2.7466e-66	4.37855e-66	2.99385e-66	3.99226e-69	8.23092e-70	4.00464e-73	1.60417e-67
WAS	2.46455e-185	3.93605e-194	1.42227e-194	1.2957e-203	7.8042e-194	2.51902e-206	8.03686e-195	3.50042e-206	8.77411e-202	5.36327e-200	1.2312e-213	4.12867e-210	3.01902e-208	7.4515e-193	1.73094e-195	1.62053e-199	5.638e-197	1.13896e-208	8.40809e-192	9.46435e-196	6.69204e-202	6.33328e-205	6.1963e-208	2.34122e-194	5.58721e-202	1.5129e-197	4.23591e-193	6.47611e-184	2.08028e-202	1.72209e-208	3.82993e-200	1.80863e-197	2.8764e-208	3.63566e-198	3.38109e-213	1.1751e-204	2.79844e-183	2.33654e-195	4.46207e-200	2.26131e-202	1.09575e-200	8.4885e-196	2.11832e-192	1.79959e-186	1.24642e-205	2.96217e-211	6.71646e-206	3.03579e-197	2.69618e-204
PIM2	1.27253e-152	1.54201e-156	3.9807e-155	8.78869e-150	5.21736e-160	2.88686e-152	1.27297e-166	1.34727e-155	3.90165e-155	1.85964e-158	2.97329e-156	7.98413e-158	3.48253e-145	1.92111e-155	1.1912e-156	3.30848e-153	3.15962e-161	1.61764e-159	1.89683e-152	1.52768e-157	2.05045e-162	6.29543e-154	5.12565e-154	1.10961e-165	1.53919e-149	2.16397e-155	6.29246e-161	1.42244e-149	6.89024e-154	1.67505e-156	3.8657e-163	1.03789e-149	1.81531e-146	1.40324e-166	1.45943e-165	3.96763e-151	1.5086e-161	4.3056e-162	3.04935e-164	5.52754e-163	1.72205e-166	8.28701e-155	7.18121e-141	2.72001e-163	1.3779e-160	1.8727e-158	7.83022e-155	6.72983e-149	1.64214e-162
NONO	8.04379e-76	2.10495e-76	9.39979e-70	3.20856e-82	3.74903e-69	4.92511e-78	2.82071e-82	1.48656e-74	1.15184e-72	2.60757e-73	3.79986e-74	4.97532e-69	8.99587e-67	8.83853e-77	7.64734e-75	5.4482e-75	1.13545e-79	7.55825e-75	2.129e-76	4.45577e-70	2.79813e-81	8.49069e-83	4.11097e-70	5.67069e-79	1.17952e-70	2.44985e-75	1.43941e-72	6.39362e-80	1.8966e-78	1.45217e-73	2.89106e-76	1.9448e-76	1.79281e-80	3.89503e-71	3.99492e-79	6.91411e-84	1.59653e-68	4.38098e-72	2.51808e-77	2.03572e-74	1.4257e-81	8.34671e-76	2.29124e-79	2.23766e-72	7.73022e-72	2.25343e-83	3.53825e-77	5.91639e-82	4.44381e-82
RPS4X	2.29411e-115	3.89328e-130	2.60139e-126	2.34712e-115	1.0616e-114	9.89102e-126	2.28352e-116	4.52731e-116	2.06749e-124	1.50599e-126	1.72754e-117	8.7774e-127	1.67832e-124	9.75448e-112	1.45563e-126	2.21395e-109	3.29202e-128	4.22423e-115	1.77591e-125	4.74934e-129	4.95111e-117	7.86436e-113	4.56205e-112	4.9735e-118	4.42731e-119	3.02154e-118	1.093e-124	2.55457e-114	4.83621e-128	3.10036e-128	6.52442e-122	3.78826e-120	3.19058e-114	3.51774e-114	2.94451e-116	1.42532e-102	8.8221e-117	7.23953e-116	2.67539e-121	5.09953e-123	5.01023e-129	1.42838e-109	5.77723e-116	2.00779e-114	2.19419e-126	1.15591e-123	1.18382e-121	5.36543e-120	5.43155e-110
SLC25A5	2.02102e-53	1.19706e-62	5.73804e-59	2.11077e-60	2.0037e-51	5.37072e-59	1.00181e-59	2.83519e-54	3.1166e-61	5.22461e-54	1.68813e-53	3.26385e-57	6.39449e-54	1.48532e-52	7.91643e-58	2.93947e-59	1.4029e-56	1.1865e-58	3.16746e-56	2.64769e-56	2.28096e-59	4.1458e-62	2.29763e-57	8.14025e-53	1.1688e-53	9.87667e-59	9.83305e-58	6.06699e-51	1.16997e-52	9.24344e-53	3.23953e-59	3.57098e-59	5.65975e-57	5.32985e-50	1.92443e-51	6.75891e-53	3.38666e-56	2.31617e-65	6.00018e-53	1.14969e-62	1.10241e-54	1.29911e-56	8.24988e-50	3.51656e-57	2.32444e-57	2.10811e-51	7.48772e-52	2.30807e-62	9.61326e-57
RPL39	0	0	0	0	0	0	0	0	0	0	0	0	0	0	0	0	0	0	0	0	0	0	0	0	0	0	0	0	0	0	0	0	0	0	0	0	0	0	0	0	0	0	0	0	0	0	0	0	0
NDUFA1	2.37492e-118	1.80993e-120	2.02064e-127	4.82838e-108	2.65979e-112	1.63367e-107	1.38817e-117	6.5222e-120	7.4466e-112	4.0612e-116	8.10937e-125	1.0825e-120	3.10254e-113	5.20232e-119	1.83454e-115	3.6547e-106	5.2023e-114	1.04626e-112	7.65797e-110	1.07502e-114	4.7524e-107	1.21207e-112	1.40037e-110	5.0974e-113	4.94018e-108	8.86506e-113	1.01712e-112	2.56339e-112	2.16469e-107	4.70241e-111	3.62787e-105	3.06936e-108	6.94658e-114	2.67049e-108	2.41184e-113	1.67091e-101	9.41207e-119	1.59924e-101	2.02077e-114	1.19833e-122	3.80696e-116	2.57247e-111	1.62334e-118	1.23189e-115	7.77267e-114	2.56101e-112	3.11972e-107	2.44826e-115	2.67032e-114
RAB11FIP1	6.29619e-41	1.50107e-39	1.78213e-46	2.33418e-47	4.00695e-46	2.26594e-42	5.22915e-47	6.35464e-46	9.27376e-47	2.17763e-46	1.69614e-45	9.1015e-49	7.94053e-43	7.58846e-51	2.38114e-41	1.10751e-44	4.21076e-43	5.34746e-41	1.03082e-41	1.04736e-43	6.70729e-41	4.02727e-39	8.17937e-48	2.5776e-41	7.68371e-42	3.6115e-40	1.11379e-45	5.69924e-41	7.37698e-42	1.23556e-47	5.6982e-40	1.30901e-40	2.05904e-41	7.92605e-44	1.05456e-43	3.57862e-40	2.659e-42	8.52492e-47	1.26772e-43	9.76652e-44	1.11347e-41	7.06877e-41	5.43416e-43	4.82329e-45	9.90449e-49	1.05834e-42	1.0465e-41	1.11461e-44	1.96308e-45
MYBL1	2.95958e-33	2.00869e-25	2.17967e-32	2.31268e-32	2.55829e-33	2.35914e-27	1.80588e-29	4.05567e-28	2.09399e-32	1.94469e-33	1.33271e-34	1.18315e-26	1.50229e-29	1.32154e-29	2.88241e-29	1.44402e-31	3.19495e-34	4.56992e-29	3.40033e-30	1.13091e-25	2.67484e-32	6.52998e-34	2.45293e-25	9.11024e-26	7.95253e-25	3.35613e-28	1.55003e-32	1.01759e-31	5.20958e-30	6.66552e-32	2.06536e-31	4.61639e-25	1.78294e-27	3.2842e-31	1.01752e-28	1.00717e-26	9.30112e-30	4.66069e-28	5.54202e-32	2.09983e-27	3.26975e-31	6.68368e-28	1.16178e-28	8.24939e-30	7.90891e-29	8.37693e-30	8.70405e-34	3.89867e-31	9.09221e-35
COX6C	6.1931e-65	3.75175e-76	1.32325e-72	5.62546e-74	3.58905e-68	2.11637e-69	2.23694e-63	6.76948e-73	1.13569e-74	2.40148e-71	1.29136e-70	9.85599e-68	2.50598e-65	5.14158e-65	8.0193e-73	2.13583e-70	1.10884e-75	1.16953e-66	4.99258e-68	1.23317e-64	9.06886e-68	4.15507e-65	4.27062e-65	5.69964e-68	4.61881e-71	3.38897e-75	3.55587e-68	3.42448e-67	4.51068e-66	1.81468e-71	1.72253e-66	2.86724e-71	8.50587e-72	5.77362e-69	2.27831e-70	5.64554e-64	3.62085e-60	6.80907e-67	5.19985e-77	1.15991e-86	7.89499e-62	6.76891e-72	4.91882e-68	1.94873e-64	2.21499e-73	7.36973e-70	4.02697e-65	1.33316e-66	1.2642e-73
PABPC1	2.11359e-86	5.09962e-88	2.60723e-92	1.65609e-92	8.59331e-92	8.85197e-84	2.10933e-85	1.04223e-93	3.56241e-82	8.07671e-90	4.25435e-98	2.91076e-89	4.60526e-90	4.22591e-87	4.0043e-91	6.7559e-89	1.15304e-98	4.07027e-89	2.7389e-87	2.07516e-85	1.08185e-90	1.54985e-88	9.81834e-85	3.07926e-88	2.69234e-90	8.16935e-94	9.03978e-85	5.22311e-88	1.0132e-88	2.02816e-93	5.62805e-96	4.42748e-88	5.72177e-90	2.69248e-85	7.23094e-92	1.17647e-91	2.88962e-94	4.51978e-82	3.12946e-88	2.3917e-88	1.06768e-77	2.47406e-85	1.04991e-93	3.33495e-90	4.1627e-85	1.49613e-95	1.42148e-92	8.61679e-86	2.35557e-88
MTSS1	5.73094e-73	6.86585e-69	4.19403e-76	9.06613e-66	7.33348e-69	3.31661e-79	1.41994e-68	8.99671e-72	1.42185e-70	2.54218e-68	1.35358e-63	1.7421e-63	2.2384e-66	1.99923e-69	6.6669e-65	2.53261e-70	1.38703e-70	3.00364e-67	1.56e-68	1.17172e-72	3.43522e-72	8.74309e-69	2.90858e-66	7.59894e-74	1.50671e-66	7.41041e-65	1.76132e-65	1.90091e-69	1.66999e-68	1.98471e-74	2.60984e-71	7.86656e-75	1.92478e-64	1.40497e-67	6.5311e-64	3.62464e-74	5.90318e-72	1.98754e-69	1.13597e-71	4.23267e-64	1.55964e-72	1.75334e-73	1.73631e-63	1.31917e-67	8.85475e-75	1.30394e-65	1.94728e-69	3.12129e-75	8.64219e-68
MYC	2.42184e-38	1.79918e-33	9.19977e-32	2.47834e-38	3.19838e-37	1.34864e-30	3.36547e-31	1.81749e-37	3.2577e-37	2.32761e-38	8.60688e-28	4.33771e-35	4.45885e-34	1.94536e-36	8.19625e-28	9.08823e-34	3.18356e-32	7.89032e-39	3.16922e-31	1.14458e-32	3.32915e-37	2.66466e-33	1.93555e-38	3.2145e-33	1.68854e-31	5.95543e-26	1.64585e-38	2.278e-35	2.54796e-35	7.19134e-30	5.1286e-32	3.55978e-32	2.10857e-36	2.74208e-35	8.68266e-36	4.88573e-39	3.63798e-36	5.716e-42	1.57066e-37	2.87332e-33	1.00171e-35	4.89435e-38	3.06909e-29	1.0033e-35	2.43051e-39	5.00401e-31	2.65799e-27	5.00975e-36	1.20226e-35
LY6E	1.89189e-70	1.76492e-67	3.13071e-72	4.20008e-72	1.04084e-69	8.98701e-72	6.8214e-68	9.70337e-76	2.68165e-83	4.20047e-72	5.04477e-65	7.71479e-68	7.30963e-72	8.47122e-80	3.68993e-73	5.02967e-75	3.98433e-70	1.98619e-62	3.72291e-77	5.87419e-64	2.00086e-74	1.93003e-71	5.92821e-75	3.23533e-71	1.59736e-77	2.21714e-72	3.03165e-64	2.56757e-70	6.13144e-59	1.04874e-62	3.84264e-69	1.16783e-77	2.02555e-73	1.17518e-73	9.33704e-71	4.74418e-74	2.23716e-60	6.65885e-75	4.91425e-73	2.15449e-73	4.17317e-74	2.51766e-71	2.41236e-69	2.2142e-69	1.97989e-70	3.55277e-81	1.95329e-76	1.73448e-74	1.00619e-73
HNRNPK	1.39098e-65	3.25559e-69	7.64688e-70	6.59461e-67	1.78005e-71	2.56121e-67	4.60959e-71	1.33025e-63	7.05104e-65	3.1903e-65	4.25094e-67	1.52477e-69	5.60814e-67	6.44798e-73	8.14456e-63	1.05063e-66	2.76736e-70	1.02663e-64	1.01207e-73	5.63154e-66	4.15829e-69	1.87533e-66	6.52428e-66	4.99176e-66	1.78543e-70	1.87235e-65	2.96246e-66	2.55599e-63	2.46117e-72	8.1484e-59	1.31694e-63	9.88228e-58	3.14692e-71	1.19836e-70	4.96478e-66	7.94019e-62	7.70942e-62	7.85884e-61	1.6829e-65	1.58303e-69	3.56124e-66	4.69666e-63	1.64847e-66	6.46289e-64	2.47659e-66	2.02194e-73	6.30771e-71	1.44972e-65	3.16901e-61
RGS3	2.37895e-65	2.0703e-71	3.60623e-65	4.42457e-74	7.23879e-70	4.21971e-61	4.33269e-70	1.2955e-66	1.81361e-64	6.71995e-76	5.60908e-73	7.42374e-66	5.41595e-73	5.78788e-65	7.56117e-62	2.25318e-76	8.69606e-70	5.94838e-70	2.91423e-67	2.19405e-68	4.99726e-63	3.96646e-66	2.94435e-63	9.27204e-64	3.83827e-64	3.22747e-63	5.72497e-60	4.37085e-68	1.25052e-68	3.38776e-69	6.14165e-64	1.32683e-65	3.27833e-62	1.34871e-64	2.79025e-69	8.76558e-72	1.40569e-74	2.92914e-67	2.76663e-67	1.61857e-68	3.91117e-83	1.20428e-78	3.42199e-71	8.24665e-66	8.73384e-68	8.36801e-69	1.79296e-70	4.61971e-81	2.32208e-58
TRAF1	9.42825e-44	2.53679e-43	2.61658e-42	1.21069e-48	5.49594e-41	6.1636e-45	5.8402e-48	1.51023e-46	2.6186e-44	4.08484e-48	1.16636e-46	2.43195e-48	2.20875e-46	1.67317e-47	4.6593e-48	1.00489e-44	3.30273e-47	1.92446e-48	9.77108e-45	2.63126e-51	4.54696e-41	1.32866e-47	7.17053e-41	1.41594e-44	1.26994e-44	3.99596e-45	3.71385e-44	2.02596e-51	3.30259e-51	2.26594e-41	2.83304e-49	1.20659e-49	7.40185e-49	2.60159e-45	2.09626e-54	1.13833e-46	4.08621e-46	1.39804e-45	2.19215e-49	1.07205e-47	8.6089e-53	8.46414e-46	1.94083e-45	3.91805e-49	1.64664e-46	5.3995e-43	1.76579e-51	2.86937e-47	6.61094e-44
HSPA5	2.11878e-67	5.58072e-63	2.49827e-66	7.9905e-71	1.69004e-72	1.60332e-61	1.49539e-68	3.42286e-68	2.10672e-65	4.67631e-66	2.43899e-60	7.00923e-60	2.62015e-63	8.04631e-84	2.89644e-61	1.89595e-56	1.84181e-60	2.84195e-67	5.09152e-66	1.87769e-65	4.96054e-66	4.85174e-66	3.38724e-64	1.97959e-67	1.41184e-64	1.44403e-65	1.96538e-63	1.69907e-60	2.20193e-61	2.60602e-62	6.94894e-69	5.48692e-69	5.49358e-64	2.56878e-65	3.94417e-66	8.54567e-68	4.06171e-76	7.68828e-64	2.5855e-67	5.91365e-68	1.83301e-70	8.42217e-58	8.96951e-70	3.91304e-65	1.78592e-68	9.03718e-61	1.86493e-65	8.79055e-65	1.59027e-59
SPTAN1	1.67912e-62	4.24735e-64	4.69752e-53	4.51058e-60	3.34078e-61	9.14995e-62	2.27279e-63	1.11406e-49	1.19463e-55	8.22235e-65	4.39763e-50	2.34567e-55	1.1762e-60	6.78422e-53	1.26744e-57	5.94689e-67	4.74101e-64	3.24121e-56	2.70614e-55	1.3077e-60	1.98041e-66	4.74937e-56	2.40521e-58	4.65345e-64	8.13008e-59	2.34754e-56	2.54782e-62	2.74789e-54	3.17715e-56	2.37103e-59	3.22323e-53	1.33288e-70	2.74047e-57	1.99687e-55	3.17131e-65	1.741e-64	1.37743e-56	8.21217e-54	9.48239e-56	1.33788e-54	1.05339e-67	6.055e-64	5.14815e-63	1.29453e-59	2.04888e-59	9.22047e-58	2.2983e-55	1.14989e-62	3.61054e-58
RALGDS	1.08313e-69	2.15173e-77	9.61807e-72	4.89137e-74	6.53703e-70	2.13368e-67	6.37724e-71	1.60416e-68	7.25425e-65	2.71862e-77	2.75818e-64	3.30138e-76	1.04773e-68	7.40079e-77	1.5822e-69	2.77115e-76	3.25578e-69	3.28324e-75	3.67763e-67	1.03717e-71	1.64165e-68	2.69285e-69	1.59311e-69	7.53214e-65	4.04669e-61	6.38328e-65	4.01468e-69	9.92458e-68	4.05436e-68	9.09229e-67	2.35659e-67	2.3166e-71	7.70671e-76	2.66914e-78	5.71332e-73	1.56077e-67	6.66289e-68	2.46379e-67	2.09641e-66	4.54071e-77	4.37491e-73	1.00252e-77	6.89273e-71	1.0514e-72	3.44745e-66	1.54062e-73	3.94354e-70	1.48979e-68	8.55941e-63
IL2RA	2.14555e-170	6.62045e-163	1.4996e-171	3.71866e-167	4.09855e-180	4.28735e-168	1.84501e-181	9.60481e-175	4.54276e-174	2.03333e-163	1.88591e-176	5.89581e-176	3.86088e-169	5.41385e-189	9.60668e-171	8.33527e-186	3.27889e-177	1.99401e-176	9.26061e-163	1.70548e-165	3.42908e-184	2.17423e-170	6.79134e-171	9.87691e-176	9.38389e-170	1.66776e-169	7.04365e-172	6.79085e-164	2.33343e-169	6.69396e-174	4.20249e-176	1.04621e-178	1.37608e-176	5.17573e-175	2.60325e-182	7.45782e-186	2.24297e-179	2.46507e-180	2.25685e-173	1.41888e-170	1.00712e-175	1.72473e-175	4.81593e-168	8.76328e-172	3.48478e-162	2.0302e-171	4.28902e-170	3.30902e-169	1.595e-185
GATA3	1.38213e-78	4.58299e-81	1.5934e-77	2.97806e-83	1.27139e-73	1.10956e-83	1.00008e-81	3.12709e-79	4.39665e-78	4.04805e-70	3.34577e-78	7.29105e-84	3.38358e-84	1.38758e-82	3.89607e-75	5.29045e-79	9.13927e-79	2.66906e-81	3.49071e-81	1.99906e-81	8.65819e-83	4.02369e-78	3.75799e-88	1.39512e-84	1.73244e-79	7.13788e-78	1.02488e-83	9.67426e-78	1.75315e-83	1.7201e-84	4.20171e-83	9.14761e-82	4.97026e-85	8.64101e-75	1.46621e-74	1.67752e-81	2.76278e-81	1.18232e-77	7.38527e-85	1.39448e-83	7.694e-72	7.52583e-82	1.67547e-84	7.33339e-83	1.66269e-77	3.98905e-84	2.28447e-74	4.95312e-84	1.44618e-81
CELF2	5.445e-47	8.75446e-41	2.85586e-45	1.2292e-42	2.19013e-42	1.3309e-42	1.68594e-43	2.02021e-38	8.50282e-41	3.88139e-43	2.56345e-50	2.64771e-42	8.87372e-42	1.33073e-41	7.04378e-42	2.4967e-49	2.93022e-47	1.42721e-46	4.29744e-43	1.5074e-41	6.09969e-39	1.49256e-51	2.86277e-42	4.07352e-44	1.00728e-49	1.39494e-48	3.30012e-45	2.6173e-44	1.16538e-41	1.58549e-43	8.79097e-41	5.06659e-46	1.25326e-42	5.15053e-38	6.76194e-45	2.38426e-46	1.03781e-40	2.14861e-41	8.28304e-39	4.07656e-43	3.74366e-40	4.40756e-45	2.41552e-46	1.27509e-42	4.52882e-47	2.64512e-41	2.28497e-45	1.41739e-40	1.13814e-43
VIM	3.15679e-114	2.20799e-118	6.24554e-119	1.8695e-118	1.63382e-121	4.69199e-112	4.04449e-120	3.72893e-121	1.31858e-128	4.55857e-118	2.38855e-117	1.20465e-122	6.02296e-113	3.57957e-119	4.97466e-131	4.95954e-121	4.0115e-110	3.02051e-123	3.12329e-123	1.57302e-119	8.28045e-114	9.62417e-121	1.12632e-125	2.67957e-112	8.65932e-115	1.27774e-117	1.01455e-123	3.48143e-121	6.71788e-113	1.58394e-123	1.76971e-125	3.22844e-115	5.5248e-115	6.10822e-119	6.17983e-121	8.54105e-129	3.03443e-108	1.21535e-114	9.3381e-117	1.08565e-124	1.85495e-125	1.06949e-108	3.20703e-111	2.74599e-120	4.11113e-123	8.53838e-122	1.46138e-116	9.47727e-110	3.3083e-129
EGR2	6.58145e-83	5.27271e-85	8.68333e-81	2.21244e-84	2.95305e-82	8.20108e-76	6.85499e-80	3.49817e-75	8.04657e-82	3.45096e-73	1.681e-81	6.07803e-81	3.00481e-85	2.68643e-72	1.15288e-78	7.77309e-83	1.31721e-81	7.51762e-85	5.83745e-79	1.69112e-85	1.85898e-76	1.55471e-70	1.83231e-79	6.85375e-73	2.27425e-82	3.4706e-80	1.1485e-80	8.87038e-83	1.57121e-81	2.30148e-82	1.03105e-91	2.17153e-78	1.03615e-84	2.05578e-78	6.94688e-90	7.94856e-76	1.06309e-83	6.52336e-78	1.26291e-76	1.66913e-80	2.40943e-81	1.72089e-82	2.39357e-75	2.26884e-73	4.5187e-77	1.46167e-80	8.88091e-77	5.646e-90	5.64756e-79
SRGN	3.3795e-71	6.65783e-72	1.61732e-77	5.64998e-69	1.2763e-65	2.96649e-76	8.04842e-85	1.18517e-78	6.15171e-73	6.46224e-79	3.36584e-68	1.3947e-72	4.90278e-65	1.09222e-68	1.61966e-75	1.27908e-76	1.5046e-76	2.04686e-67	1.84172e-63	6.48673e-75	8.82738e-74	1.38633e-67	7.94018e-69	2.01955e-72	1.03352e-67	2.02434e-66	2.20091e-70	1.60712e-75	1.14498e-73	4.02356e-74	1.9301e-77	2.19106e-65	4.29457e-78	3.54822e-76	1.27143e-78	2.51866e-70	2.80086e-69	1.04227e-74	9.65241e-67	4.41516e-70	1.41216e-89	6.64577e-75	1.43486e-73	1.33412e-78	1.69999e-71	3.18367e-68	1.37196e-75	6.99475e-70	3.37599e-67
SPOCK2	2.7788e-145	6.62392e-143	1.06711e-136	1.05048e-143	2.49357e-139	2.54005e-141	7.95446e-154	2.36969e-148	1.28784e-139	4.47115e-145	3.82942e-131	1.49109e-132	1.60881e-134	3.59559e-146	4.69712e-130	1.06472e-147	4.08287e-138	1.2838e-148	1.98934e-143	1.27008e-144	2.79457e-145	1.39383e-141	1.15096e-140	6.37961e-151	5.43122e-139	2.2654e-125	9.225e-140	8.91707e-134	9.2822e-146	1.11418e-132	3.69335e-149	3.60746e-153	3.06487e-150	1.20137e-144	7.92866e-138	2.41785e-155	6.95002e-144	5.49817e-146	9.17993e-155	6.44543e-146	1.30841e-146	3.45111e-146	1.17016e-150	4.76741e-144	6.49258e-138	5.64118e-128	2.04624e-138	1.44768e-143	1.61616e-158
DDIT4	2.54458e-11	2.54517e-09	7.41771e-09	5.67358e-10	4.10437e-08	2.03597e-09	1.66576e-06	9.96011e-06	2.89574e-10	7.77442e-08	4.35091e-11	3.96105e-08	6.65865e-08	1.8148e-05	1.18439e-05	1.31379e-09	5.86298e-09	7.72434e-08	1.07476e-12	1.49716e-06	9.49817e-12	2.27378e-10	1.35725e-06	1.47157e-09	6.9275e-07	9.39221e-07	9.75388e-08	1.60827e-09	3.5995e-10	1.44421e-06	3.83263e-10	1.74291e-06	9.07583e-07	1.8844e-10	4.74024e-09	4.65861e-05	5.73622e-08	9.20976e-07	1.51556e-10	1.1039e-07	1.33456e-07	1.44757e-09	5.51455e-08	1.367e-08	2.68264e-07	4.05299e-09	3.03627e-09	1.9008e-12	2.75689e-08
IFIT3	2.59157e-67	5.30113e-67	3.0594e-64	4.18781e-62	8.55021e-60	3.03309e-70	7.50608e-58	3.34327e-64	1.68184e-76	4.38341e-61	6.16637e-59	2.46006e-52	5.87413e-64	4.04377e-70	3.02241e-61	1.51645e-59	1.90915e-58	2.04398e-63	1.71713e-67	4.29729e-57	5.53662e-60	2.4155e-58	1.08249e-58	1.59799e-53	1.081e-61	1.59981e-63	3.54787e-50	1.10944e-69	3.12804e-60	1.31513e-63	1.65003e-62	2.99539e-69	1.15534e-62	4.02662e-61	7.36261e-65	6.22435e-68	4.00813e-64	8.27104e-59	9.53456e-64	3.87727e-62	2.07812e-59	3.21677e-71	3.88137e-63	4.20782e-62	3.9473e-62	2.26039e-62	1.05667e-65	5.94455e-62	1.18916e-66
ENTPD1	8.16179e-41	3.49505e-43	1.19364e-42	9.8584e-46	2.62575e-45	9.50054e-39	1.06129e-48	1.54583e-40	1.37137e-39	1.01549e-43	6.91044e-46	2.57937e-41	6.08479e-41	8.90842e-44	3.80517e-49	2.83565e-46	2.28829e-46	1.471e-47	9.16742e-41	5.43018e-46	6.24975e-45	1.61366e-46	2.44191e-46	3.53782e-42	6.27226e-41	1.50955e-45	5.76758e-43	9.52749e-44	8.74877e-43	3.30985e-45	6.74594e-44	1.66301e-39	9.22959e-49	4.25962e-39	1.97949e-35	1.97718e-46	5.70077e-47	3.19328e-42	3.5176e-37	1.02862e-40	4.21785e-36	6.17529e-44	3.10994e-39	2.31482e-40	2.48554e-39	1.17735e-43	2.47949e-45	2.77217e-37	7.25233e-41
USMG5	7.29804e-53	5.76235e-50	3.68012e-49	3.87374e-50	8.26003e-55	1.574e-58	1.89477e-48	3.34995e-47	3.59511e-59	5.45122e-49	3.24297e-46	5.34478e-49	2.93227e-55	8.59723e-42	3.07725e-50	9.25375e-43	1.91648e-55	4.20585e-47	1.15779e-53	1.07748e-51	6.55871e-52	1.47557e-48	4.42689e-53	6.24673e-51	1.32519e-50	3.96434e-48	8.12143e-55	7.75626e-55	8.53148e-50	3.09038e-46	5.37967e-56	1.14066e-47	4.84892e-50	1.46582e-51	5.54883e-55	1.96618e-50	1.27501e-42	6.1908e-48	1.28105e-47	2.52275e-54	1.91041e-52	7.39816e-49	7.06339e-50	1.46745e-50	1.85784e-56	3.99391e-51	2.37203e-54	8.83105e-46	2.93167e-53
EIF3A	4.45263e-54	7.12314e-50	1.71225e-55	1.26563e-50	8.6674e-52	9.40358e-51	3.11088e-45	1.88181e-51	6.52416e-49	1.96264e-54	3.57317e-54	1.09073e-57	3.14538e-55	1.04637e-57	3.61744e-54	4.76805e-56	2.05859e-51	3.69248e-57	1.10053e-53	6.42439e-62	3.3255e-58	1.26445e-57	4.99323e-54	4.78935e-46	3.02504e-59	3.16401e-52	2.31954e-60	3.29866e-60	1.59865e-54	9.93255e-57	3.14031e-48	5.58582e-54	3.50485e-55	6.52868e-53	9.46895e-61	1.03721e-49	1.73302e-52	5.4972e-55	2.36638e-50	1.57564e-54	5.59218e-53	2.75904e-58	3.36801e-47	6.04299e-55	1.19768e-55	3.95755e-54	1.23658e-54	1.19762e-51	5.83434e-50
IFITM2	1.0002e-100	8.24283e-101	2.47889e-107	3.16028e-100	1.53557e-104	9.6074e-102	1.85933e-95	1.46764e-108	2.2211e-112	4.30155e-107	1.10543e-101	1.13397e-104	3.08031e-113	2.74229e-116	7.17012e-108	1.42653e-105	3.89211e-104	6.93247e-103	1.75502e-108	8.65814e-92	7.58513e-103	1.81972e-110	1.02425e-99	2.34957e-96	1.53007e-103	1.60162e-122	2.45798e-95	1.00355e-103	9.49271e-91	2.80569e-99	4.98199e-112	2.07198e-105	8.20979e-115	1.91032e-104	1.22732e-94	6.02766e-120	1.92672e-100	1.43567e-106	6.55104e-114	4.45533e-102	2.35119e-108	5.68407e-108	2.32657e-109	1.74889e-102	5.28207e-106	8.76485e-113	5.28479e-109	4.88967e-111	2.31601e-103
IFITM1	1.0981e-192	6.15078e-199	4.66627e-207	1.82336e-186	7.02349e-196	1.73188e-201	1.70409e-186	3.21712e-195	1.27403e-205	2.92926e-191	1.33579e-187	1.28034e-193	8.45366e-205	3.84878e-209	2.01937e-193	1.89741e-205	3.78636e-191	3.45048e-199	9.80261e-208	2.17208e-184	4.2535e-201	1.23841e-196	2.33775e-196	7.88036e-190	1.62871e-193	1.65029e-208	1.00515e-188	5.64441e-205	1.46657e-179	2.60114e-181	1.4293e-189	1.89309e-208	2.65109e-202	2.65554e-197	2.01941e-196	7.19519e-206	1.77937e-188	3.50881e-202	1.98988e-213	6.58324e-193	4.04565e-202	4.59027e-206	2.42424e-191	1.04892e-205	2.86618e-201	1.19321e-212	1.97927e-212	1.4451e-208	4.45862e-203
IRF7	2.27553e-102	4.95734e-104	3.23847e-109	6.15955e-106	8.37323e-106	3.72194e-106	3.16459e-90	3.52283e-100	8.80106e-106	1.27828e-101	1.63216e-97	1.59971e-106	1.81423e-106	4.43334e-106	1.20743e-98	1.44748e-106	4.55457e-97	1.95638e-102	1.52768e-117	4.80034e-105	3.79629e-107	3.83204e-105	2.03628e-111	2.22857e-100	1.89589e-102	1.57805e-108	7.41585e-104	9.25111e-106	2.18356e-100	6.138e-99	7.99502e-96	5.708e-113	2.36244e-99	1.36123e-105	5.08595e-107	7.57716e-115	5.52994e-107	7.31316e-93	4.28254e-102	3.72817e-95	1.59765e-102	3.53618e-108	5.55092e-104	1.15516e-106	1.64856e-113	2.91299e-118	5.20832e-109	2.36331e-109	4.89216e-108
POLR2L	6.70389e-83	3.11568e-74	4.30652e-81	6.6776e-86	1.22975e-74	1.44603e-71	5.75163e-76	1.41021e-74	1.26784e-79	8.57306e-71	4.10285e-79	1.36936e-73	2.33207e-74	3.71731e-74	2.2816e-83	1.33543e-67	3.56121e-75	5.71294e-73	2.92879e-83	4.52911e-82	2.94401e-76	7.02821e-76	3.64599e-68	1.85875e-72	8.25891e-74	3.37781e-71	1.54601e-75	7.09857e-78	6.69316e-80	4.00235e-80	5.65647e-74	2.3177e-85	2.23325e-81	2.55668e-76	2.48254e-72	1.16236e-88	1.04101e-67	6.94843e-73	3.26268e-85	5.72895e-86	2.40921e-72	1.11728e-78	8.83822e-61	4.09448e-76	2.53173e-80	1.50325e-80	3.23412e-79	7.92479e-74	3.79368e-65
LSP1	1.90125e-182	4.71267e-165	7.86549e-179	3.55911e-166	4.8884e-156	4.23152e-176	1.85972e-173	7.00381e-164	8.17059e-165	8.27196e-183	8.85358e-159	1.90716e-177	6.31366e-160	6.02961e-169	4.93087e-176	1.38864e-177	3.45766e-170	2.36535e-171	9.93902e-170	2.18052e-177	1.40838e-171	3.09851e-168	2.86348e-160	2.42922e-170	6.07043e-165	1.76853e-160	4.83137e-162	2.39988e-159	8.52695e-163	4.53736e-167	7.88704e-167	3.52211e-158	3.66311e-166	2.49989e-173	4.68758e-172	9.14553e-158	1.09523e-163	4.47072e-163	7.00611e-164	5.61333e-158	2.1844e-172	6.65422e-164	6.60564e-163	4.94576e-166	4.40918e-179	1.15162e-167	6.3277e-164	2.84796e-170	7.75309e-155
TRIM22	2.63773e-72	4.35004e-75	8.49581e-79	4.1561e-69	3.09696e-75	2.35108e-83	6.24653e-70	1.04614e-76	3.88431e-74	2.98573e-77	6.70446e-73	1.33593e-78	3.27494e-79	1.37876e-75	4.24457e-68	2.84806e-72	3.79285e-71	3.13908e-83	2.67695e-72	6.91966e-70	1.45727e-72	1.74747e-78	4.26833e-73	9.43996e-76	2.36661e-68	1.79396e-72	6.10754e-72	9.48587e-82	1.22319e-80	8.25425e-72	1.02704e-72	1.8706e-74	1.80484e-69	2.17881e-76	5.01076e-77	1.41181e-75	4.27839e-67	2.99988e-72	3.05319e-74	1.51887e-72	3.19112e-78	3.28571e-80	1.70485e-71	1.85875e-80	4.43451e-75	6.7699e-79	3.8381e-82	1.33611e-81	7.75876e-77
DGKZ	8.09972e-41	3.72334e-40	8.80048e-38	1.39435e-46	1.74707e-37	6.3907e-40	5.44815e-40	5.49196e-44	9.47117e-43	2.45676e-43	3.06964e-40	3.81962e-42	5.29291e-39	2.17486e-41	3.7081e-45	8.80434e-41	2.86192e-41	2.47409e-34	7.86231e-41	4.79228e-38	4.98925e-43	3.81464e-33	1.40475e-38	6.84297e-43	8.74089e-44	3.17371e-41	4.555e-37	1.78538e-43	1.29481e-38	2.34441e-36	1.1408e-41	5.49122e-46	1.78695e-39	3.14569e-46	3.62048e-43	6.19197e-37	2.18628e-42	1.81734e-40	2.63841e-39	7.43648e-45	4.09452e-44	1.04311e-40	3.99111e-49	1.4957e-39	1.6071e-41	1.9775e-44	9.78963e-39	2.10733e-44	9.13555e-39
MDK	1.75641e-87	1.12351e-87	3.01238e-84	9.57845e-90	2.32996e-86	3.85133e-74	6.31098e-97	2.00181e-86	9.27001e-89	1.31137e-88	5.74363e-86	2.96443e-88	5.10712e-85	1.09652e-83	2.46697e-87	4.98103e-95	1.73804e-87	4.05788e-80	4.3036e-87	1.89371e-84	3.5047e-83	5.50691e-77	9.44973e-88	1.45284e-93	4.43932e-88	7.31585e-95	3.16253e-85	8.88725e-89	1.00073e-92	5.61886e-87	1.2091e-83	1.37042e-86	3.7036e-81	7.12085e-83	1.27987e-90	4.12615e-89	5.45805e-87	1.12338e-88	4.02654e-85	2.52658e-93	7.28213e-87	7.63769e-90	2.16668e-80	3.25967e-85	5.87058e-90	1.48282e-95	1.41441e-86	4.84748e-86	5.82297e-86
STX3	6.19239e-38	5.86224e-42	6.99682e-40	1.72691e-47	1.03876e-47	3.30893e-38	5.36759e-46	8.52398e-45	2.14663e-45	4.43964e-47	1.13584e-43	2.94389e-44	5.18969e-44	1.80704e-48	1.42238e-41	4.35001e-46	4.79534e-43	1.9701e-42	1.05047e-41	9.73042e-39	3.64144e-46	3.19528e-50	4.15393e-37	2.91336e-46	8.57698e-43	3.17526e-37	1.93784e-41	2.28688e-42	1.22345e-48	7.78718e-43	7.66752e-47	9.82112e-44	1.60295e-39	2.1987e-48	7.50806e-44	2.7915e-40	8.58534e-42	1.77171e-45	1.58108e-42	2.87949e-43	1.34134e-50	1.25845e-46	2.55469e-45	9.8812e-45	1.66067e-45	8.24687e-38	4.62884e-42	2.83334e-42	6.02229e-45
CD6	3.24634e-200	2.94566e-204	2.09602e-196	7.75049e-213	5.23385e-191	9.06472e-202	5.43576e-202	1.9931e-208	9.26658e-208	4.90163e-200	5.89674e-201	1.27902e-208	8.87596e-197	4.6413e-204	2.27706e-210	3.54199e-201	3.86949e-205	3.80866e-201	1.75859e-194	1.19228e-210	4.24308e-204	1.08433e-197	2.9225e-209	4.43201e-196	4.86971e-207	2.15035e-203	6.40139e-189	4.01969e-202	2.55335e-205	4.98821e-195	1.28899e-205	3.76989e-202	6.60222e-199	2.05832e-194	3.39499e-201	3.0286e-203	2.95862e-200	5.24764e-195	8.98564e-205	5.54857e-207	9.69206e-198	1.19675e-213	3.86097e-209	2.36802e-205	1.50608e-199	2.23531e-201	1.9432e-209	2.71765e-202	2.52893e-200
CD5	2.5112e-33	1.48519e-31	2.47648e-30	5.51219e-33	7.31141e-26	2.55263e-25	7.07933e-40	2.80726e-35	4.77862e-31	1.45324e-31	2.82989e-29	3.19747e-33	5.23036e-32	5.07429e-30	1.05948e-28	2.079e-28	1.07981e-26	1.96421e-34	4.92466e-32	5.95454e-27	5.48801e-29	9.47576e-32	2.44104e-29	1.08153e-33	1.15776e-28	2.5983e-29	3.76488e-28	9.12391e-33	8.8236e-34	5.80853e-30	5.67485e-28	1.04592e-24	4.10572e-29	1.82577e-27	1.10952e-33	4.36919e-33	1.22954e-32	1.76627e-34	7.32191e-35	2.82597e-35	2.46395e-28	1.82456e-29	1.06556e-30	3.19119e-34	7.39885e-32	7.14834e-31	8.509e-30	3.80452e-33	1.3994e-31
TMEM258	1.77489e-71	1.86772e-79	7.52836e-80	4.53763e-71	1.46703e-75	5.46291e-69	2.08067e-75	3.24732e-71	3.31336e-85	1.24015e-85	1.04094e-77	1.4858e-78	6.23447e-68	2.19712e-73	1.47283e-74	2.13939e-79	2.29564e-68	8.33089e-79	1.2695e-80	4.44386e-77	4.27367e-76	2.15879e-68	6.85498e-77	4.35349e-82	4.53058e-83	7.08262e-74	1.33253e-82	1.75586e-77	5.50935e-81	4.40902e-71	2.9353e-67	1.04293e-80	2.18553e-66	5.23446e-75	2.73937e-82	2.36749e-78	5.23146e-73	8.88403e-76	1.27313e-76	1.46019e-80	9.85532e-74	8.7673e-78	1.76444e-78	8.31757e-70	3.57648e-67	3.41529e-80	7.62657e-78	3.53761e-74	7.52002e-86
RARRES3	5.82987e-80	5.40088e-82	2.76699e-85	1.46232e-80	4.62751e-87	1.54457e-83	1.12565e-88	2.56534e-88	8.07155e-78	1.80768e-77	3.18027e-81	8.74032e-88	3.26384e-85	4.72929e-95	5.91498e-84	7.41525e-94	1.95814e-83	1.21249e-92	4.66297e-91	7.74303e-76	7.79249e-88	7.0706e-82	7.27486e-87	2.16615e-85	5.73843e-87	4.76637e-81	3.29733e-89	4.8661e-82	3.02855e-86	1.15748e-80	2.91271e-83	2.20736e-84	3.44793e-84	1.01163e-88	2.18497e-81	2.23631e-91	3.60017e-90	2.20215e-87	3.98755e-89	3.60085e-91	1.3903e-90	1.79258e-97	1.45615e-91	2.11234e-85	3.2327e-88	5.05715e-87	4.49498e-83	1.04655e-91	2.63746e-87
MALAT1	0	0	0	0	0	0	0	0	0	0	0	0	0	0	0	0	0	0	0	0	0	0	0	0	0	0	0	0	0	0	0	0	0	0	0	0	0	0	0	0	0	0	0	0	0	0	0	0	0
RELA	4.77365e-95	3.75613e-97	1.39906e-98	3.79654e-101	1.07122e-99	2.43853e-92	8.60302e-93	1.74213e-103	4.73465e-99	6.6195e-100	4.89845e-98	4.21641e-101	4.81221e-102	2.42645e-97	4.94386e-102	1.97202e-102	3.33711e-94	2.81425e-95	1.68756e-103	5.88617e-97	1.97102e-105	6.50632e-100	1.98258e-104	1.20972e-106	3.60431e-99	5.34469e-98	8.90139e-103	3.67041e-90	4.7507e-97	1.59071e-98	5.87949e-104	2.01903e-106	7.08834e-108	1.95224e-99	5.34524e-103	3.19464e-92	3.32427e-94	7.6831e-112	1.61426e-95	6.52494e-100	3.25968e-109	3.27073e-105	1.19014e-96	9.9889e-97	8.48371e-86	4.54544e-103	4.84955e-102	8.77998e-103	2.41589e-90
CFL1	8.83284e-87	2.04181e-93	5.46957e-97	4.26079e-94	7.23015e-94	2.97036e-97	2.75465e-100	1.50373e-90	1.14315e-96	6.3328e-103	3.92262e-86	1.98456e-95	1.28799e-92	2.63864e-99	1.04757e-95	2.45572e-99	4.82262e-96	2.86301e-100	2.27584e-94	6.79465e-87	3.15634e-92	4.37136e-88	1.19171e-91	1.7829e-85	7.20355e-87	4.91291e-90	1.34005e-86	1.19349e-91	3.62069e-101	3.08418e-91	5.2957e-101	1.74118e-98	3.43597e-107	5.70572e-94	2.57205e-90	2.20937e-97	8.73333e-101	4.41285e-102	2.68426e-96	7.8967e-101	7.3646e-101	7.54448e-90	6.53868e-94	8.25338e-104	3.36221e-91	4.64726e-91	2.56113e-90	1.36567e-95	5.62048e-96
CCDC85B	1.58702e-68	1.84894e-72	4.09831e-73	2.2109e-64	8.48717e-73	7.06372e-68	7.02053e-68	8.64385e-73	8.90499e-65	2.6578e-72	3.00822e-69	6.5195e-71	3.31859e-77	1.04e-70	2.23505e-71	3.7653e-76	3.75067e-72	1.26188e-65	8.38212e-69	8.68526e-76	2.3355e-73	1.35756e-67	3.9149e-67	1.31145e-65	5.75142e-63	1.05847e-70	4.78091e-74	3.11699e-65	2.1699e-75	3.70733e-69	4.42064e-72	6.91505e-68	7.08357e-75	8.54109e-67	4.56941e-66	3.39616e-65	3.46483e-71	6.77721e-79	5.23798e-65	3.78802e-64	7.77386e-73	5.62938e-69	8.70849e-70	1.38497e-75	3.16282e-71	2.43623e-68	4.50617e-69	3.33471e-74	4.11328e-66
PTPRCAP	1.72892e-203	4.48327e-218	9.33715e-223	1.71499e-199	1.93436e-206	1.03863e-203	1.1174e-215	3.92849e-205	2.15451e-212	2.68797e-193	1.70165e-218	1.1393e-211	1.05795e-213	2.463e-205	1.09285e-225	5.09162e-214	2.72642e-213	1.07927e-207	8.08661e-217	1.00277e-206	1.55317e-199	2.40635e-188	1.8758e-196	3.08735e-220	1.48007e-204	2.31437e-205	5.36573e-219	4.17981e-208	5.80606e-212	8.22642e-206	2.52061e-211	5.57459e-193	2.55755e-207	2.07898e-198	6.87335e-222	4.44327e-198	4.54437e-203	6.56977e-199	4.54356e-205	3.10477e-225	6.47347e-215	3.22103e-210	1.16939e-202	2.10002e-197	1.83489e-200	1.5821e-201	1.80263e-204	3.75474e-202	1.14287e-201
GSTP1	2.72422e-115	1.57472e-104	5.26076e-112	3.46576e-108	1.37241e-122	4.83583e-125	5.34934e-117	2.27819e-112	1.76045e-118	1.55349e-110	6.87187e-113	1.40872e-114	5.0215e-108	6.86915e-118	1.00713e-116	1.36235e-104	1.66375e-108	1.23754e-117	2.99684e-105	4.04565e-107	6.62657e-113	1.10135e-109	1.97999e-106	6.77494e-112	1.15081e-115	8.28525e-111	1.30744e-105	8.11814e-106	2.27394e-110	2.17003e-106	2.76436e-112	8.44826e-121	7.11414e-114	3.05888e-112	9.60364e-116	9.4682e-115	5.17453e-121	1.12394e-121	2.59537e-109	3.38348e-108	1.95366e-112	8.5462e-116	3.5543e-110	7.65218e-119	2.76308e-109	7.10498e-115	1.63456e-120	7.94485e-106	7.70977e-117
CTSC	8.98534e-138	8.38077e-127	3.85231e-148	4.30274e-137	1.02808e-130	3.85371e-127	1.55357e-126	1.32317e-130	7.45387e-134	1.49727e-130	3.58646e-133	7.64207e-138	2.61773e-131	1.02298e-140	1.84875e-147	7.18492e-130	3.55515e-142	3.27691e-131	7.98582e-127	2.29249e-120	3.02142e-137	6.58163e-132	7.63583e-120	1.35723e-140	3.05593e-128	4.25786e-127	1.06363e-135	8.54091e-136	4.34027e-129	5.08676e-134	5.4037e-136	1.34463e-123	2.55461e-141	3.14142e-136	8.7439e-128	7.98842e-136	4.01652e-124	3.08899e-135	5.42429e-125	3.24968e-138	4.07662e-132	3.68249e-142	1.32882e-140	3.27286e-138	1.66593e-126	9.91596e-135	4.72092e-133	2.12957e-139	2.6627e-143
IL10RA	1.39374e-77	5.20684e-82	8.96549e-82	8.74302e-88	3.96405e-86	8.98828e-83	3.08952e-80	3.35322e-83	1.70681e-86	1.37676e-99	1.21981e-83	1.32065e-84	8.31039e-93	1.39761e-93	1.48953e-90	2.83073e-88	1.23753e-82	1.22793e-82	1.94147e-85	2.9109e-79	1.32819e-91	3.27521e-94	3.82965e-86	1.2473e-92	3.32813e-86	9.26833e-90	4.55717e-84	3.31245e-86	3.47352e-82	1.54763e-85	4.46088e-82	1.38832e-93	1.18579e-83	4.41392e-89	5.43869e-78	7.0433e-96	3.86899e-88	1.09944e-87	4.69104e-97	6.63298e-90	1.67552e-85	5.5067e-93	1.4081e-83	9.04161e-88	3.4172e-89	7.52616e-104	1.57272e-89	1.14332e-86	9.3023e-85
CRTAM	3.16775e-107	1.03564e-102	1.42674e-110	1.74508e-109	1.97063e-108	5.09814e-100	7.85555e-107	7.62947e-99	3.18131e-100	8.91216e-111	1.17549e-107	1.14063e-104	6.62886e-105	2.79449e-94	2.09521e-100	6.04232e-101	2.95485e-111	3.33177e-113	1.3492e-104	7.54986e-105	2.46759e-94	1.4482e-92	1.79744e-98	3.01594e-104	7.93019e-102	2.0726e-104	7.9498e-100	2.01857e-104	1.68114e-109	2.16791e-95	3.85342e-105	8.81887e-104	5.52436e-111	4.20406e-99	4.1953e-105	3.68659e-103	2.2611e-106	1.26879e-104	1.50535e-93	5.03509e-101	4.68896e-110	1.06245e-108	2.46879e-97	1.62265e-99	1.69711e-107	1.45483e-100	4.96177e-104	1.37319e-102	3.39634e-99
HSPA8	3.67303e-45	1.69499e-52	2.83297e-52	1.14719e-58	4.33007e-60	2.26916e-48	1.43871e-58	6.38087e-53	4.43275e-45	1.11476e-57	3.71092e-53	6.18437e-45	1.20831e-52	5.2894e-53	1.38545e-52	6.4592e-57	1.49642e-56	2.90759e-58	1.05124e-59	1.63351e-46	1.97311e-55	5.48548e-54	3.49326e-58	1.46361e-51	1.64479e-61	4.20611e-51	5.36673e-49	8.69039e-49	1.8582e-55	1.10714e-48	2.7749e-56	1.4162e-58	4.85215e-50	1.11178e-53	2.27981e-52	2.8215e-52	4.29992e-55	9.13756e-59	1.649e-52	4.70822e-49	2.64315e-51	1.37396e-57	6.93581e-52	1.59525e-58	4.84058e-53	2.64212e-55	1.36361e-44	1.56077e-51	2.77684e-53
CCND2	1.87865378861504e-316	9.89772507640181e-313	0	0	0	5.26894e-298	0	0	0	3.15134831543381e-319	0	0	0	0	0	0	0	0	4.50192616490544e-320	0	0	0	5.03794e-304	2.94335932661518e-316	0	5.40141101265355e-316	0	1.23897509984363e-315	0	0	0	3.96169502511679e-318	0	0	0	0	0	0	0	0	0	0	0	0	0	3.72999921905322e-310	9.00385232981088e-318	0	7.46832013697449e-311
LAG3	1.49343e-187	5.02167e-200	1.21508e-196	1.49615e-206	1.46134e-197	2.78065e-207	1.07364e-195	6.5568e-202	2.29703e-207	6.97191e-181	4.44636e-196	2.32341e-186	1.15539e-198	1.7947e-184	3.069e-198	1.49365e-181	2.10027e-201	4.39568e-195	1.17796e-189	5.87695e-204	1.10041e-194	1.04106e-178	4.60318e-200	3.69397e-196	1.9231e-213	1.55246e-197	2.08337e-189	1.89469e-200	5.73417e-184	1.52309e-177	5.97441e-190	5.08618e-200	9.53204e-193	2.52545e-183	2.52436e-198	2.48202e-185	4.68275e-195	3.46912e-188	2.22851e-186	1.39366e-199	3.48756e-198	2.11583e-187	1.05334e-192	6.85561e-190	3.46957e-186	4.25952e-204	1.56087e-198	6.77987e-198	3.81972e-185
CLEC2D	7.29827e-74	2.24864e-79	2.18045e-84	1.16996e-67	3.25223e-70	1.25771e-77	2.44048e-73	4.17411e-73	2.158e-84	1.14312e-72	9.111e-79	6.25301e-75	5.04889e-72	3.18144e-66	2.34099e-69	6.67148e-81	1.04294e-69	1.26e-69	8.18514e-72	8.71553e-78	6.64365e-69	1.6193e-86	3.85046e-73	1.80984e-75	5.15925e-71	8.17738e-73	5.92273e-69	2.68345e-70	6.70426e-66	7.0085e-69	6.16102e-74	4.34324e-81	7.49642e-74	2.10092e-80	4.55883e-86	4.99721e-81	4.24572e-68	1.51941e-81	2.57134e-80	4.55822e-70	1.63495e-84	2.01161e-78	3.42828e-80	3.71053e-83	1.15648e-69	1.00592e-77	2.93574e-72	7.31542e-75	2.19638e-75
RP11-291B21.2	1.01797e-109	2.72546e-113	4.84258e-97	4.14928e-120	2.02308e-113	1.72681e-115	1.01063e-120	1.77738e-112	1.92684e-114	5.07242e-110	6.53108e-113	6.22605e-107	1.20274e-103	1.1745e-112	5.88367e-114	2.15084e-106	1.80123e-117	2.85199e-114	6.23633e-107	4.32655e-120	9.8709e-110	1.43961e-113	6.79164e-114	5.19867e-121	9.27576e-125	4.36872e-117	8.9381e-111	1.17364e-120	2.83279e-112	4.12975e-113	3.98854e-107	2.93864e-111	1.01991e-111	5.7523e-109	4.62127e-113	1.10019e-111	1.46128e-117	9.13658e-114	7.9594e-111	6.49799e-109	5.21765e-111	1.00803e-112	1.86252e-111	2.98639e-122	1.44916e-110	2.94832e-107	9.47507e-113	4.58941e-109	3.69993e-117
ARHGDIB	1.16104e-65	1.32144e-74	5.74392e-77	7.26647e-78	1.36869e-71	8.74041e-69	1.08576e-82	7.18651e-68	1.6249e-69	1.19512e-69	6.92252e-75	1.70752e-77	4.65663e-74	2.33453e-63	7.77282e-76	1.08736e-72	1.38632e-71	5.9197e-63	3.49487e-67	6.91741e-70	6.52877e-75	1.09631e-71	4.14223e-64	9.1899e-64	3.27132e-67	1.46666e-72	2.49572e-67	2.29216e-74	5.83028e-72	1.0855e-72	3.03892e-73	6.80384e-68	3.32601e-62	1.76753e-77	2.06583e-77	7.41098e-68	3.37933e-68	1.14592e-68	1.18811e-70	2.1329e-71	3.02899e-80	6.30749e-69	2.34346e-66	5.06911e-66	2.85018e-71	6.89414e-67	1.83285e-71	1.57767e-73	9.26834e-77
LDHB	8.3729e-64	2.83712e-65	5.10246e-58	3.52722e-63	7.76255e-60	2.15587e-59	3.03167e-62	5.01026e-49	6.09481e-56	4.40327e-52	6.85929e-56	3.45884e-61	4.84226e-61	7.61183e-56	9.75588e-56	6.43201e-57	3.83786e-65	1.20035e-61	5.9195e-56	7.12723e-52	7.95192e-55	2.33774e-55	2.67563e-66	8.15279e-60	2.77719e-66	6.53574e-62	3.9212e-54	2.50915e-56	2.64823e-56	4.5718e-50	1.09782e-54	1.11478e-67	1.46201e-53	2.11347e-56	7.59358e-66	5.0306e-64	1.65643e-58	1.04861e-62	2.31871e-52	3.68784e-62	5.78224e-64	4.42701e-60	2.16227e-65	2.62683e-60	1.02926e-55	1.39551e-60	2.81286e-58	7.07167e-61	8.9157e-56
ITGB7	1.328e-73	1.39231e-65	2.30412e-69	1.04312e-72	1.47536e-68	1.96431e-74	4.79435e-68	1.31783e-66	2.24184e-77	3.79518e-75	1.83453e-70	2.88492e-68	1.58006e-74	1.2704e-65	2.53957e-65	2.19022e-71	1.18827e-80	4.91179e-65	2.32741e-70	1.72327e-67	5.13885e-70	4.72231e-72	1.65866e-73	6.43246e-62	7.93482e-77	9.66209e-75	1.58859e-73	6.40892e-76	1.83857e-64	6.56767e-72	8.21667e-71	2.6905e-66	1.01686e-66	9.27259e-69	6.26884e-70	5.12714e-72	1.62148e-70	2.69067e-72	4.59778e-70	1.67183e-76	8.70848e-69	1.52505e-68	6.76731e-73	1.50032e-72	9.77665e-72	2.50883e-67	6.32463e-73	2.98832e-75	1.64892e-67
PCBP2	8.13369e-88	1.29867e-87	8.45117e-93	3.97526e-91	2.12034e-88	7.85221e-88	9.40823e-86	2.43555e-91	4.28159e-87	4.74545e-89	5.73696e-87	1.24592e-87	3.7268e-89	4.96929e-93	6.57617e-89	6.29452e-84	7.2492e-98	1.71654e-76	3.13976e-79	2.90803e-88	2.49913e-90	7.31613e-89	5.02709e-85	4.40078e-87	3.5839e-90	4.80806e-89	1.05848e-95	5.29573e-90	1.43602e-78	5.51853e-86	1.03717e-92	3.26356e-85	1.00947e-89	9.21659e-83	4.89822e-85	7.16509e-91	2.61113e-96	1.47344e-85	1.98952e-84	2.35497e-82	9.42438e-87	3.73925e-79	5.18016e-91	6.21475e-91	5.55957e-83	9.03384e-88	2.90076e-90	5.90063e-83	4.78434e-86
RPS26	2.05797e-242	6.1917e-222	5.12337e-232	2.53937e-249	5.1889e-243	8.19851e-232	1.07833e-240	7.91945e-241	1.25838e-240	1.05791e-261	1.11383e-243	2.76304e-249	1.25595e-240	9.15574e-249	5.57219e-247	6.48179e-249	1.03215e-241	1.56682e-243	7.04077e-241	1.12395e-239	1.51418e-246	4.73798e-253	7.21295e-242	2.81912e-233	1.16592e-237	1.80742e-251	2.80708e-254	2.64561e-245	4.77697e-240	5.08383e-248	5.5238e-239	1.44608e-243	7.31266e-244	3.53789e-233	6.80514e-229	1.18298e-245	3.8434e-246	1.0449e-246	4.05642e-240	2.30128e-244	5.78091e-226	1.01664e-248	2.88804e-254	7.30759e-248	1.37577e-238	5.86712e-238	1.50666e-251	7.20416e-250	2.32282e-263
IFNG	1.1123e-123	2.38361e-117	1.59963e-121	4.14112e-126	2.63607e-131	3.07711e-117	4.29023e-126	2.55164e-117	2.62223e-118	1.44281e-126	3.55512e-113	5.58267e-130	1.34047e-118	1.12626e-137	1.10433e-125	9.10015e-123	4.23416e-121	7.54344e-129	5.18328e-123	2.65461e-112	1.68925e-129	3.86495e-128	2.7328e-121	2.86287e-124	1.50045e-124	6.6506e-131	3.13971e-123	8.91527e-130	5.40087e-129	4.41922e-124	3.18549e-128	1.35501e-123	5.6172e-129	4.38961e-123	5.30129e-119	8.66247e-132	3.6777e-135	4.97937e-125	1.6465e-124	1.72603e-121	4.90639e-119	5.22496e-127	1.47051e-130	4.51541e-125	1.69664e-137	2.6553e-118	3.56809e-114	3.36745e-116	1.5714e-123
CCT2	3.78936e-79	3.67164e-63	1.61676e-67	8.50085e-72	4.32252e-69	3.1195e-74	4.03993e-67	1.05682e-76	3.84785e-75	1.5522e-72	1.97008e-70	5.90143e-73	6.24925e-78	9.25166e-76	4.95886e-62	1.42558e-80	1.98844e-70	2.41655e-76	4.0468e-73	2.14633e-71	1.28747e-74	1.51743e-63	2.54608e-75	2.53542e-67	1.48441e-74	3.45707e-77	2.44034e-77	5.33118e-68	8.87262e-71	6.52475e-72	2.10569e-70	5.72962e-71	1.19615e-75	3.7907e-69	1.43366e-69	7.05633e-68	6.06893e-71	1.0207e-76	1.65334e-68	1.48886e-72	3.68817e-69	4.43139e-77	3.78223e-73	9.04238e-68	8.19261e-69	4.96705e-71	5.45359e-64	4.78992e-66	1.50708e-71
OSBPL8	6.9043e-34	5.67699e-30	1.56961e-26	4.35641e-28	4.36293e-30	1.12674e-31	4.00548e-33	8.0646e-32	4.52988e-32	6.15655e-28	1.87765e-29	1.06077e-26	1.02722e-30	1.05958e-34	7.53384e-35	1.88593e-39	2.82029e-29	1.43562e-34	1.05597e-29	7.23448e-33	5.75448e-29	1.26565e-33	1.23545e-31	5.22662e-32	6.76754e-28	6.36045e-28	1.04175e-29	1.56798e-32	2.36533e-33	4.69296e-38	2.64257e-29	2.67371e-31	2.08833e-27	2.10545e-31	2.91552e-28	1.43456e-28	1.04669e-29	4.21126e-32	8.57157e-35	1.81637e-29	4.66726e-32	8.45177e-29	1.23037e-27	9.31004e-32	7.92684e-34	2.24079e-33	4.50421e-32	1.81852e-32	8.51022e-35
SOCS2	2.87335e-184	5.75444e-165	7.00402e-190	4.43727e-190	2.95826e-185	1.84731e-170	6.52274e-190	2.93749e-191	3.11861e-172	2.24517e-187	1.0601e-179	2.59098e-189	2.02816e-184	9.94229e-189	7.42491e-185	2.22418e-194	2.39555e-185	1.57549e-178	3.40966e-177	1.40277e-169	1.3282e-185	1.19775e-186	4.50081e-178	5.47349e-181	3.8986e-176	1.94927e-184	2.17457e-192	7.6663e-188	4.15792e-190	7.49186e-181	1.22124e-196	2.10594e-173	1.58614e-191	3.83249e-193	2.22038e-186	4.4e-184	5.60137e-186	2.57667e-198	1.14164e-177	1.5128e-180	1.46848e-190	6.92556e-177	1.00381e-183	2.53156e-182	1.1505e-193	4.20049e-170	3.4889e-186	5.18742e-184	3.45971e-188
GNPTAB	1.49096e-99	2.96477e-92	2.19198e-97	3.384e-93	4.1293e-99	3.51893e-102	1.15672e-87	3.81125e-91	2.79455e-93	5.4378e-95	3.39581e-86	2.10786e-98	9.76449e-104	3.72905e-111	1.93338e-96	1.89897e-105	6.74323e-100	1.97597e-99	4.70241e-100	3.72592e-97	3.60707e-95	2.57316e-99	6.58412e-100	1.11133e-101	6.59192e-93	9.7928e-105	2.6186e-100	6.55855e-104	4.26463e-99	1.93969e-97	1.49292e-91	1.05658e-93	4.4188e-96	9.84535e-101	1.15594e-92	5.48294e-100	3.9786e-96	2.41918e-104	9.74391e-91	6.50451e-97	4.49081e-112	4.17129e-95	5.89246e-96	1.34108e-91	2.61349e-87	9.28103e-91	2.91604e-100	8.84392e-94	9.78473e-105
HSP90B1	1.80444e-86	1.73742e-87	3.40178e-79	6.25492e-96	2.33848e-91	2.81378e-85	6.58177e-86	2.25646e-86	3.46663e-78	8.14651e-92	1.96425e-91	3.31037e-87	3.47301e-99	1.84088e-88	1.53188e-89	4.44858e-89	9.03417e-90	4.78221e-91	1.28994e-95	6.52943e-96	7.80384e-89	5.59722e-88	1.06189e-81	2.6953e-89	1.42972e-85	8.55771e-96	1.10399e-84	1.12722e-92	4.03119e-86	8.06099e-93	5.33563e-89	9.13361e-97	2.22645e-92	2.34335e-89	2.23475e-87	7.27491e-97	4.19897e-83	2.84393e-95	1.43158e-86	6.0128e-86	7.23978e-84	3.47836e-90	1.17012e-87	2.04918e-80	8.73446e-83	4.81791e-91	3.97379e-87	2.83199e-91	1.35389e-84
OASL	3.11906e-87	5.41431e-89	1.97786e-85	7.49566e-87	3.1116e-86	2.91054e-88	8.07932e-90	3.4305e-90	6.86987e-92	4.0309e-81	5.11879e-82	1.34178e-84	2.86401e-84	1.28734e-87	1.68256e-88	3.74362e-86	1.34095e-86	5.07733e-87	1.58179e-84	8.94733e-91	1.21671e-85	2.34506e-92	1.01334e-84	4.56267e-85	2.58405e-89	1.79822e-95	1.19685e-82	2.62214e-85	9.09985e-77	2.37809e-86	2.74064e-83	1.12981e-96	1.23175e-80	6.18946e-85	8.05696e-90	1.70469e-82	3.24419e-82	3.70273e-85	2.64298e-92	8.00352e-87	3.71137e-86	1.82674e-101	1.19457e-79	2.43738e-88	2.34224e-94	2.14413e-88	2.25928e-86	3.84484e-84	7.83098e-93
RAN	1.95276e-86	1.25929e-76	3.10262e-76	1.78884e-72	4.2439e-75	3.66257e-76	7.02136e-79	1.41011e-69	2.95461e-82	1.82519e-83	7.12503e-79	1.99576e-79	7.7866e-87	1.16361e-79	4.45804e-70	5.52005e-78	6.576e-81	2.46898e-84	1.56423e-80	4.35707e-75	3.96958e-90	4.3357e-82	2.17432e-86	2.58898e-79	2.18884e-72	1.22646e-77	9.62255e-81	3.75079e-75	5.43474e-82	1.3219e-68	1.47363e-72	1.3069e-85	1.52548e-86	1.21201e-74	1.80255e-70	2.55734e-90	3.46193e-74	1.21735e-93	7.12255e-73	1.9862e-73	1.78062e-87	3.85537e-86	1.69421e-84	1.26923e-83	4.38362e-81	1.13701e-79	1.17764e-73	5.13283e-70	2.01321e-78
ALOX5AP	1.06612e-119	1.03518e-118	2.46148e-106	6.90391e-111	4.06247e-124	1.29516e-118	9.2559e-117	1.57817e-123	1.95583e-132	1.73352e-125	6.3824e-118	9.08394e-126	1.6524e-124	5.56592e-124	1.52077e-128	3.53266e-120	3.26141e-118	6.59746e-127	6.80684e-120	9.40259e-116	7.32201e-123	8.50255e-117	2.58676e-126	3.7089e-122	4.28501e-118	2.23639e-119	3.70692e-123	2.78381e-127	1.07235e-114	3.80233e-118	5.40521e-125	3.24467e-120	5.62486e-116	4.85606e-119	5.81911e-122	8.30112e-123	9.05882e-127	2.3595e-129	1.63791e-131	2.28919e-122	1.75578e-117	6.95691e-119	3.19599e-120	2.54856e-124	7.44887e-122	1.15579e-124	4.85207e-126	2.28505e-119	9.31806e-123
EPSTI1	2.78983e-74	3.49244e-70	1.35818e-76	2.19861e-70	3.66202e-68	6.24867e-72	1.02389e-67	1.38736e-66	3.22046e-70	6.58755e-74	2.9963e-68	2.3936e-63	4.02672e-81	2.56574e-72	1.21683e-68	1.59707e-72	9.34576e-74	3.10041e-63	5.59891e-71	8.25675e-64	1.20034e-70	9.54411e-70	3.7989e-70	3.79141e-69	1.14524e-67	6.96361e-66	7.66758e-65	1.38295e-69	1.0324e-66	1.72511e-68	8.99861e-69	1.92864e-76	2.54094e-67	5.86618e-72	1.08849e-76	3.29864e-72	1.34638e-71	1.34765e-65	4.49087e-75	4.62764e-71	2.81825e-75	1.93492e-78	2.42048e-71	2.21896e-77	9.46847e-78	2.08507e-78	4.32312e-71	3.21779e-75	1.26309e-76
NDFIP2	1.42037e-26	2.22265e-30	5.32248e-27	3.29582e-30	3.02363e-36	1.77966e-30	2.39096e-37	3.93287e-29	3.25948e-29	7.05622e-37	1.55315e-34	2.5385e-36	1.16515e-30	3.73926e-40	1.68446e-29	8.3375e-34	2.46006e-30	1.53713e-35	6.62648e-34	6.67563e-26	3.54536e-31	6.54509e-30	6.88632e-36	7.96569e-32	7.90011e-35	2.02921e-29	2.40069e-31	1.90666e-30	4.77378e-28	1.60019e-32	1.00789e-32	4.5062e-31	6.72891e-32	2.66054e-33	5.35241e-30	5.10004e-35	4.84152e-34	9.97225e-38	1.89495e-30	8.11251e-33	1.79736e-36	2.99183e-33	2.49111e-32	4.35106e-33	7.74434e-39	1.75772e-28	7.1022e-35	1.71555e-30	1.1321e-28
LRP10	1.97114e-64	7.9522e-69	1.82849e-72	3.10638e-72	1.20162e-68	1.15898e-63	2.72261e-74	1.12537e-68	2.42828e-79	3.91642e-72	1.34668e-71	2.83968e-67	8.33806e-70	2.56332e-67	5.37654e-68	1.12547e-69	1.62435e-61	1.06168e-75	1.03816e-69	1.82867e-74	3.6488e-75	1.01215e-64	4.18011e-69	8.6103e-68	7.31036e-70	6.98302e-76	2.86611e-62	1.37994e-73	9.04079e-72	8.05439e-72	1.91462e-79	9.09066e-78	2.11163e-71	1.62474e-74	5.27342e-84	6.52582e-73	1.76885e-71	3.30269e-70	6.49472e-66	4.23848e-74	2.03651e-64	8.11626e-79	1.229e-68	3.37343e-67	1.64437e-69	1.5518e-71	2.84269e-70	1.51303e-70	1.23293e-71
PSME1	4.50735e-93	1.62159e-91	1.53456e-97	5.49878e-89	3.14556e-96	2.11753e-87	1.71239e-87	1.35472e-94	8.24754e-83	3.52168e-89	1.09315e-89	1.32202e-88	2.34597e-91	4.59092e-87	5.52114e-87	4.27567e-97	5.3376e-96	6.9715e-86	3.18486e-88	3.42191e-84	2.21851e-83	4.54349e-96	1.08069e-90	2.257e-88	1.63692e-87	1.65842e-93	8.68871e-96	1.13101e-83	3.13002e-94	2.44024e-90	2.78123e-81	4.60986e-88	2.42212e-80	2.41192e-96	6.12743e-82	1.50612e-88	1.54877e-87	1.00089e-89	1.11468e-97	7.66241e-94	9.06491e-96	9.698e-88	5.1171e-86	6.02505e-89	4.1907e-90	3.59544e-91	1.18686e-90	3.33666e-95	1.83858e-98
GZMH	9.71346e-166	2.18896e-151	2.48922e-150	2.56442e-152	6.46443e-161	2.82125e-161	7.17064e-167	1.37068e-157	1.32846e-157	6.24588e-165	4.77353e-156	2.41248e-159	1.10734e-154	3.24918e-176	2.11352e-155	2.87497e-155	1.07149e-149	3.00102e-155	7.33866e-158	4.25575e-157	9.48958e-166	4.18769e-159	6.88042e-159	2.43459e-147	5.32629e-153	4.69062e-163	1.85564e-152	1.05561e-161	4.89013e-164	4.66573e-145	1.06036e-174	7.33768e-160	7.58077e-167	3.739e-165	1.67431e-154	4.13081e-169	1.16334e-165	4.38524e-162	7.5079e-159	3.05465e-156	3.69733e-167	2.51946e-164	1.05084e-149	2.10471e-160	2.68869e-158	7.21327e-151	3.86768e-149	2.51009e-157	1.71496e-162
GZMB	3.7027e-74	1.72725e-66	1.20091e-65	1.22959e-71	9.00596e-71	3.11663e-67	1.47496e-77	4.44988e-65	4.01643e-60	3.5469e-74	2.26634e-73	6.80136e-68	6.51625e-64	1.33681e-74	1.56784e-65	1.52903e-79	8.85954e-70	1.14007e-69	1.07613e-67	2.5554e-68	1.32217e-74	2.22414e-71	1.13915e-70	2.07668e-63	7.41757e-72	5.55593e-67	1.95104e-66	1.27536e-63	2.90411e-68	5.54828e-71	2.11956e-76	9.46336e-70	1.45262e-72	3.51735e-71	1.86568e-73	3.63789e-73	2.32473e-74	5.82962e-69	1.51296e-71	9.30269e-66	1.51171e-68	1.05952e-69	6.77811e-68	4.43969e-69	1.25925e-74	1.29049e-65	4.7176e-60	1.04888e-73	1.85805e-64
NFKBIA	3.20735e-73	1.25103e-66	1.017e-64	4.10711e-68	2.123e-63	1.41378e-68	8.57542e-73	5.14541e-58	6.55989e-57	7.52279e-62	7.92297e-69	4.60955e-59	6.05452e-66	3.8173e-65	3.61105e-67	1.50553e-65	3.5987e-59	4.14023e-68	1.87072e-59	5.63544e-71	2.19613e-65	9.8578e-60	4.2493e-63	1.27809e-66	3.34582e-72	1.35086e-65	1.0761e-67	6.23408e-69	4.78609e-73	2.1592e-65	6.31796e-68	9.69935e-61	7.65819e-64	2.46909e-68	1.65353e-63	7.04506e-61	8.68298e-68	3.09479e-65	9.17768e-66	6.11401e-61	2.9909e-70	3.64109e-69	1.64569e-67	9.12229e-66	1.46982e-58	6.31795e-66	4.74779e-61	4.71715e-67	3.11006e-69
RPS29	0	0	0	0	0	0	0	0	0	0	0	0	0	0	0	0	0	0	0	0	0	0	0	0	0	0	0	0	0	0	0	0	0	0	0	0	0	0	0	0	0	0	0	0	0	0	0	0	0
ARF6	2.2042e-51	6.431e-52	8.16818e-49	1.27044e-48	2.90712e-43	8.08731e-53	4.42245e-51	2.53707e-46	4.39245e-47	8.19324e-57	1.03702e-48	3.93447e-51	1.96977e-52	6.47583e-41	4.8846e-53	2.64585e-43	8.94064e-50	1.4982e-47	1.14553e-49	3.7186e-57	4.93939e-57	1.27114e-45	4.02992e-56	6.30088e-52	1.47317e-46	3.11598e-48	6.80412e-55	5.18095e-46	2.21392e-51	3.34539e-52	8.92758e-51	2.32422e-46	5.2946e-44	5.70199e-51	1.26021e-53	3.13448e-52	5.70355e-53	6.09421e-49	2.76913e-53	9.26283e-50	2.05049e-52	8.60573e-50	6.35523e-42	3.55602e-45	2.31365e-52	9.60921e-46	1.31486e-49	1.60666e-52	2.56465e-50
PTGER2	8.86556e-59	2.63007e-63	1.01136e-53	3.71837e-51	3.77168e-55	1.32966e-60	2.87537e-51	9.77229e-54	4.49021e-59	1.31439e-59	6.37032e-54	8.48217e-50	3.15426e-53	2.55234e-58	6.34563e-58	5.63981e-67	2.61059e-56	2.06532e-54	1.1054e-53	2.14556e-56	5.65036e-57	7.89847e-51	1.04926e-52	6.80951e-52	3.89871e-54	4.36171e-55	3.84841e-54	1.33843e-59	3.07027e-60	6.7352e-59	2.59274e-58	7.67492e-59	1.90015e-49	1.01326e-56	1.84572e-59	2.07347e-52	7.67509e-54	4.89536e-55	4.76798e-54	2.29432e-53	6.29784e-66	7.2455e-55	9.90939e-56	1.02634e-50	2.32631e-52	1.0679e-57	4.96864e-60	1.63119e-57	1.97112e-56
SYNE2	4.32754e-44	1.98957e-40	4.36159e-44	4.24279e-39	3.50339e-43	6.46232e-45	1.51778e-40	6.75759e-44	5.53424e-43	9.21192e-39	9.96054e-46	2.15494e-44	7.5514e-46	1.77425e-39	8.63596e-46	2.3158e-40	5.73307e-41	1.10904e-41	1.50243e-39	1.21532e-46	1.19234e-42	3.27516e-43	4.4863e-42	3.80357e-40	1.40516e-41	1.03595e-45	5.51533e-43	6.23234e-43	3.45247e-46	1.08059e-42	4.66358e-40	3.05982e-38	1.96624e-41	2.63873e-44	1.39169e-45	8.98882e-38	7.26165e-44	7.04138e-36	4.01317e-38	4.26764e-42	6.7901e-42	5.42008e-41	4.43195e-41	5.09831e-41	1.57188e-40	4.04726e-44	5.189e-46	4.05906e-38	5.28268e-41
ZFP36L1	6.66084e-183	1.0261e-186	4.84313e-199	9.09196e-202	3.63639e-180	1.15548e-188	1.62043e-183	1.20197e-177	1.11703e-198	3.03069e-190	5.86932e-183	6.22782e-195	6.2094e-191	1.33748e-177	2.3271e-186	7.55351e-191	8.43139e-196	7.25163e-191	5.73332e-184	1.20693e-182	2.9472e-180	6.04586e-178	2.79662e-183	7.7926e-182	2.67558e-177	9.1241e-183	4.87059e-185	1.45747e-178	8.14904e-185	1.22906e-190	3.6847e-192	5.92009e-192	5.92702e-178	9.56581e-187	1.71469e-181	1.55834e-186	8.69025e-191	2.04395e-191	2.15e-189	1.49466e-181	3.57988e-180	8.74083e-184	3.57244e-191	8.89318e-197	1.09743e-195	4.89496e-186	3.74989e-184	1.43259e-194	2.0839e-188
NDUFB1	8.21432e-73	9.99026e-62	3.61895e-72	4.14347e-58	1.18963e-67	1.31001e-73	1.21496e-64	9.98262e-76	1.70225e-66	2.44299e-69	4.50197e-63	2.44995e-68	2.88251e-68	1.95395e-71	2.27447e-66	2.35284e-69	8.59212e-76	2.00283e-69	5.92234e-63	5.87728e-67	5.77146e-68	7.0923e-72	2.33906e-66	5.33804e-76	1.41843e-62	2.49403e-71	1.11276e-64	8.1017e-63	7.24305e-70	5.25483e-63	5.60451e-60	2.95477e-67	4.96354e-63	5.0328e-80	7.73435e-69	1.81711e-60	5.29018e-73	3.93429e-66	6.77581e-68	1.17977e-70	9.61365e-70	2.92216e-62	2.1212e-65	4.47435e-67	2.75283e-66	1.31312e-70	4.26236e-69	6.05804e-70	9.62708e-68
RIN3	5.69822e-74	1.33401e-69	1.86942e-70	6.56754e-68	5.71648e-60	1.09716e-71	6.19958e-72	5.06572e-69	5.69772e-74	1.50969e-65	1.93686e-65	3.63763e-73	2.7667e-73	7.74738e-73	1.03079e-72	3.44339e-67	2.00865e-73	9.22632e-69	1.62906e-70	1.68137e-72	3.32302e-69	3.79941e-69	3.45314e-67	3.36675e-69	1.63715e-65	1.05832e-70	1.02988e-72	9.92999e-66	7.99314e-69	1.70264e-74	1.15505e-67	7.98096e-61	1.89588e-68	7.32163e-72	2.65285e-71	9.49701e-67	5.52864e-71	8.78869e-64	2.58788e-67	4.15275e-71	3.2845e-73	6.95555e-65	2.86596e-74	3.14774e-74	9.75066e-65	4.5961e-78	8.49627e-69	1.25973e-63	3.44668e-69
WARS	6.04727e-157	2.86409e-164	1.60608e-165	1.24202e-147	1.13047e-142	1.1313e-157	5.86175e-150	2.38062e-168	4.19626e-157	3.56287e-149	8.78327e-148	1.62349e-155	2.13313e-157	2.63131e-161	7.82692e-163	2.43424e-150	6.72539e-158	1.45102e-152	2.07794e-152	3.44283e-159	1.11544e-148	4.15929e-156	2.08177e-153	6.50668e-151	4.31568e-153	2.1115e-151	5.39377e-160	6.82769e-155	1.5861e-148	1.69958e-157	3.66638e-148	3.69643e-150	1.22874e-143	4.55703e-156	3.39244e-159	1.92631e-155	3.96109e-145	2.8934e-153	1.2345e-148	8.22098e-161	1.45708e-174	9.95676e-158	4.58927e-161	1.40396e-144	7.41933e-147	1.26442e-158	5.92141e-161	1.28424e-151	2.38087e-148
HSP90AA1	4.15857e-110	1.29892e-110	1.48811e-116	7.30089e-117	4.91707e-113	3.34609e-116	4.6385e-126	1.31471e-110	8.19271e-106	3.24973e-110	1.4432e-108	9.86898e-115	1.07815e-121	3.16286e-119	3.96383e-109	7.41435e-125	4.26873e-116	1.65014e-122	7.24055e-113	1.35586e-101	5.26107e-116	1.96164e-106	8.00447e-120	3.00901e-112	8.99488e-113	1.54251e-108	8.52104e-119	7.40488e-113	5.53023e-122	2.50668e-103	9.95764e-120	2.42935e-123	1.67964e-132	2.36252e-112	3.28464e-112	4.24821e-125	6.56632e-117	8.50435e-134	3.64923e-110	1.91818e-112	4.96011e-117	1.4261e-114	4.63644e-114	4.2208e-112	3.13431e-117	9.52757e-108	2.22187e-103	4.25309e-108	3.66179e-119
ANXA2	1.40537e-117	4.72194e-125	3.1806e-115	6.06827e-121	4.46506e-123	1.78409e-121	3.27121e-126	1.70608e-125	2.72473e-127	6.18575e-122	1.74738e-137	1.21233e-128	7.63156e-115	2.04278e-121	2.30436e-120	5.71179e-129	4.34208e-128	6.35552e-124	3.42514e-123	1.93163e-124	1.35384e-129	9.28186e-121	4.41013e-128	2.27757e-132	4.11257e-119	7.72741e-121	2.59527e-114	5.27692e-132	2.09211e-124	1.2806e-139	5.06165e-126	5.39608e-123	4.90462e-139	1.35702e-120	7.82116e-131	4.72165e-139	2.41445e-124	1.26777e-127	4.38576e-124	7.26204e-127	2.15616e-136	5.20239e-133	4.09251e-123	2.73425e-131	5.15291e-130	6.19126e-128	4.59996e-113	2.7742e-124	3.05363e-128
PKM	4.1259e-67	9.8376e-59	1.19072e-62	1.73529e-61	1.14044e-59	5.82233e-55	3.94692e-58	1.16704e-60	1.89204e-67	6.25799e-58	1.01837e-62	1.6841e-64	9.06847e-67	9.69544e-55	6.2869e-60	6.3252e-54	1.34532e-63	8.75877e-60	4.66734e-60	4.58735e-71	3.50631e-57	1.2079e-59	4.91292e-56	2.47505e-62	1.46856e-59	5.01041e-57	8.12631e-61	5.79437e-59	6.13427e-61	2.56644e-67	4.5314e-67	5.44494e-49	1.88759e-60	1.97024e-62	3.64082e-64	3.2434e-55	2.14921e-54	5.19883e-57	3.09042e-53	7.88386e-65	7.0088e-64	1.57625e-55	1.4404e-58	4.65521e-60	7.12796e-62	9.29919e-59	1.18302e-66	2.49192e-65	1.3489e-62
ISG20	8.27996e-233	2.22634e-231	1.1e-245	8.94365e-226	2.26378e-236	2.64012e-223	1.29389e-229	3.7502e-239	1.99244e-237	3.72093e-227	1.2996e-206	3.52589e-225	1.32168e-234	7.51447e-246	1.80914e-231	1.59726e-244	2.37713e-231	2.30508e-230	5.29267e-241	3.04085e-215	1.84706e-231	3.9488e-228	4.65798e-214	1.33489e-236	5.1498e-227	1.33988e-232	1.22812e-222	1.00408e-233	4.22818e-221	9.18257e-226	2.66422e-227	3.93929e-248	6.07667e-231	1.21875e-230	1.29264e-225	4.90419e-241	5.95254e-224	3.75053e-235	8.13517e-241	3.96571e-227	6.73724e-244	3.24074e-243	2.22454e-229	1.8342e-231	2.85663e-229	1.75461e-234	3.53961e-230	3.16411e-231	1.00223e-230
IL32	6.47698e-48	6.27433e-51	2.63066e-55	1.20517e-56	2.68753e-51	1.11788e-46	3.28089e-49	7.24747e-49	6.3704e-48	2.94383e-45	1.10593e-48	1.19297e-44	1.00312e-45	5.33768e-41	2.02086e-47	3.00884e-48	7.05018e-45	6.44288e-44	4.21877e-49	8.94507e-47	1.03514e-48	1.63109e-48	4.49136e-45	1.45381e-50	1.82627e-44	7.75857e-46	5.727e-48	9.16041e-51	2.1769e-46	8.36958e-50	2.97626e-49	1.85262e-53	5.4726e-53	1.50076e-43	8.74793e-49	2.67495e-44	1.09868e-49	3.78566e-48	1.20373e-45	1.83505e-44	1.76216e-49	3.23395e-46	8.57172e-49	1.84625e-47	3.67225e-43	4.20419e-49	2.66859e-49	6.11505e-47	1.35033e-52
LITAF	9.52099e-93	7.8574e-93	2.22195e-91	1.02534e-85	8.09817e-88	6.41659e-83	9.64395e-97	2.0392e-80	1.47233e-82	5.75852e-87	2.53712e-86	7.02884e-84	1.32087e-87	7.28506e-85	6.51359e-85	5.97227e-92	1.51329e-87	4.32195e-89	2.27573e-83	1.30044e-83	7.90953e-74	4.16461e-85	1.71183e-86	1.28857e-95	3.91689e-89	6.45184e-85	6.36268e-90	7.27152e-90	2.74211e-84	1.12709e-90	3.10989e-88	2.84248e-88	1.28225e-87	1.63817e-86	1.84811e-87	8.68124e-93	1.2249e-84	3.72914e-87	5.85289e-85	8.39181e-84	1.77458e-93	1.07384e-83	1.68935e-91	1.26421e-92	1.00452e-89	5.49722e-83	1.83192e-77	2.44546e-87	1.73109e-83
CORO1A	1.06093e-217	5.51243e-219	6.70923e-226	3.67489e-230	1.4451e-220	2.40992e-209	5.36871e-223	3.0699e-211	5.62261e-206	7.20972e-213	7.26555e-210	1.63697e-222	8.56272e-225	2.17775e-215	1.5048e-231	9.41383e-228	6.61255e-218	4.13691e-228	3.56899e-212	1.38389e-212	1.8318e-222	5.4493e-217	1.55676e-208	2.3145e-225	1.36121e-217	7.63503e-201	4.55418e-208	3.12e-217	2.38485e-232	1.05601e-216	3.29591e-226	2.3973e-211	2.50862e-230	1.25188e-227	1.99631e-223	1.89038e-214	1.28022e-218	1.681e-215	1.7374e-218	3.89991e-215	5.19208e-247	2.36245e-238	1.07357e-216	5.71918e-218	6.46556e-215	3.38877e-200	1.4312e-207	5.47888e-231	5.66313e-229
DCTPP1	9.357e-71	9.40861e-75	1.07732e-64	5.81207e-70	6.84496e-62	1.39777e-59	6.87391e-61	3.21658e-65	8.30406e-70	2.61145e-74	1.60953e-64	1.70056e-68	2.43519e-70	3.88986e-73	6.07845e-64	6.76324e-69	2.43304e-66	5.50522e-70	3.39683e-71	5.73568e-69	1.15152e-67	6.03298e-65	3.78295e-70	2.83475e-75	9.48814e-73	4.03947e-65	4.30099e-75	7.82832e-64	4.89072e-62	1.12632e-59	6.2023e-62	1.73719e-76	2.47194e-61	2.71755e-64	4.91726e-61	2.57863e-71	7.85351e-68	1.44876e-75	1.49944e-72	3.42037e-67	7.57863e-69	1.16359e-70	8.39998e-71	3.2683e-71	1.75316e-66	1.41596e-71	3.43615e-68	7.31653e-70	1.09377e-70
PRR14	1.17922e-62	7.11119e-75	8.18635e-64	2.21343e-71	1.02826e-66	2.03728e-72	6.49659e-71	6.95032e-70	2.62874e-67	2.70172e-68	5.11661e-67	1.44932e-75	3.31415e-72	1.22574e-66	6.1486e-74	6.63613e-68	8.17295e-72	2.50617e-82	2.41099e-69	7.88202e-78	9.70673e-66	1.15651e-66	3.27185e-68	4.14061e-67	2.84055e-70	6.43377e-83	1.11048e-71	4.38797e-68	1.90322e-68	1.41224e-74	2.68731e-70	3.32442e-72	4.37902e-75	5.77777e-63	2.69105e-70	8.19105e-76	1.42603e-73	6.53708e-69	1.41833e-61	1.9081e-69	5.63283e-77	7.24335e-67	8.65185e-75	3.39688e-75	1.12592e-69	1.57674e-75	3.28973e-71	1.66145e-73	8.12305e-71
MT2A	1.64135e-193	1.25663e-184	4.32419e-183	2.32469e-189	1.88365e-182	3.70256e-193	2.7511e-187	1.7854e-198	4.94332e-199	4.94907e-189	3.94522e-185	8.92697e-192	4.92658e-201	6.01565e-206	3.12042e-187	1.53611e-204	4.07266e-187	2.8869e-180	6.47793e-197	2.49536e-184	1.44887e-192	4.3161e-182	2.12034e-193	2.66886e-182	3.00294e-186	5.20254e-198	2.23604e-198	1.25668e-188	5.95992e-180	5.15801e-190	4.36875e-191	1.33083e-190	6.82987e-197	6.60262e-200	1.8237e-183	3.67444e-189	1.60122e-184	3.47242e-193	5.14264e-187	3.65338e-196	6.43692e-198	1.41326e-190	3.32517e-186	8.24939e-205	2.57494e-189	1.22412e-187	8.80001e-188	1.35411e-191	4.42667e-196
COTL1	1.62111e-42	3.225e-46	6.83868e-44	2.02457e-41	7.64714e-49	8.22977e-45	5.3965e-51	2.37849e-42	2.39992e-41	2.01812e-37	5.2502e-34	3.84555e-38	1.10645e-42	3.03312e-39	1.14955e-45	6.83809e-45	6.94267e-43	2.35952e-44	7.34346e-42	2.54673e-47	1.96176e-38	1.37853e-39	1.50411e-48	1.17662e-38	4.43452e-41	1.48274e-39	9.15268e-40	2.46503e-38	1.22729e-47	1.23225e-41	3.65915e-41	3.27437e-45	1.77375e-39	3.45673e-41	3.26869e-45	1.15055e-42	2.03835e-40	2.56765e-41	4.16505e-46	1.51526e-39	1.92917e-40	2.23936e-48	3.07664e-44	7.79758e-47	6.13666e-43	2.90349e-48	7.1059e-41	1.61004e-41	2.1653e-39
MVD	2.48289e-41	4.25145e-47	6.66992e-46	6.27434e-40	1.79547e-41	2.33829e-43	3.00252e-42	1.27668e-49	1.53477e-46	2.60811e-51	9.38075e-47	2.80183e-43	5.15791e-48	9.3985e-44	1.08201e-43	4.26669e-50	1.38607e-36	6.99686e-44	8.23745e-47	6.92447e-51	1.21232e-44	2.65484e-46	2.05542e-45	3.7104e-49	3.84998e-43	1.41992e-40	3.26436e-41	2.12757e-44	8.25113e-44	2.87024e-43	2.86729e-44	4.62296e-46	1.53139e-44	1.55033e-44	4.67347e-47	5.20178e-46	8.10418e-47	3.50489e-46	6.18031e-49	5.02485e-45	4.22511e-45	1.09828e-41	1.89817e-46	6.55266e-48	4.12358e-40	1.8772e-42	1.56555e-40	8.65989e-48	1.99195e-42
APRT	1.93701e-86	5.35442e-97	4.77372e-91	6.86976e-93	1.13358e-87	6.77854e-92	7.54819e-88	2.46608e-87	4.68115e-94	1.31957e-85	9.69379e-80	2.08652e-92	3.29128e-97	1.43374e-94	3.8597e-86	3.24871e-92	1.52439e-89	9.4163e-91	1.75297e-88	2.96584e-100	3.24985e-98	5.1508e-87	2.04061e-89	9.79121e-95	4.85385e-87	5.96566e-78	3.38444e-95	9.21537e-96	7.72469e-94	8.31927e-90	9.96798e-84	1.01259e-92	8.9991e-93	2.71387e-93	3.1582e-94	1.64401e-93	6.83039e-91	5.03348e-83	1.99262e-101	6.56717e-92	5.99068e-98	7.31125e-91	1.3731e-80	2.93044e-91	1.17833e-98	1.50427e-89	2.77612e-84	1.09866e-90	2.14792e-96
RPL13	7.80056e-111	4.79539e-108	6.22566e-109	8.06938e-98	4.06541e-103	1.86534e-106	1.5326e-106	1.9485e-97	1.30383e-106	1.67554e-103	9.72762e-88	6.40727e-111	1.63423e-110	8.29092e-93	4.17979e-112	1.72161e-102	9.77021e-100	1.31175e-95	7.59293e-102	2.39189e-103	5.63233e-104	7.89175e-88	1.50009e-90	2.9859e-103	8.66505e-104	8.65165e-104	3.40282e-103	2.84909e-100	1.79509e-92	6.73386e-95	1.87862e-103	5.3571e-102	1.98928e-90	1.13473e-99	3.31696e-106	1.20678e-94	2.11346e-97	7.91966e-97	6.35174e-101	1.55317e-102	1.58019e-113	6.04898e-98	3.27193e-102	7.41578e-96	3.4875e-102	4.06405e-106	2.49776e-103	6.06792e-105	3.20629e-102
PFN1	1.71814e-69	8.78315e-78	9.52537e-75	7.05414e-76	4.73837e-77	6.36354e-63	1.98843e-78	8.35704e-68	2.29089e-67	2.01252e-69	4.66162e-69	5.17908e-66	1.16124e-60	2.72752e-64	3.45474e-73	6.77541e-76	1.04303e-75	1.4387e-76	4.94483e-60	5.20959e-66	3.22569e-61	7.21295e-62	4.97646e-75	1.82784e-70	9.0543e-64	3.11818e-65	3.55521e-66	3.2022e-71	2.05697e-69	9.21497e-63	3.14118e-71	4.87848e-68	5.57309e-74	1.00331e-62	3.26445e-65	6.48216e-73	5.47687e-72	3.06414e-78	1.42584e-59	4.08053e-70	6.64874e-76	7.07371e-76	5.97923e-70	6.38883e-71	1.15923e-64	1.89392e-66	2.936e-65	8.69051e-64	7.21552e-76
C1QBP	5.74525e-96	2.00831e-79	1.42689e-85	1.47184e-89	6.76622e-86	3.14035e-90	7.43383e-90	1.53181e-84	1.02763e-84	2.18909e-93	2.9261e-84	4.28436e-83	1.77942e-87	1.82138e-85	9.15663e-81	8.68904e-78	4.9443e-86	8.34034e-97	2.13976e-97	2.36468e-94	2.66016e-85	1.27592e-78	4.24004e-95	3.3776e-90	2.40854e-93	2.34355e-83	1.25655e-89	3.07265e-84	1.11624e-89	3.04727e-89	3.1225e-86	2.26009e-90	1.91221e-89	8.9858e-84	2.56321e-88	2.40559e-87	6.24377e-91	1.38673e-97	1.30502e-91	1.26157e-93	3.00392e-88	5.51497e-89	8.34912e-93	1.15528e-91	3.22008e-83	7.51288e-84	1.08112e-73	4.98076e-83	2.24182e-80
EIF4A1	2.57693e-88	7.04415e-94	5.29665e-99	1.9541e-91	9.71383e-93	6.51251e-88	4.09273e-98	2.50843e-87	1.69839e-84	2.46378e-90	3.3476e-87	3.29507e-86	4.17315e-92	1.08113e-86	1.148e-88	2.15899e-96	2.46917e-91	4.87596e-93	1.77414e-95	6.83362e-83	5.09598e-85	6.58496e-93	1.20396e-99	6.90455e-77	9.13758e-84	8.91267e-95	7.46696e-85	2.27591e-90	6.73898e-87	2.80529e-86	4.29025e-86	1.1042e-89	3.37949e-104	9.01302e-93	8.41602e-96	4.77134e-91	1.55026e-96	2.89481e-100	1.22336e-92	2.87841e-87	5.1836e-99	1.29146e-94	7.05332e-93	6.63664e-97	4.45955e-97	3.03018e-99	7.95573e-83	8.9543e-104	1.15117e-89
SLFN5	7.23831e-52	9.42867e-56	4.7701e-56	9.48584e-56	6.50383e-50	8.90373e-55	2.79607e-56	1.80333e-55	4.75404e-65	3.47023e-59	6.5462e-60	1.07862e-58	2.9792e-58	5.53046e-54	8.59996e-63	1.60463e-52	4.44903e-62	5.99461e-51	1.19694e-54	1.71632e-61	1.03825e-58	3.08467e-58	3.0417e-53	1.14664e-63	5.94156e-53	1.64784e-59	7.24755e-68	2.44717e-57	3.55759e-65	5.28869e-55	2.80548e-57	2.03675e-53	1.94664e-64	2.22982e-58	3.32393e-58	3.34579e-56	2.07125e-55	8.54789e-62	4.61981e-54	1.43866e-52	1.36263e-59	2.29607e-57	1.52657e-55	1.70455e-54	2.89322e-59	4.00766e-56	9.90413e-59	3.18429e-57	4.8327e-59
CCL3	3.93433e-203	3.1208e-196	1.9046e-203	2.56623e-206	1.00422e-216	1.46478e-199	9.15618e-206	1.90286e-209	1.21559e-199	1.01219e-217	1.49813e-199	9.5633e-221	1.41249e-210	3.64125e-218	4.44318e-209	1.18225e-219	1.09291e-206	1.07637e-214	5.55758e-210	3.70914e-196	7.5368e-213	1.69538e-213	3.07976e-195	6.16934e-212	2.78482e-195	1.19509e-189	1.40757e-201	1.3226e-204	2.8546e-205	2.12966e-205	5.43692e-211	2.95965e-205	9.92777e-212	1.95133e-222	6.27496e-208	1.16472e-212	1.87235e-217	2.80869e-214	1.46e-206	4.85437e-209	4.38284e-209	8.94712e-211	3.45685e-219	8.6884e-217	1.64211e-211	6.43829e-197	5.02355e-200	5.06404e-223	4.93051e-212
CCL4	5.13452e-299	1.97699e-270	7.10122e-281	1.74694e-287	2.83206e-295	1.46833e-265	1.05318e-291	1.21512e-280	3.28635e-270	1.33482e-297	1.18681e-284	3.61687e-293	4.15812e-281	5.925e-308	8.99485e-292	2.10922e-301	1.3637e-283	1.65254e-297	2.1752e-282	3.84351e-271	9.60962e-299	3.33728e-294	2.38179e-278	2.36657e-291	2.60512e-276	4.81255e-283	5.87505e-283	1.37288e-277	3.81414e-286	1.75846e-292	5.66326e-299	7.82088e-285	1.32326e-299	4.52491e-301	2.75348e-284	1.62211e-302	5.8364e-296	1.32788e-290	4.31924e-277	2.98016e-297	3.51285e-290	2.2182e-300	2.15023e-295	1.44465e-292	2.36307e-301	8.48724e-280	1.60216e-276	3.63386e-285	1.41371e-296
CISD3	7.10535e-69	1.79511e-65	2.25076e-71	1.54185e-71	5.51457e-66	6.04227e-63	4.70039e-75	8.03087e-78	1.53152e-62	2.21224e-70	1.50777e-74	1.67988e-70	1.60486e-73	2.83833e-72	7.26061e-70	1.33193e-69	4.78046e-72	1.91249e-67	3.69518e-65	1.36633e-65	6.13635e-63	2.86793e-68	7.27411e-68	9.29977e-66	1.34191e-67	1.35132e-71	4.04839e-74	3.96251e-73	1.38636e-67	3.80303e-69	5.25785e-70	9.8977e-74	2.74766e-68	4.86297e-63	4.11624e-64	5.51257e-75	3.14985e-68	5.13636e-69	1.7341e-76	5.53467e-64	1.66928e-68	6.58269e-73	4.55847e-70	2.18281e-63	4.31881e-73	4.51218e-70	3.40886e-65	1.07694e-69	6.75514e-75
STAT5A	2.62445e-39	7.97401e-36	4.54712e-37	3.03569e-37	3.22747e-31	1.33667e-34	3.03419e-36	6.3721e-33	7.93065e-39	1.34372e-37	6.02354e-38	3.54759e-33	3.7885e-37	2.68038e-36	3.40393e-41	9.55715e-35	3.40814e-37	8.04301e-36	4.74719e-38	9.21854e-35	4.03073e-35	3.92027e-34	4.45369e-34	8.02027e-43	8.80699e-33	6.80984e-37	1.59909e-32	3.74724e-39	5.52364e-39	6.7742e-37	1.287e-37	5.17708e-38	1.19102e-38	1.82739e-34	4.95643e-40	8.09436e-36	6.83545e-37	1.05991e-38	1.63353e-33	1.11072e-39	8.31462e-39	9.41562e-39	4.45264e-35	5.37007e-41	5.98728e-38	1.46046e-39	5.41534e-38	1.43301e-37	2.24682e-35
IFI35	6.31657e-47	5.13772e-43	1.56246e-40	7.43089e-36	1.48251e-42	3.55677e-36	1.6826e-33	1.43008e-40	1.70707e-46	3.80293e-42	1.32497e-38	1.09841e-39	2.27807e-47	4.42691e-42	1.17615e-42	2.09216e-44	1.03843e-35	3.4986e-39	2.77184e-41	3.07611e-39	2.024e-43	3.32768e-43	2.06494e-42	2.17994e-44	1.31691e-40	4.0301e-40	1.46882e-41	5.36097e-42	1.55594e-36	3.10157e-37	1.09794e-38	3.44661e-43	1.55924e-42	3.41995e-38	6.54248e-50	1.30465e-43	5.33314e-38	4.07709e-46	4.23104e-41	2.5674e-43	1.63033e-40	2.01007e-41	9.24795e-35	2.81758e-41	1.09763e-40	1.00953e-42	4.03213e-42	5.31945e-47	4.07018e-39
CTD-2020K17.1	7.81776e-67	2.23485e-66	2.36226e-65	5.12239e-69	1.49052e-70	2.76463e-64	2.41898e-65	1.49615e-58	1.26284e-75	1.03097e-71	6.16706e-72	2.26227e-64	5.67583e-66	3.98172e-65	6.1592e-72	8.89742e-74	7.57613e-73	8.59427e-78	2.52294e-63	1.5526e-73	2.0715e-66	6.77275e-68	1.78891e-73	6.26632e-70	7.87376e-69	1.54482e-75	3.81853e-68	3.90818e-70	3.12904e-66	5.54972e-72	2.0821e-66	4.42146e-68	5.39017e-74	3.71819e-65	5.87097e-69	2.03457e-74	8.82439e-75	4.19408e-76	9.37779e-70	7.52409e-75	2.37866e-68	1.15992e-70	3.60025e-57	8.32401e-69	6.58494e-68	8.93658e-66	8.51257e-61	3.55103e-61	5.03073e-69
TBX21	7.15915e-70	2.026e-77	1.18177e-76	4.86836e-77	6.56441e-79	3.90444e-77	1.31316e-69	6.23137e-78	4.7371e-83	4.47984e-75	1.22273e-77	7.34207e-82	2.62536e-85	5.63631e-82	6.03919e-71	6.15151e-70	1.44684e-74	3.61562e-77	7.24847e-79	5.14456e-78	6.67005e-75	3.10055e-80	7.37376e-76	4.54176e-79	3.20219e-71	1.65111e-74	1.26849e-76	4.36505e-85	2.53994e-79	2.05097e-76	7.19974e-76	1.29131e-86	1.97727e-81	3.51731e-82	6.57211e-86	8.82294e-76	2.07715e-66	3.03178e-75	1.03585e-76	3.86184e-74	2.59181e-83	1.15782e-81	1.2826e-71	9.6928e-73	2.70162e-75	3.56403e-82	7.89933e-78	6.02544e-85	2.2846e-77
HOXB2	9.65621e-49	1.12116e-51	2.67117e-46	3.7899e-41	2.54021e-51	1.36965e-52	3.05254e-44	4.70855e-49	3.50825e-44	6.98274e-47	4.98584e-47	9.62785e-50	2.97949e-37	7.05632e-49	2.75555e-48	9.47823e-45	8.77791e-47	6.8898e-46	2.65166e-43	2.72181e-42	4.56208e-39	9.54674e-48	6.74449e-55	1.11943e-48	5.35487e-45	1.78571e-43	4.96724e-54	2.98323e-43	1.5139e-42	2.0937e-48	5.4579e-44	6.07298e-43	1.04632e-43	5.44639e-52	8.79028e-45	5.85852e-48	1.7331e-43	2.23508e-47	3.46736e-40	8.45978e-49	8.71805e-49	1.30893e-46	8.8227e-52	1.15234e-45	9.00301e-44	1.15969e-48	1.33726e-48	1.52353e-44	8.48473e-49
NME1	7.44367e-118	3.75194e-116	2.03563e-114	6.10886e-113	7.22851e-125	1.74369e-126	2.08158e-112	2.53167e-111	1.05693e-109	1.12398e-121	2.969e-114	5.46829e-114	3.8274e-126	2.70858e-126	2.72727e-108	4.60083e-118	3.61833e-118	9.03296e-120	4.48338e-118	1.6805e-125	3.15274e-128	4.29501e-109	1.0173e-117	7.71328e-118	7.01552e-116	1.07143e-114	2.51874e-119	1.86296e-113	2.75926e-115	6.11951e-111	8.35631e-113	5.54535e-118	1.63679e-121	2.7254e-113	9.35129e-117	7.35816e-118	7.90756e-126	1.87654e-127	2.40933e-115	5.07984e-112	1.52648e-111	2.50214e-118	3.92979e-125	3.20075e-123	4.18488e-118	1.24057e-120	3.02037e-110	1.68133e-115	2.59289e-116
NME1-NME2	5.00565e-85	8.8298e-92	8.44118e-86	2.61394e-86	3.55045e-87	1.86697e-89	4.23868e-88	1.2054e-84	7.04867e-89	8.0373e-88	6.17703e-83	1.5819e-89	9.48888e-100	6.47448e-88	5.06189e-78	6.18508e-90	2.84961e-81	6.30505e-89	1.52079e-93	2.95366e-79	6.24457e-93	2.48239e-78	3.38415e-86	7.07837e-82	2.54808e-85	4.8526e-80	3.40081e-88	5.87877e-84	1.23167e-88	1.44786e-78	1.97159e-83	1.39128e-88	2.45266e-85	8.32182e-86	5.42672e-84	6.99377e-91	1.92159e-94	2.61573e-100	1.46016e-93	4.2434e-92	9.5105e-84	6.2115e-87	3.6483e-85	1.28828e-83	3.11204e-87	4.28699e-82	6.87494e-79	1.07789e-79	8.91236e-86
RPL38	1.63181e-292	8.84897e-269	4.30379e-280	1.87366e-296	6.74476e-287	1.92967e-289	6.26823e-291	5.50401e-278	4.9683e-277	8.8932e-285	3.54216e-284	3.24783e-273	8.21236e-293	5.5627e-275	8.1316e-283	2.69836e-292	8.95326e-279	1.61461e-294	7.5726e-298	1.33188e-262	1.89292e-281	3.22655e-288	5.24219e-305	1.93653e-284	1.04001e-286	5.13829e-274	3.89447e-290	2.21595e-299	3.36259e-282	1.61716e-278	3.15056e-293	1.08443e-275	1.04347e-287	9.95923e-298	3.49985e-282	4.34353e-286	3.01443e-285	4.61263e-275	6.46911e-285	1.47383e-285	5.39815e-292	5.08518e-285	5.75582e-288	1.24061e-291	2.38252e-289	8.48613e-277	1.25963e-280	8.07066e-281	1.21595e-290
CD300A	4.02892e-52	1.57276e-47	4.39899e-54	2.75612e-52	2.01507e-55	4.17068e-48	2.02086e-43	5.29486e-54	9.52445e-51	1.24415e-55	3.11849e-50	2.44144e-54	1.7982e-47	5.75103e-49	9.21066e-48	6.58238e-56	6.07816e-47	2.06213e-54	5.63485e-51	5.84596e-55	1.70008e-59	5.57135e-49	2.60356e-51	2.661e-49	8.72838e-54	3.82881e-51	5.92835e-56	2.45825e-52	5.05503e-45	3.13212e-49	1.12013e-54	2.11928e-47	6.81676e-45	8.78598e-47	3.4844e-46	3.00654e-57	4.48042e-53	1.46784e-51	2.50506e-48	1.55811e-44	2.10052e-53	2.97453e-52	1.16848e-45	1.96148e-58	3.76947e-51	3.63388e-47	3.47581e-60	1.28728e-45	2.0833e-44
WBP2	2.54502e-74	1.16833e-83	4.88744e-75	1.07685e-81	2.06518e-83	2.55453e-73	6.78315e-84	1.02842e-74	1.39337e-77	1.99284e-89	2.77927e-85	3.50967e-86	2.69743e-71	8.96677e-85	1.68888e-79	1.1122e-92	1.62592e-86	2.32319e-80	1.39385e-81	5.4953e-86	1.4775e-79	3.73302e-90	2.40714e-81	7.01768e-92	4.34653e-85	7.45256e-89	1.45951e-86	7.42696e-81	1.6417e-77	2.4406e-73	1.1822e-82	5.91023e-82	6.16251e-83	3.21037e-87	2.123e-84	6.75302e-83	3.17295e-90	3.29045e-86	6.07525e-77	2.94562e-78	1.12455e-91	2.22466e-82	3.14549e-72	7.05662e-83	1.10822e-82	3.64992e-73	1.19856e-84	5.82703e-88	5.77612e-77
2022-09-09	4.56471e-59	4.7582e-53	9.31752e-59	1.37249e-66	1.7281e-55	1.24352e-58	3.50436e-61	1.82793e-56	3.47421e-62	6.77683e-64	5.6079e-65	1.15684e-59	2.96234e-64	1.11148e-55	3.30972e-60	1.5947e-55	1.54842e-56	4.32184e-62	4.05948e-53	3.57074e-58	3.04947e-56	1.28878e-63	7.12604e-61	9.04988e-55	4.84198e-65	4.10687e-60	5.00371e-57	1.09798e-60	3.25513e-58	1.35646e-62	8.67724e-67	9.5136e-58	1.25348e-59	3.79759e-65	5.19035e-58	1.47342e-65	2.1112e-63	1.72393e-59	8.26381e-49	8.29457e-61	5.34493e-63	6.52011e-63	3.06617e-60	2.91028e-65	3.15954e-57	1.84848e-58	1.31588e-59	4.02176e-62	2.49169e-64
ACTG1	8.04413e-43	7.13724e-48	7.61568e-46	2.70268e-49	1.40825e-50	1.51728e-40	2.34814e-46	1.02817e-45	1.10396e-43	1.40525e-49	9.12625e-43	1.49408e-50	1.87472e-42	2.39179e-50	8.42412e-46	1.02336e-44	2.85908e-41	9.68012e-56	7.2308e-47	1.17843e-37	1.23069e-44	6.27627e-45	4.19113e-45	1.19856e-42	1.8955e-45	4.44876e-38	5.45707e-44	1.57567e-44	3.16655e-49	2.9203e-46	2.14006e-49	1.03642e-43	3.85015e-44	3.93812e-51	3.39405e-44	3.21842e-48	2.65807e-48	1.3691e-50	2.85793e-45	2.05934e-42	1.22256e-51	8.38357e-42	3.68771e-49	3.63752e-45	2.65335e-42	1.29914e-42	8.00886e-44	2.08585e-43	6.28343e-46
CD7	4.66674e-30	1.90345e-35	6.2238e-29	1.04233e-27	1.82049e-24	5.60985e-27	1.80711e-30	1.66188e-25	1.42548e-29	1.42179e-31	3.46798e-30	3.16783e-36	1.12197e-30	1.84548e-24	3.63763e-28	1.55815e-26	5.48142e-28	4.97355e-22	3.20532e-29	4.05128e-29	9.82735e-28	6.42446e-29	1.40753e-26	4.09512e-29	2.50856e-30	4.65804e-29	2.00499e-27	3.02659e-29	3.61234e-30	5.70855e-26	4.94823e-24	2.8164e-25	1.0439e-32	6.68037e-36	8.62628e-32	2.16159e-26	9.89663e-26	1.72272e-24	1.25739e-26	3.22363e-26	2.34661e-22	2.55013e-28	1.02713e-24	4.4299e-33	3.44975e-28	4.89438e-25	1.67463e-24	3.40535e-31	3.28523e-27
MYL12A	8.7844e-161	1.33781e-145	3.41188e-151	9.22847e-154	4.98238e-146	7.28086e-146	1.36721e-155	7.6218e-141	2.59508e-137	7.40348e-145	3.53577e-148	5.19522e-142	1.09347e-141	3.21485e-149	1.64529e-153	9.58186e-144	1.11545e-148	1.67612e-156	1.37543e-144	1.30845e-141	5.11317e-145	3.04594e-153	3.19642e-134	4.89045e-159	3.26228e-146	6.25834e-134	9.83804e-147	3.06585e-146	5.93736e-151	8.24286e-159	2.79281e-161	7.92264e-143	8.0555e-156	3.7514e-149	3.62408e-150	1.45042e-153	4.75099e-155	3.22031e-150	1.78757e-140	3.52237e-160	4.24138e-160	3.63695e-143	2.08032e-149	8.03241e-157	7.3834e-146	1.51712e-133	4.67932e-151	3.30503e-145	5.46437e-159
LMAN1	4.0718e-51	2.5963e-47	1.40272e-49	2.11994e-59	1.90402e-53	7.7911e-50	1.63671e-47	1.49641e-53	5.46601e-49	1.88854e-53	7.73967e-59	1.39119e-51	1.11813e-45	7.21224e-55	1.69705e-56	1.37146e-52	5.08085e-56	9.45708e-58	1.22751e-56	8.82336e-57	1.69771e-61	4.5958e-60	1.18916e-55	4.65936e-55	1.18426e-50	5.76272e-47	1.74373e-53	4.20114e-57	6.976e-53	1.4017e-58	3.56342e-52	3.9678e-58	2.81682e-49	2.04713e-54	3.2835e-52	3.35893e-49	4.23225e-53	1.02485e-53	1.20672e-54	7.71943e-58	9.85858e-54	3.7819e-49	4.2867e-58	2.15992e-56	6.82789e-52	4.09828e-52	4.82796e-56	1.54342e-51	3.43224e-53
BCL2	5.43295e-32	4.05352e-29	6.95258e-29	2.49344e-29	5.6333e-30	5.67269e-26	1.25019e-24	8.98619e-32	6.65425e-34	2.90813e-33	7.56526e-29	1.67368e-31	2.49393e-32	3.34945e-31	1.63648e-29	1.82787e-31	2.03e-32	2.55259e-31	3.39031e-28	4.11221e-29	8.96475e-32	2.68011e-38	1.38392e-23	4.74523e-30	6.48928e-25	1.37381e-27	7.31406e-33	5.80279e-32	4.84585e-31	4.76913e-35	7.97296e-31	1.34281e-30	1.49176e-30	5.4522e-30	7.219e-29	6.8074e-31	6.87195e-31	4.89302e-30	5.57055e-30	2.18551e-28	8.97934e-33	6.0277e-36	8.55255e-30	4.89428e-29	1.15884e-29	6.56552e-25	1.38002e-29	3.91808e-31	1.24068e-33
ROMO1	1.66122e-107	2.07157e-93	5.65007e-102	1.81073e-101	3.6942e-97	2.66445e-90	4.33252e-104	3.92355e-100	2.41538e-102	2.64659e-98	9.89251e-104	4.87903e-105	1.51476e-103	9.58488e-96	7.95423e-91	2.74894e-109	8.01887e-115	2.77356e-93	2.10964e-104	2.13118e-103	1.40604e-104	1.59002e-106	1.76303e-103	5.55052e-105	8.45799e-96	4.47906e-103	4.73178e-107	9.90779e-98	6.7963e-102	1.95571e-103	1.56671e-98	6.39326e-106	1.13057e-106	4.93513e-111	2.63675e-102	8.84593e-96	2.64227e-97	5.21838e-91	6.54903e-100	3.5735e-100	1.62514e-96	1.76188e-106	4.69195e-108	6.22415e-97	1.04112e-110	1.54774e-112	5.84742e-89	6.59756e-102	1.4195e-104
SAMHD1	3.68199e-72	9.99082e-71	2.93813e-67	5.93469e-71	2.60524e-71	5.65593e-75	2.14932e-66	4.25872e-65	5.78368e-71	2.10677e-72	2.73448e-70	1.06413e-65	3.06116e-67	5.37885e-63	3.80121e-76	5.10272e-71	5.99292e-75	2.36111e-67	7.92762e-68	2.17222e-80	8.36423e-64	1.16221e-71	3.35814e-66	5.04871e-73	1.00087e-67	4.86734e-65	7.98477e-72	2.227e-69	1.90457e-72	1.59027e-72	4.89044e-77	1.80758e-62	1.67632e-59	1.65354e-75	3.28486e-65	9.37373e-65	7.7576e-68	4.12885e-67	1.05531e-66	2.72104e-69	9.57758e-66	1.80709e-72	5.34321e-67	9.3862e-63	2.21882e-66	2.5893e-71	1.18796e-71	3.08002e-77	3.22112e-73
ATP5E	6.12644e-307	3.79116e-295	1.15900288345025e-313	9.73521e-303	1.95342e-296	2.1369e-306	5.45789217831845e-314	0	9.60613e-301	3.78967642635575e-315	0	1.62349e-305	6.76155e-297	4.92960915057146e-317	4.77654366096467e-317	9.448737175353e-314	1.19726e-306	6.49894e-306	1.6156e-304	2.56514e-308	5.48866e-303	3.30515984353578e-310	4.325e-307	2.38643e-298	1.68197994101928e-313	4.83939055022675e-315	3.34399e-307	3.37671e-300	1.94798345155458e-316	9.4810844138825e-310	1.05093e-292	1.5662201127706e-316	2.02528152380601e-315	9.00385232981088e-320	1.23692e-301	8.92596e-301	3.41379e-293	2.2764180336429e-310	4.38483505496322e-310	7.13613822177656e-315	6.96006e-301	4.01446564921346e-311	5.65633e-298	8.2988e-297	1.66313307732252e-313	5.45045e-303	2.21844e-298	5.09259e-306	6.65423e-299
RPS21	0	0	0	0	0	0	0	0	0	0	0	0	0	0	0	0	0	0	0	0	0	0	0	0	0	0	0	0	0	0	0	0	0	0	0	0	0	0	0	0	0	0	0	0	0	0	0	0	0
GPX4	2.72548e-52	2.41162e-46	1.4584e-56	4.92919e-51	2.01056e-56	6.5079e-50	1.75274e-53	2.58903e-47	1.42875e-44	8.49759e-52	1.76155e-49	3.41741e-50	2.60489e-48	5.93739e-50	1.81554e-47	2.38281e-54	2.2055e-54	1.94386e-49	2.88193e-45	9.3926e-51	8.50626e-46	8.73189e-46	2.54072e-49	6.70264e-51	5.40927e-50	4.76162e-43	3.29713e-50	6.01575e-54	8.03558e-56	3.48478e-50	2.38746e-61	6.78502e-54	1.5864e-54	9.62695e-50	9.86218e-62	1.17649e-49	3.54847e-56	4.44614e-57	1.84313e-54	1.92824e-52	3.38553e-56	6.32465e-52	5.70437e-48	2.10167e-48	2.17433e-45	8.58853e-48	6.19897e-49	1.74475e-52	2.66187e-54
UQCR11.1	1.58992e-74	1.73935e-77	5.51644e-81	1.13916e-71	7.68341e-79	1.82818e-76	3.70624e-78	3.00336e-72	2.38579e-74	2.42364e-70	1.22404e-75	2.54957e-83	7.67041e-80	2.57686e-79	2.93166e-75	3.08835e-76	1.14387e-81	1.85406e-80	8.27773e-77	9.18378e-81	1.90768e-74	3.11439e-81	2.16755e-70	1.53691e-75	2.19334e-80	5.83072e-74	8.54011e-81	1.78464e-71	3.04448e-77	4.8776e-76	9.74676e-76	1.43853e-69	1.11004e-78	2.43435e-73	1.49093e-73	2.25856e-78	6.37546e-77	6.8608e-74	2.61673e-78	1.6647e-75	1.02002e-77	3.05892e-73	2.99502e-68	8.52374e-74	2.03347e-81	3.72207e-72	8.28541e-79	7.96284e-79	2.01639e-78
EBI3	2.39526e-36	5.68882e-36	6.87868e-38	3.49934e-41	4.71597e-41	2.35678e-40	7.42919e-46	4.10506e-45	5.3376e-38	1.04195e-44	4.93037e-38	1.43943e-37	1.37359e-42	6.0355e-40	6.30261e-41	2.13637e-35	4.26442e-41	4.36742e-39	5.07358e-37	1.34155e-50	5.60908e-38	1.02619e-40	1.28774e-32	7.55948e-44	2.60931e-41	2.90658e-39	3.12584e-42	1.66695e-37	1.30989e-42	7.98104e-38	1.68307e-43	8.88011e-35	5.60529e-42	2.60145e-40	1.7013e-43	2.61649e-32	3.70323e-47	2.61559e-36	1.47789e-40	4.99693e-40	1.0241e-41	6.1253e-41	4.06199e-35	6.12007e-36	1.23183e-43	2.25243e-45	8.30913e-42	1.76154e-39	7.03782e-40
RPL36	2.14756e-307	6.67818e-298	4.93765409262814e-314	2.51174126536326e-310	1.18197e-305	6.32908e-286	1.47442133634202e-314	5.67957e-306	0	1.29767161835502e-312	1.48020552362684e-310	3.48625e-305	9.8562e-298	8.37429e-308	2.95331949610864e-311	0	9.59708e-304	2.01432e-299	1.18121538714789e-315	4.06187e-296	1.47853e-300	1.53868e-305	3.0112e-296	1.59656e-292	1.34806e-304	1.30531e-302	6.30269663086761e-319	0	1.87702e-303	1.40470483189097e-311	3.00675e-302	0	8.8026162302396e-316	5.07696304645282e-313	1.38640038276819e-311	1.86658661188113e-310	2.27925e-305	3.20233e-297	3.22644e-287	5.32248e-308	1.13822e-290	1.72367e-292	5.85479e-298	3.01012100983559e-311	1.52758e-301	1.18313e-300	2.79597e-304	6.17653e-297	2.80497011630598e-314
PET100	6.74642e-105	1.0883e-107	2.08039e-102	1.21401e-105	2.9562e-98	1.95919e-106	4.54734e-100	1.23724e-97	5.48103e-113	1.87751e-111	1.17177e-103	4.30082e-113	4.19345e-118	1.07085e-105	9.02176e-99	3.88836e-112	1.58445e-99	2.50481e-96	4.55984e-106	2.32851e-105	3.06964e-115	1.77903e-109	1.03412e-99	1.99768e-104	3.15296e-114	1.17217e-99	1.02609e-106	4.03523e-111	2.1604e-103	3.12136e-105	9.27518e-102	3.08124e-98	3.42826e-93	1.99296e-108	4.66441e-108	1.17107e-107	6.17369e-107	3.82554e-100	4.6766e-105	2.54323e-104	1.36489e-112	2.24614e-108	4.58411e-106	1.42046e-102	3.0451e-117	6.53325e-109	4.9596e-110	2.44222e-117	7.71824e-104
RPS28	0	0	0	0	0	0	0	0	0	0	0	0	0	0	0	0	0	0	0	0	0	0	0	0	0	0	0	0	0	0	0	0	0	0	0	0	0	0	0	0	0	0	0	0	0	0	0	0	0
UBL5	8.57948e-90	3.63814e-91	3.55317e-93	2.69136e-90	2.6079e-89	1.12668e-79	2.02588e-85	4.27635e-82	2.93838e-81	3.19909e-83	1.03035e-84	1.39e-88	1.75686e-89	9.66221e-85	6.49458e-85	1.27806e-88	9.49392e-84	6.36604e-91	1.69583e-91	6.89921e-91	2.77479e-91	3.89173e-88	9.6471e-91	6.43573e-92	5.50707e-88	1.76508e-83	1.76501e-84	6.34622e-94	8.79778e-95	4.53403e-82	9.29519e-73	1.72877e-78	1.27223e-81	8.02815e-93	1.58694e-87	4.22485e-83	7.78057e-83	2.21516e-95	3.2392e-87	1.0014e-91	6.97263e-88	4.36183e-80	7.62418e-81	1.28265e-83	8.85522e-81	8.58373e-83	1.21537e-89	2.84347e-78	4.22634e-78
C19orf66	1.10668e-48	1.68316e-48	5.60784e-50	5.49831e-45	2.66758e-51	4.46263e-45	1.49022e-45	3.18841e-52	3.70822e-48	1.50723e-43	4.35872e-50	9.41359e-52	3.76036e-53	2.17218e-41	1.23497e-47	8.55293e-48	7.934e-50	3.33519e-59	4.14833e-55	1.33439e-51	3.52855e-54	5.63279e-49	5.2768e-47	1.2468e-41	4.77532e-53	2.74471e-44	1.67118e-49	1.59464e-56	3.15387e-44	5.25654e-43	1.91599e-44	7.31426e-57	1.97129e-47	1.59744e-49	4.58745e-45	7.01589e-54	3.11024e-45	2.89527e-51	3.02515e-48	5.07934e-48	6.92692e-50	3.62497e-46	5.8341e-49	8.31233e-57	4.63237e-49	1.17368e-52	1.10945e-50	2.1004e-53	6.03719e-57
S1PR5	6.40467e-98	7.01239e-101	1.38842e-95	1.61717e-88	3.98325e-100	1.40295e-87	9.93705e-104	1.05995e-97	3.02621e-94	1.70726e-96	2.73877e-87	2.74825e-95	1.5224e-91	2.36208e-93	2.43915e-100	8.5824e-94	2.61633e-97	4.91155e-82	1.02792e-91	9.73904e-98	5.24117e-94	1.92783e-95	2.60489e-88	9.42139e-95	1.7704e-101	5.99056e-96	1.65596e-91	2.06811e-93	9.76338e-85	1.13851e-94	4.84084e-85	3.72166e-97	8.7553e-94	1.21483e-96	2.83863e-95	1.0249e-87	1.45793e-98	1.80108e-84	1.61572e-94	6.68778e-88	2.73737e-91	2.80936e-103	3.66624e-93	7.60508e-91	8.05856e-95	4.66849e-104	5.41824e-92	1.62526e-92	7.06567e-95
CD97	5.88849e-93	1.28226e-99	2.98461e-102	4.36107e-95	2.18303e-99	8.47442e-99	8.61375e-99	1.74921e-91	3.5699e-90	1.29599e-89	1.44294e-84	2.62016e-92	7.37285e-101	2.42765e-96	2.72081e-93	6.1424e-97	1.21852e-93	5.15131e-90	1.20265e-98	1.31394e-101	1.8824e-90	6.41727e-87	2.52205e-96	1.20419e-97	4.50284e-100	2.71296e-89	5.1566e-95	1.23515e-96	1.30929e-101	1.10176e-98	4.60516e-100	1.14443e-103	3.9377e-92	1.48699e-90	4.88731e-102	1.73049e-95	1.77226e-90	2.17703e-106	7.08911e-96	4.59591e-95	1.19332e-98	8.12387e-102	1.71958e-88	1.4037e-95	1.19558e-97	6.54025e-95	2.77914e-95	1.76062e-97	1.93597e-91
TPM4	2.70046e-173	7.82522e-177	6.96935e-177	8.04379e-186	1.21777e-182	7.78204e-183	9.64002e-190	1.38441e-178	8.27122e-177	3.30761e-182	2.14948e-184	7.63832e-191	1.64404e-174	3.38349e-185	2.06647e-179	5.20164e-179	7.60872e-186	9.03464e-194	1.55275e-176	3.13359e-181	9.59887e-181	1.54223e-184	2.52002e-185	1.49495e-173	2.25828e-172	1.49115e-178	1.41404e-170	1.2603e-173	1.65686e-179	9.17886e-184	8.47054e-196	2.74272e-172	1.01745e-178	2.10259e-193	6.05675e-181	1.59681e-189	2.29983e-168	5.59551e-181	1.98241e-175	1.07977e-174	4.61137e-197	2.98973e-188	4.188e-180	2.0165e-174	4.11662e-174	2.8857e-175	1.52038e-172	4.37264e-171	5.40321e-187
IL12RB1	1.07906e-52	7.15154e-53	2.5905e-54	2.65635e-52	1.08818e-44	1.19611e-49	2.74883e-57	1.3108e-51	3.85456e-53	1.23487e-44	3.15339e-51	3.01933e-47	5.68997e-57	4.20014e-52	5.88831e-54	4.12844e-52	2.36667e-47	7.71251e-44	4.3607e-50	9.63061e-57	1.2262e-50	2.2494e-50	1.01581e-50	1.404e-49	1.41376e-52	1.69169e-52	3.68306e-47	7.33998e-51	1.02033e-45	8.70611e-53	8.14408e-49	2.25766e-51	9.23277e-48	4.64134e-56	7.9586e-51	1.76864e-54	1.09635e-48	9.62189e-47	8.96908e-54	3.09734e-48	8.41008e-49	1.86953e-46	7.37865e-49	1.02408e-52	3.70942e-49	1.98284e-50	8.89103e-55	6.12789e-52	3.11076e-52
KXD1	3.51094e-46	2.62721e-46	4.44342e-37	3.37656e-49	5.39851e-51	8.10554e-52	9.97918e-42	2.49659e-41	7.69884e-48	6.04157e-49	7.93259e-47	3.64464e-43	4.62726e-53	1.29423e-40	3.62951e-48	4.28466e-38	8.0355e-53	3.32921e-40	3.48089e-49	2.55891e-48	3.66213e-45	1.89831e-48	1.27475e-38	2.62685e-47	4.44352e-52	1.59953e-43	1.94416e-44	2.92313e-49	1.03691e-43	7.5314e-53	4.29648e-39	4.39887e-47	2.79459e-42	1.86858e-45	4.18518e-44	4.82499e-52	1.14541e-41	1.35791e-43	1.31508e-43	5.9377e-43	8.02101e-44	1.56415e-45	9.08609e-44	6.29583e-41	1.21362e-51	6.62535e-45	5.17441e-45	5.0443e-43	3.59443e-47
ZBTB32	8.73894e-66	2.97602e-70	8.21703e-71	1.30864e-73	1.53237e-67	1.63188e-64	2.1469e-68	1.02688e-69	9.74003e-63	1.92024e-65	2.97769e-71	4.03941e-72	1.9317e-63	4.71998e-72	4.3284e-64	2.37358e-79	6.7941e-63	3.15421e-70	2.71622e-68	3.20482e-66	2.00791e-67	4.16355e-65	1.06702e-70	2.0714e-62	1.21707e-65	1.53419e-66	1.0756e-65	1.14358e-67	2.36138e-62	5.21015e-62	9.23865e-71	2.77707e-67	1.29927e-72	1.19379e-69	1.14682e-65	5.53937e-70	1.29743e-68	7.4499e-81	1.83079e-68	5.07733e-64	3.16812e-67	4.8413e-73	1.59381e-65	4.66769e-72	1.74205e-65	6.94162e-69	1.00531e-64	5.06568e-63	1.43534e-75
IGFLR1	6.8163e-50	6.46843e-43	5.50376e-50	6.2636e-51	2.60083e-59	5.97332e-41	9.86008e-44	6.49391e-52	3.74265e-49	1.44254e-57	9.03312e-47	8.29394e-51	5.6162e-51	8.94733e-47	1.02569e-52	1.05718e-49	2.07456e-50	1.15266e-47	1.50001e-51	9.92842e-42	9.94922e-50	2.78015e-51	6.23223e-44	9.19325e-46	2.99985e-40	2.76508e-50	4.934e-50	1.67171e-54	9.696e-53	3.5376e-54	1.54448e-52	1.24692e-46	1.40348e-47	2.33916e-49	2.47749e-53	1.23082e-50	2.37045e-48	9.0443e-49	1.58598e-48	4.03201e-43	1.56882e-48	3.4306e-47	4.13054e-53	3.4276e-45	3.86506e-49	1.05664e-49	3.74763e-52	5.95116e-50	1.13776e-56
TYROBP	1.87661e-83	3.25861e-76	2.70524e-79	9.09386e-90	5.70441e-78	2.2626e-76	3.17484e-81	7.90589e-81	1.97398e-75	9.87249e-80	4.19814e-75	5.6103e-87	5.8758e-84	3.47185e-78	8.42167e-86	4.60103e-79	1.4556e-75	3.36734e-83	1.63891e-79	8.18086e-78	2.18583e-79	5.24357e-74	3.17085e-77	1.26758e-79	9.1668e-83	9.93489e-90	9.5109e-83	6.09064e-87	6.23101e-73	2.16118e-72	4.42629e-80	9.00022e-79	8.71074e-84	8.85878e-79	3.11577e-83	8.07043e-81	8.457e-82	3.66674e-79	3.10361e-72	1.8453e-81	4.11738e-79	5.09634e-80	5.44632e-82	6.61451e-75	2.33732e-86	6.09745e-83	5.68669e-84	2.87604e-83	4.87891e-85
ZFP36	1.10727e-113	3.44886e-117	7.37571e-125	1.73467e-133	9.44413e-133	6.05791e-115	7.21043e-127	2.71775e-124	1.69089e-129	3.58434e-125	2.99571e-116	2.09743e-118	1.06543e-132	3.18511e-131	6.74446e-130	1.1922e-127	1.17579e-124	5.22492e-121	5.72539e-123	6.34352e-125	1.45185e-122	3.09196e-120	3.22541e-121	1.37567e-131	4.46978e-125	1.00781e-120	8.54012e-112	9.44808e-121	1.5583e-122	4.46714e-121	2.18155e-130	7.29176e-119	2.4674e-120	1.93457e-126	8.62401e-115	1.62358e-125	1.38791e-133	1.2111e-127	3.65349e-135	1.76489e-125	6.84366e-140	9.35007e-130	2.72958e-123	1.77086e-129	1.83215e-120	3.7129e-123	4.42107e-120	3.10819e-128	1.16862e-113
POU2F2	2.67966e-45	8.40284e-48	2.60391e-46	1.64849e-44	4.92847e-45	1.25925e-41	2.55487e-41	1.13091e-46	1.12568e-48	3.62429e-43	6.19516e-51	5.01163e-46	4.45938e-45	1.4293e-42	1.71307e-47	2.26863e-49	8.43722e-49	1.84996e-45	1.84753e-45	1.78299e-47	1.84424e-48	2.05141e-49	1.23335e-42	7.84989e-49	3.86365e-47	3.09229e-50	2.72175e-47	4.93255e-55	1.54606e-46	1.23938e-52	1.21212e-47	2.61473e-49	1.43859e-42	8.25424e-45	1.2614e-46	2.25755e-46	6.85718e-47	7.81761e-46	3.71507e-46	1.19964e-44	1.59972e-43	1.57245e-41	1.65276e-51	2.28391e-52	3.69337e-49	4.88418e-48	2.30872e-49	1.39624e-49	7.26076e-49
FTL	2.28046e-68	1.22435e-72	5.88036e-70	5.69533e-79	3.50245e-68	8.80938e-83	5.15717e-70	1.79619e-71	4.44682e-77	7.62845e-65	1.65115e-62	5.57894e-69	2.55535e-78	1.83842e-80	1.846e-70	8.71322e-68	1.83374e-67	8.4504e-72	1.35388e-68	3.02055e-67	1.19701e-69	2.43561e-75	9.06918e-68	2.58499e-78	1.35679e-81	3.01475e-65	3.51367e-70	9.10348e-73	1.547e-74	4.87861e-69	2.62315e-66	1.96651e-78	3.98367e-71	2.43638e-74	1.31995e-79	3.94174e-70	1.16319e-74	1.72445e-68	2.56488e-70	2.01372e-66	1.37203e-68	2.56038e-71	1.09749e-75	2.29567e-73	1.13804e-70	3.45419e-77	1.29e-77	1.1516e-70	2.9587e-70
FLT3LG	3.82294e-81	8.30956e-80	9.80854e-83	1.54442e-77	2.75154e-77	1.13082e-81	1.30143e-83	1.91121e-73	1.99945e-70	3.63245e-80	3.30313e-77	1.38087e-81	1.28022e-73	7.09336e-75	7.06103e-79	5.01866e-80	4.0906e-81	3.76662e-85	1.14542e-76	1.27418e-84	7.73143e-76	2.67297e-77	1.52978e-72	6.37055e-69	6.54305e-78	2.82111e-82	8.00898e-74	1.03644e-83	8.77019e-75	1.22728e-87	7.68057e-76	9.77764e-72	4.69061e-76	3.93941e-88	1.1306e-78	9.08084e-83	3.62777e-76	6.1388e-73	1.91341e-74	1.08517e-79	8.55623e-82	1.37307e-80	1.16427e-77	1.83557e-77	2.12989e-76	2.64782e-78	6.74543e-91	1.51165e-78	1.82127e-68
PTOV1	9.21233e-68	4.06812e-66	1.16464e-58	1.75076e-64	1.2809e-60	4.77178e-62	1.04772e-66	1.9999e-71	6.14724e-70	1.10474e-67	6.31626e-66	3.6361e-58	1.57469e-68	2.34846e-66	3.49131e-65	3.94557e-70	1.14211e-55	2.90012e-53	1.56481e-61	1.73719e-68	1.25991e-61	2.14393e-60	4.41324e-67	2.56565e-66	2.62129e-61	5.94432e-68	2.02755e-75	1.74661e-58	1.3462e-63	7.39047e-70	1.16398e-65	7.10654e-63	3.01877e-61	2.07457e-59	2.26541e-62	3.84028e-64	5.60786e-64	2.69817e-64	2.76805e-58	3.3053e-63	4.24982e-62	1.74049e-59	2.50036e-65	5.63913e-62	2.85331e-63	4.39423e-58	1.42264e-62	1.4915e-68	6.25242e-59
NUP62	2.52124e-72	7.74124e-75	6.27659e-74	7.74964e-65	7.55714e-73	3.71162e-77	2.97684e-68	8.15351e-73	1.70213e-69	1.36673e-75	3.1649e-80	4.09142e-71	1.6972e-75	2.96685e-67	6.04173e-74	7.63263e-67	1.0439e-71	3.91104e-76	7.17497e-70	7.76397e-73	7.54711e-72	1.98762e-84	3.7427e-69	1.11679e-74	7.7679e-75	5.6229e-74	4.31752e-75	6.12045e-74	4.99767e-75	1.44224e-70	9.48023e-66	1.28003e-68	4.1812e-64	8.08123e-69	1.90176e-71	4.53766e-67	3.57843e-69	3.17933e-67	3.53635e-68	1.45672e-68	2.12278e-74	8.51938e-71	1.00921e-72	3.49581e-74	1.03352e-66	2.48535e-76	1.21177e-75	7.46e-77	1.65942e-75
NKG7	4.12324e-53	1.32621e-50	3.56903e-50	1.96295e-44	6.04399e-44	2.61313e-42	1.60948e-48	2.21399e-50	1.62857e-50	9.94988e-50	4.11849e-49	2.17213e-56	1.89695e-51	6.39286e-57	7.684e-54	1.16945e-51	7.77057e-38	1.84122e-53	9.53954e-46	8.71707e-51	1.26171e-44	7.52443e-57	1.66943e-48	1.48592e-48	2.20822e-43	6.29869e-56	8.57357e-52	1.06718e-46	1.63336e-55	1.20848e-46	2.13139e-47	2.38518e-54	2.05492e-52	7.54731e-52	4.22018e-49	2.00571e-52	1.53364e-51	3.43275e-48	7.76022e-44	5.07196e-53	3.11705e-46	1.06311e-50	8.46735e-48	9.64023e-56	8.48403e-49	2.92275e-44	1.49014e-49	1.50195e-49	1.38672e-52
NDUFA3	8.78388e-156	5.11221e-171	2.32061e-173	2.3629e-172	2.22434e-165	3.04541e-158	1.35177e-173	3.27843e-175	1.7886e-165	1.18711e-170	1.98662e-165	5.26724e-170	1.21858e-161	1.36654e-163	4.28082e-173	2.97811e-161	4.0756e-168	5.44629e-172	5.52833e-170	5.90152e-160	6.26172e-170	2.58604e-162	9.696e-176	4.73441e-158	6.37538e-175	2.03203e-181	7.78894e-183	2.77594e-171	2.42357e-163	7.8706e-171	3.53724e-169	1.34782e-168	3.85484e-169	8.54105e-177	2.29864e-172	8.97432e-172	3.04629e-154	5.70592e-166	5.28204e-167	1.65942e-181	1.32736e-171	1.28917e-179	1.06907e-161	6.42095e-166	3.04114e-172	9.26943e-173	3.28855e-164	1.01474e-163	1.04977e-174
LAIR2	8.49365e-89	6.07674e-97	5.26084e-86	6.04909e-91	3.08582e-79	3.22702e-93	5.04147e-88	1.62138e-83	1.52011e-97	7.20085e-93	5.44446e-89	2.57068e-89	1.79613e-90	1.13619e-90	1.5951e-85	2.79582e-91	2.61561e-86	1.46677e-85	9.33929e-79	4.12722e-94	4.17494e-91	3.14671e-87	1.04573e-86	2.08225e-90	1.73661e-87	3.65044e-86	1.59856e-87	5.85019e-92	3.16247e-87	1.89514e-86	4.15802e-85	4.35863e-97	7.75154e-83	3.59181e-93	9.27193e-94	3.98395e-84	1.24031e-80	5.83797e-85	1.84209e-89	1.17847e-90	4.61974e-93	1.06848e-97	9.72481e-83	1.71813e-85	3.35221e-95	4.37562e-97	3.83636e-89	6.73092e-95	7.19412e-91
RPS4Y1	9.21937e-192	2.89946e-199	2.89331e-202	1.17913e-177	6.27922e-193	1.5257e-198	1.37755e-188	3.10605e-185	2.51446e-197	6.56305e-187	8.55462e-197	1.1188e-193	5.51043e-208	1.44933e-193	1.34475e-201	3.0309e-189	1.0393e-194	1.14705e-199	7.14065e-192	6.75203e-204	6.00638e-190	5.29971e-190	5.59392e-201	7.10609e-196	4.33785e-197	5.11409e-197	3.12684e-193	2.61328e-192	3.67496e-196	1.05109e-192	3.34923e-201	3.1654e-191	4.99913e-196	2.40083e-210	8.00686e-197	4.23584e-192	7.58446e-195	5.89831e-191	7.67949e-198	4.5139e-192	9.93879e-204	3.90958e-199	5.06265e-193	3.62745e-190	1.40093e-196	4.5439e-189	2.74806e-192	1.33643e-196	1.49939e-183
RANBP1	1.26737e-109	4.10912e-115	2.1695e-113	7.63471e-102	1.56963e-113	7.11659e-110	6.15361e-104	3.99438e-110	1.19579e-114	1.002e-110	4.441e-113	2.68253e-119	7.22518e-113	4.18825e-114	2.18467e-102	1.23166e-111	2.82581e-115	2.72135e-109	3.6555e-113	4.84461e-114	5.19693e-118	6.08571e-109	3.26425e-109	1.97958e-111	1.28605e-112	2.33992e-103	4.61534e-110	5.47823e-110	4.7214e-119	2.58095e-116	1.25327e-104	6.76795e-108	1.97342e-114	2.77926e-114	4.11865e-108	7.4417e-119	1.95598e-110	7.2892e-114	4.1918e-113	1.6736e-113	3.04969e-112	1.00261e-117	1.57203e-106	5.7764e-107	4.90024e-106	2.87057e-107	4.64944e-103	2.45366e-121	9.27641e-112
SDF2L1	8.6149e-56	9.81055e-54	7.56553e-63	1.46044e-57	2.63823e-72	3.62147e-55	4.06957e-60	3.84661e-52	1.26652e-54	2.34848e-64	1.49115e-63	5.23783e-50	5.28108e-62	1.37596e-65	1.49776e-58	1.75967e-58	1.63885e-56	1.39036e-62	9.50395e-59	2.62904e-58	2.29424e-51	3.25245e-56	4.12722e-51	1.26501e-59	1.12187e-55	5.22592e-57	6.28583e-58	1.35406e-62	5.0059e-55	5.26875e-55	1.39074e-60	3.68707e-63	1.36529e-60	3.4464e-53	9.36358e-57	3.19109e-62	6.04846e-63	2.81517e-56	2.55986e-59	1.76114e-59	1.91006e-63	4.28525e-66	7.45385e-60	1.24156e-56	1.51833e-56	8.15579e-64	1.70405e-52	1.36518e-60	1.23921e-54
XBP1	2.83723e-43	2.2946e-40	2.99433e-45	4.25865e-46	4.6388e-49	5.57653e-41	3.3806e-43	9.16362e-46	2.51333e-43	1.63723e-44	1.58889e-49	2.0802e-40	5.49894e-42	9.61541e-40	3.78701e-42	1.55188e-44	1.56559e-43	7.45345e-40	5.43449e-40	1.24507e-44	3.87443e-49	2.72671e-45	2.59315e-38	2.59602e-50	6.15855e-36	1.6822e-40	1.70369e-43	8.21366e-46	5.52441e-40	3.61677e-44	2.91874e-44	3.52841e-44	4.75414e-47	2.08216e-43	3.05068e-43	1.24124e-44	3.40461e-42	1.53951e-41	8.1227e-43	1.35328e-43	8.33074e-44	3.63383e-45	5.28638e-44	1.69143e-41	2.94596e-44	2.66694e-45	6.73676e-44	1.02168e-43	2.25929e-43
EWSR1	3.59121e-74	3.37668e-74	2.88517e-71	2.76646e-69	1.93968e-77	9.07227e-68	2.34764e-65	3.78327e-73	1.08005e-68	3.83489e-68	1.40772e-69	1.74954e-78	1.25005e-72	3.22282e-66	2.43197e-65	3.17633e-63	1.06945e-65	6.48792e-73	3.02383e-71	2.40019e-67	5.01967e-72	8.56172e-74	2.74563e-71	1.02195e-76	1.86151e-76	1.38056e-75	7.82375e-70	8.12856e-71	7.56854e-73	4.45449e-74	7.13161e-70	4.76502e-69	7.33819e-71	3.04113e-71	1.61007e-65	6.28285e-67	2.50121e-75	1.08674e-76	1.1143e-67	8.21918e-69	7.14364e-61	9.48119e-74	4.03257e-75	8.39271e-66	6.6667e-72	9.8461e-73	9.16052e-78	1.2091e-66	1.43921e-72
LGALS1	7.7545e-181	2.26787e-185	1.2328e-190	8.28114e-172	1.95103e-178	1.76455e-182	5.71675e-175	3.92012e-175	1.76191e-178	7.26628e-183	1.46525e-176	1.1871e-199	2.97159e-189	2.38513e-171	3.15199e-184	2.10375e-181	2.57028e-182	2.98793e-174	6.52752e-180	1.57242e-182	4.27475e-179	7.69081e-175	4.76079e-188	1.83915e-175	1.96787e-179	6.37475e-177	1.37969e-167	7.79143e-170	6.53013e-175	2.57563e-190	5.03158e-185	3.42229e-180	2.40758e-180	1.59279e-176	1.22701e-182	3.44358e-178	3.37615e-174	2.67769e-172	3.18713e-177	1.35944e-180	9.8755e-181	1.69171e-183	3.26763e-181	1.63328e-175	4.58172e-185	8.81491e-183	1.7869e-177	2.80762e-182	1.92815e-169
DDX17	3.56294e-54	8.22907e-54	1.70944e-51	2.56815e-62	1.49295e-53	3.36868e-46	2.06861e-52	8.1298e-57	6.17059e-55	8.42075e-57	4.28252e-61	3.45781e-58	7.12855e-49	6.01562e-52	8.01264e-56	5.47437e-54	9.20959e-60	2.22577e-50	3.79416e-62	3.37985e-53	2.32424e-56	4.11695e-55	5.0775e-55	5.05996e-56	6.06216e-54	1.08663e-55	6.44135e-59	2.93347e-57	1.69872e-44	1.09754e-52	2.74925e-56	1.26097e-43	5.13781e-63	6.09761e-54	4.46688e-50	9.43812e-54	2.68054e-52	9.63045e-57	6.80395e-56	6.37805e-57	8.08034e-46	1.77674e-49	2.35894e-55	7.86802e-56	1.92792e-50	3.52727e-56	1.70397e-56	1.13865e-63	1.32238e-56
APOBEC3G	4.44476e-59	1.8345e-51	5.02839e-58	1.42727e-51	3.75313e-58	1.71602e-51	1.73145e-56	1.68718e-59	2.31244e-57	3.24105e-59	7.9257e-55	8.46832e-58	3.86729e-54	1.41782e-61	2.47555e-57	3.24834e-56	4.99133e-56	5.46248e-52	2.64765e-56	5.98663e-57	1.02255e-57	3.32855e-54	4.48051e-62	5.40592e-57	1.15749e-56	1.74971e-67	2.09118e-65	3.23964e-55	3.84254e-65	4.94727e-62	9.10575e-54	2.10618e-59	1.93488e-59	2.25201e-56	3.60234e-55	1.79693e-63	1.48438e-62	9.41015e-51	1.44786e-59	2.86236e-57	1.00193e-55	3.51274e-57	5.32554e-59	6.5497e-56	1.0961e-62	6.61841e-57	9.11772e-56	2.29525e-52	6.80643e-52
RPL3	1.4862e-91	7.41186e-99	2.77499e-104	2.80058e-91	8.77909e-85	3.18715e-104	2.85036e-91	6.53006e-93	3.58153e-99	2.21605e-85	3.41311e-96	2.00975e-91	3.50715e-92	8.91033e-84	9.58746e-85	1.2756e-94	1.91362e-89	4.72587e-84	3.65068e-96	2.66058e-99	3.4898e-96	1.39274e-83	4.73552e-93	3.9758e-89	2.84699e-94	1.3275e-91	9.70842e-97	1.32247e-90	2.00413e-84	6.98145e-85	1.86286e-84	1.55372e-94	6.26497e-103	1.45161e-84	9.2169e-94	5.06283e-87	1.84421e-88	5.59754e-91	1.63664e-93	3.17259e-95	1.0893e-96	1.15476e-90	2.04711e-86	1.91782e-95	2.51618e-98	1.8612e-94	6.40806e-95	2.72486e-94	2.15921e-94
SREBF2	2.4742e-89	3.84166e-89	1.95418e-96	6.73259e-88	6.80713e-90	8.47278e-97	2.20573e-91	4.66521e-95	9.23178e-103	3.30949e-92	5.96711e-93	1.23108e-87	2.66816e-101	1.83699e-90	8.87897e-88	1.66244e-96	2.69722e-94	2.68426e-98	2.01525e-105	2.00697e-99	1.27064e-82	2.33811e-96	8.53377e-100	2.05597e-90	8.01512e-97	3.21732e-93	2.74108e-93	1.16122e-90	5.01833e-99	8.92395e-99	4.28246e-94	4.59967e-90	5.76746e-91	2.36898e-90	5.00458e-94	1.03993e-81	2.13865e-94	7.27623e-95	2.04823e-88	4.19371e-81	2.14525e-90	3.83562e-96	1.44133e-88	5.18897e-81	7.62797e-87	2.85069e-90	1.8913e-85	1.05918e-92	8.98194e-100
RRP7A	3.0549e-68	1.62785e-63	7.43292e-61	2.12539e-62	5.69009e-75	2.09167e-60	1.5852e-58	8.82142e-60	2.15983e-66	7.20436e-68	1.81953e-64	1.80864e-66	8.8201e-66	6.04952e-59	1.41989e-63	5.4023e-62	1.31266e-69	5.60376e-71	1.15489e-67	1.10352e-62	6.00635e-59	2.73917e-58	2.4504e-59	9.26598e-61	1.29065e-60	5.82238e-61	3.03214e-70	1.071e-65	6.54385e-67	1.01102e-66	2.58363e-69	7.14777e-67	1.17308e-60	3.66366e-59	7.2087e-63	4.9252e-66	3.57877e-76	1.07661e-69	4.88779e-62	1.21548e-64	1.51235e-62	6.04e-67	4.95449e-63	6.34963e-70	1.95208e-63	6.35588e-70	3.28787e-64	3.31826e-70	1.44201e-65
MIR155HG	2.61853e-18	1.46505e-17	1.98347e-18	3.22724e-23	3.6279e-23	1.27521e-19	3.21617e-19	1.54851e-22	1.40319e-24	2.2509e-22	2.00553e-19	1.42682e-24	1.3834e-21	1.34548e-25	1.35346e-14	2.26312e-22	1.1407e-20	6.48653e-20	5.44355e-22	1.58834e-20	1.96563e-25	3.11476e-19	1.60579e-26	1.64577e-20	5.47703e-18	5.10761e-19	1.14492e-20	2.38203e-19	6.03018e-22	2.80167e-20	3.17343e-21	3.18742e-24	1.55866e-22	1.65093e-19	3.28723e-20	1.1543e-25	1.96524e-23	8.12854e-20	6.87393e-20	7.9724e-25	3.18559e-19	2.33743e-19	7.48896e-23	5.51942e-24	1.56242e-20	1.54415e-24	1.62713e-21	5.48718e-21	1.0437e-24
MRPS6	1.42947e-41	2.039e-37	2.13287e-42	7.46188e-44	3.64177e-45	3.90738e-36	4.47613e-42	6.58269e-44	6.13833e-41	2.09693e-40	4.67674e-43	1.28397e-47	7.80807e-40	1.06222e-44	8.23739e-45	4.84637e-40	1.07351e-37	1.08073e-39	2.22371e-53	8.66103e-43	7.0335e-38	7.22535e-40	1.03573e-42	2.2912e-42	9.04247e-42	4.0635e-41	1.37872e-46	1.63626e-40	1.85805e-39	5.92048e-46	1.24906e-35	1.32663e-44	1.59939e-37	3.13571e-40	2.19404e-46	8.40148e-45	6.54424e-39	1.17068e-44	7.52377e-45	9.29545e-43	3.72128e-41	1.23445e-47	1.16867e-41	4.09657e-44	4.91826e-40	8.82241e-44	1.756e-37	1.15608e-46	5.54334e-45
ITGB2	1.72744e-28	4.0513e-27	3.5826e-26	1.6238e-33	3.9738e-30	5.12962e-30	9.80971e-26	5.9344e-33	4.17619e-31	6.64658e-28	1.06807e-30	1.24698e-31	7.35343e-31	2.30259e-30	1.93045e-28	4.99611e-29	1.69667e-29	2.90141e-27	6.00431e-29	1.02507e-32	1.24065e-31	2.22778e-30	1.95582e-30	1.27446e-26	2.36067e-29	1.78049e-29	3.25941e-28	5.12899e-28	1.02242e-30	8.40305e-27	3.28957e-30	1.56612e-29	2.25838e-29	7.3237e-30	1.83795e-27	4.97897e-31	5.71937e-33	8.74434e-31	1.68305e-30	1.67117e-29	7.05383e-30	1.59543e-23	3.38135e-26	6.80817e-30	4.13482e-30	3.91053e-36	1.75254e-33	1.37763e-27	4.3114e-29
MT-CO1	0	0	0	0	0	0	0	0	0	0	0	0	0	0	0	0	0	0	0	0	0	0	0	0	0	0	0	0	0	0	0	0	0	0	0	0	0	0	0	0	0	0	0	0	0	0	0	0	0
MT-CO2	6.30608e-155	8.81231e-167	1.02997e-155	5.76621e-178	4.01508e-160	1.61913e-168	9.12095e-173	1.57713e-172	8.62601e-169	5.49547e-164	2.76356e-168	3.40602e-164	4.05332e-170	3.22118e-171	2.31288e-167	2.20879e-181	1.62122e-171	1.03241e-166	8.16838e-169	1.44824e-163	2.74276e-171	4.74245e-167	9.12593e-167	4.04391e-167	4.71438e-171	2.70345e-165	6.2068e-166	3.68594e-157	3.02445e-173	1.27764e-159	3.5021e-173	1.1614e-169	3.43212e-169	5.51725e-162	9.40672e-168	2.69989e-166	2.28529e-176	3.75379e-165	7.6845e-171	2.42642e-165	6.67544e-162	8.3911e-164	5.26178e-177	1.90169e-172	3.423e-161	1.42608e-165	1.14428e-171	3.60826e-167	2.30837e-176
MT-ATP8	0	0	0	0	0	0	0	0	0	0	0	0	0	0	0	0	0	0	0	0	0	0	0	0	0	0	0	0	0	0	0	0	0	0	0	0	0	0	0	0	0	0	0	0	0	0	0	0	0
MT-ATP6	1.09353e-118	2.59666e-119	1.57499e-120	1.50012e-129	1.39327e-123	4.80707e-116	1.50192e-124	1.60833e-126	1.57399e-130	6.82343e-125	1.16589e-126	1.7154e-126	1.22127e-124	3.20129e-119	4.12468e-121	7.88472e-131	4.92082e-125	1.20038e-119	3.33546e-123	8.06422e-123	1.01984e-129	8.50168e-125	4.5695e-116	5.32071e-122	3.30909e-121	2.05616e-121	2.31459e-124	9.40056e-118	1.6982e-123	1.48507e-125	6.48671e-119	5.82108e-124	9.88962e-120	2.29595e-124	5.51374e-125	4.13185e-115	3.71464e-120	5.33035e-125	1.78429e-126	3.11483e-124	2.14478e-123	4.06584e-122	9.41233e-126	2.03275e-124	8.75602e-119	1.93238e-114	1.78224e-127	6.35946e-120	3.90151e-127
MT-CO3	0	0	0	0	0	0	0	0	0	0	0	0	0	0	0	0	0	0	0	0	0	0	0	0	0	0	0	0	0	0	0	0	0	0	0	0	0	0	0	0	0	0	0	0	0	0	0	0	0
MT-ND3	0	0	0	0	0	0	0	0	0	0	0	0	0	0	0	0	0	0	0	0	0	0	0	0	0	0	0	0	0	0	0	0	0	0	0	0	0	0	0	0	0	0	0	0	0	0	0	0	0
MT-ND4L	3.20285e-190	2.4314e-196	1.16458e-195	3.70776e-215	7.18211e-190	1.49523e-188	5.93579e-200	6.89546e-205	2.08281e-204	1.46043e-206	1.92929e-200	3.76015e-198	3.7481e-204	1.09478e-203	2.6511e-201	1.64109e-208	5.77131e-209	3.10901e-196	6.27252e-201	2.04213e-187	1.1839e-204	6.33976e-205	1.15027e-197	7.232e-197	1.2902e-199	8.24683e-209	1.29891e-200	2.21602e-195	2.14618e-204	3.45669e-200	1.81171e-201	3.46886e-202	2.13187e-202	7.79734e-199	8.41799e-191	8.92e-206	1.62334e-206	5.89322e-210	5.12935e-200	5.73545e-196	3.70433e-190	8.65161e-200	1.61835e-214	3.38121e-202	1.19417e-196	2.37304e-195	4.50114e-199	2.75841e-195	2.78069e-202
MT-ND6	1.12264e-47	2.16468e-51	8.8022e-52	3.95621e-53	8.90024e-44	2.75126e-47	2.54314e-51	1.84359e-49	1.36436e-54	1.6903e-49	3.21438e-48	3.51885e-48	1.37629e-60	3.93157e-49	3.89805e-48	4.56867e-55	4.37231e-56	1.98199e-50	6.47206e-48	9.47897e-46	6.03589e-48	3.78508e-51	9.1706e-49	2.15581e-48	1.53739e-47	1.14484e-43	2.0186e-44	4.20803e-46	1.35513e-50	3.22302e-48	6.61441e-51	3.82673e-46	7.80604e-50	3.8915e-48	3.50435e-51	3.9755e-50	2.53704e-48	2.24505e-50	2.9014e-50	1.85749e-48	1.77186e-53	2.7613e-50	1.7231e-49	2.12882e-54	1.26231e-51	4.64251e-49	6.22604e-50	1.34425e-50	5.54913e-51
MT-CYB	3.67881e-255	8.8064e-259	1.05564e-254	5.34562e-275	8.53348e-264	2.58729e-260	1.25829e-265	3.37307e-261	4.69897e-258	3.32578e-260	3.79721e-260	2.52595e-254	2.45783e-262	1.98299e-259	1.07101e-255	1.14996e-271	1.35198e-259	1.7787e-250	5.87408e-252	1.03915e-261	8.11082e-259	7.76307e-253	2.983e-253	7.53062e-258	5.65165e-259	3.93342e-256	1.01661e-250	1.57665e-251	2.54857e-262	2.03599e-255	5.52788e-260	3.80978e-261	6.45359e-260	2.11074e-248	5.94452e-244	9.79973e-258	9.97339e-256	1.17394e-257	8.27174e-266	6.29268e-253	3.98989e-258	1.02245e-252	6.24395e-271	1.78441e-257	8.81586e-261	2.60561e-254	2.19063e-256	1.99363e-259	3.32872e-261
[truncated: 51 more columns]

## Sheet: CD8_SeverevsHealthy
gene	round1	round2	round3	round4	round5	round6	round7	round8	round9	round10	round11	round12	round13	round14	round15	round16	round17	round18	round19	round20	round21	round22	round23	round24	round25	round26	round27	round28	round29	round30	round31	round32	round33	round34	round35	round36	round37	round38	round39	round40	round41	round42	round43	round44	round45	round46	round47	round48	round49
ISG15	4.52507e-66	2.70125e-62	6.57394e-65	3.44555e-59	1.09932e-54	3.62667e-63	3.99057e-58	1.72225e-64	4.9701e-62	5.39176e-63	1.34567e-73	4.91273e-52	1.03823e-59	1.21994e-53	8.36166e-60	1.60183e-57	3.33202e-58	3.05621e-64	3.61207e-55	3.28167e-62	1.71271e-65	4.8789e-58	3.47166e-69	5.74226e-63	6.7253e-60	3.89033e-58	9.56727e-64	1.77732e-60	6.87507e-72	2.09273e-65	1.89044e-59	2.52566e-64	1.25444e-64	8.94003e-66	5.93546e-61	1.03463e-65	1.55542e-63	2.26394e-59	1.23028e-66	7.13397e-57	9.4984e-63	2.7296e-60	1.5301e-69	3.9934e-60	5.7873e-60	1.32334e-65	1.85952e-66	4.96432e-53	3.30099e-64
TNFRSF18	4.06877e-115	2.99696e-125	2.39412e-128	7.16326e-132	4.59783e-126	1.13766e-109	1.35232e-116	2.89944e-125	4.02566e-123	1.30465e-114	5.36257e-124	6.32274e-109	4.0301e-117	5.26592e-127	1.35685e-108	2.15658e-107	1.26661e-117	2.1165e-121	1.53063e-113	1.92141e-126	1.401e-117	1.49192e-125	1.30155e-112	5.46238e-127	2.0635e-112	3.38616e-120	7.48374e-114	3.4001e-122	1.22861e-118	3.31841e-112	4.69386e-121	2.01396e-122	1.18146e-109	8.16108e-121	1.96536e-115	1.62352e-115	3.6673e-123	8.76072e-109	4.44765e-131	5.82776e-126	1.0456e-117	4.58739e-126	2.92306e-117	2.9963e-124	1.82322e-117	4.3564e-113	1.64359e-119	1.67572e-126	8.32654e-121
TNFRSF4	3.63927e-98	1.14254e-125	5.02934e-128	4.8106e-116	8.33115e-122	4.91288e-106	5.45265e-116	2.22627e-119	9.05431e-129	2.31142e-116	5.92216e-126	6.47426e-116	5.91855e-118	6.93601e-123	7.88355e-114	1.31013e-102	4.77981e-114	2.1767e-109	4.09521e-113	2.83101e-118	4.52143e-119	4.05029e-125	1.67091e-116	5.08011e-125	3.30783e-111	2.40617e-115	1.75947e-120	2.34451e-112	1.62231e-115	1.11805e-112	2.00493e-115	2.60075e-109	9.21245e-109	6.73067e-124	5.63018e-112	5.60135e-106	1.4399e-111	2.54487e-112	1.06632e-123	7.57458e-119	2.83176e-110	3.58248e-117	4.67955e-109	9.64121e-116	5.08117e-122	1.42844e-101	1.11944e-112	1.41e-119	6.89736e-120
SSU72	4.64971e-93	4.09333e-104	2.33055e-103	4.82538e-103	9.19907e-98	1.39491e-96	6.27146e-100	7.23032e-94	1.38659e-99	5.96967e-98	4.01634e-108	2.62788e-91	5.13554e-97	7.48124e-110	3.5633e-96	1.29871e-91	4.7984e-96	1.67814e-94	1.53131e-98	5.08508e-104	5.63512e-109	1.71185e-96	7.93494e-98	1.09654e-99	3.58401e-102	2.68084e-111	2.522e-91	3.49927e-96	1.00337e-99	9.43504e-106	4.34097e-85	1.33238e-87	1.16339e-100	4.15221e-90	2.34123e-107	3.61694e-92	1.04882e-102	2.12946e-104	1.2463e-103	6.31069e-101	6.59777e-103	1.93083e-95	1.06063e-98	1.82094e-98	1.62653e-106	1.15022e-90	6.89631e-99	7.02466e-95	3.71203e-109
RPL22	1.64801e-123	6.0558e-128	7.02235e-127	1.5866e-130	1.01203e-132	8.05688e-128	1.8169e-130	4.89057e-122	1.03364e-128	1.15404e-123	2.26569e-125	6.83045e-141	6.13942e-126	5.20328e-127	6.58367e-135	1.28431e-127	2.18222e-133	8.91834e-120	3.17154e-131	6.47042e-132	1.15248e-118	2.47059e-136	2.17714e-111	4.51435e-133	9.15655e-135	1.04197e-125	7.51656e-121	1.68358e-118	1.32132e-129	2.2074e-125	1.79567e-117	1.96527e-114	8.67019e-130	2.42002e-125	3.77836e-123	2.9619e-119	6.54941e-127	9.00155e-128	2.70674e-125	2.66889e-129	4.1887e-125	2.65538e-132	6.44717e-129	4.84595e-137	2.70581e-130	4.69252e-126	3.38061e-129	3.33341e-127	6.99212e-116
SRM	2.99626e-271	1.54644e-271	2.87059e-262	1.88743e-249	7.43732e-256	8.30046e-263	1.3516e-255	6.04524e-259	1.32569e-272	3.81543e-266	6.8141e-260	2.89688e-256	4.19304e-253	7.98724e-247	8.3644e-260	2.63947e-253	3.19903e-260	2.05662e-272	3.22496e-269	2.60222e-268	4.2987e-258	1.7193e-265	1.75373e-261	5.17766e-267	1.20682e-263	1.44234e-257	9.23253e-256	6.66181e-250	1.01214e-263	3.56074e-245	3.24187e-267	2.65022e-249	2.92243e-260	3.4382e-245	2.09967e-254	1.8109e-257	4.77362e-263	2.41376e-259	5.35559e-262	3.01266e-262	1.34851e-278	6.72207e-272	7.64512e-265	1.42708e-254	1.6643e-258	1.21593e-270	2.12525e-263	9.59176e-254	1.86694e-273
FBXO6	1.22287e-59	2.31078e-61	1.41078e-57	3.73665e-59	1.44034e-53	3.96137e-57	4.00908e-61	1.55966e-60	1.22223e-65	3.7681e-60	5.04362e-66	7.108e-62	3.05481e-56	5.51301e-58	1.83471e-57	1.28041e-64	3.5185e-62	7.67909e-56	1.31323e-60	6.50881e-61	8.86949e-61	7.12497e-63	2.85423e-56	9.76062e-67	1.00775e-63	1.58949e-66	1.93465e-63	2.26334e-63	3.38715e-58	2.16128e-67	3.47263e-58	7.65262e-51	1.785e-62	1.39579e-63	8.96852e-48	2.43311e-54	8.27717e-61	4.91656e-59	3.22136e-56	3.93931e-62	6.41386e-54	2.00802e-58	2.70759e-59	3.21627e-58	8.45546e-59	1.30005e-61	7.79375e-63	1.30955e-62	1.46055e-56
TNFRSF1B	4.57545e-70	8.2432e-70	8.9844e-63	1.46238e-69	1.3883e-66	6.05081e-73	1.04705e-68	9.8171e-71	5.49567e-61	1.6718e-67	1.10116e-63	1.67792e-57	9.20879e-68	9.59438e-70	9.27686e-66	1.03431e-68	1.10415e-81	1.15295e-76	1.10756e-64	3.81531e-69	3.48383e-69	1.46144e-70	1.084e-75	1.71594e-67	1.27854e-73	2.26771e-73	3.78804e-70	2.22352e-82	1.11829e-67	7.22214e-63	6.11604e-67	5.87199e-73	3.19841e-65	1.85391e-72	1.91928e-67	6.48021e-55	1.82343e-58	6.66038e-69	6.08162e-68	2.75098e-62	1.17734e-63	2.86845e-63	3.50135e-64	1.75841e-67	1.27538e-66	1.36898e-69	1.22819e-66	5.24736e-69	6.96347e-66
MRTO4	5.7344e-49	6.86307e-54	3.6175e-54	1.2067e-45	5.75253e-51	8.06387e-49	4.99158e-44	1.44044e-39	8.74863e-54	2.87799e-45	2.9535e-44	6.8802e-45	6.7771e-46	1.16725e-47	9.21275e-44	6.76255e-51	2.56214e-56	6.20073e-47	3.42247e-50	8.24381e-48	1.18058e-47	5.1259e-48	1.3075e-42	2.76757e-46	1.59804e-43	5.7649e-45	1.35166e-46	4.35854e-53	5.15117e-42	1.70301e-43	4.85845e-49	5.8833e-52	1.72296e-49	7.00095e-50	8.71355e-53	1.08726e-49	9.83349e-52	5.79561e-41	7.95558e-53	1.64032e-52	9.27651e-48	3.70846e-46	3.20214e-47	3.39638e-47	2.01518e-43	3.95668e-53	3.56782e-50	3.62919e-42	8.64077e-43
STMN1	2.7468e-57	2.09182e-55	8.67722e-49	9.04224e-55	3.05046e-40	1.28105e-47	2.73732e-57	1.16937e-58	2.19622e-55	2.50664e-48	5.17892e-52	1.47874e-45	1.96514e-52	2.72627e-56	5.63147e-61	5.83307e-62	1.00255e-59	1.3524e-59	2.5329e-46	5.32215e-56	3.98182e-52	2.29306e-54	1.48816e-48	1.69038e-53	1.42497e-50	3.40696e-50	1.55643e-52	1.86578e-52	7.42329e-53	5.89119e-64	3.3599e-52	1.21764e-53	2.87189e-54	3.47231e-58	2.35448e-53	1.56446e-57	1.80542e-48	1.18961e-54	1.2102e-59	3.45557e-55	1.39093e-62	7.15991e-50	1.41071e-57	4.77866e-47	1.01467e-52	3.08176e-58	1.22372e-50	7.67805e-52	7.88391e-48
CD52	6.53482766919683e-310	0	1.95648e-302	6.41532e-301	5.93235e-289	0	0	1.11254e-296	2.41180492920119e-312	0	1.33560534343239e-313	5.05337e-299	0	3.19771815493233e-316	0	0	0	0	0	2.11950683843748e-316	0	1.36974656487377e-311	0	8.44105303415755e-313	1.86650309889981e-311	4.50192616490544e-320	2.75559675328938e-310	0	6.32520626169214e-316	0	0	0	0	7.77424187026146e-310	0	1.61263e-305	1.06750573607471e-314	0	0	4.49548e-304	4.63557970904324e-312	0	0	0	1.35767e-307	0	0	4.4085e-299	1.10315198744843e-315
ZNF683	3.8901e-126	5.37426e-136	4.36262e-123	2.87363e-124	6.57521e-116	4.95599e-135	7.73129e-113	7.22602e-115	4.42545e-131	9.98295e-125	1.72908e-138	8.32311e-128	4.63729e-121	1.3792e-121	8.54108e-134	1.08273e-114	1.62322e-141	1.25426e-119	9.14566e-130	2.73067e-118	7.79946e-125	3.79422e-130	4.81079e-122	5.47767e-118	1.96892e-132	7.73899e-126	1.31728e-130	1.57308e-121	6.08609e-117	8.36432e-127	1.22685e-128	2.19766e-135	3.19555e-130	1.15904e-126	1.11179e-116	8.01046e-122	1.81543e-118	9.17152e-128	1.95727e-134	9.06328e-117	4.37561e-127	5.07609e-127	1.9144e-133	4.81426e-135	1.77062e-116	2.77442e-139	7.22727e-136	5.23349e-130	3.60346e-129
IFI6	5.47073e-93	4.84948e-90	1.28594e-85	8.01767e-86	1.35137e-75	8.98485e-91	2.67084e-81	1.14553e-82	3.10938e-89	1.11135e-86	4.60657e-86	6.9483e-83	1.04585e-83	1.17757e-82	2.02957e-83	5.82179e-90	6.99147e-87	5.9463e-89	3.57585e-74	4.25342e-88	5.93185e-91	1.18357e-84	2.9207e-102	1.43398e-85	1.69068e-80	9.54357e-95	2.84346e-92	6.91974e-98	2.15846e-87	3.287e-94	2.61024e-87	5.7908e-95	6.85461e-92	1.60945e-95	1.00532e-88	1.4436e-86	1.90558e-90	7.53985e-84	1.54811e-85	1.27456e-89	3.82857e-91	9.35622e-81	8.32706e-100	6.84666e-93	2.29875e-85	7.46388e-90	5.61234e-98	4.09284e-87	4.74159e-83
PRDX1	8.7745e-174	9.98447e-161	8.71732e-168	8.74752e-162	3.17919e-163	1.65851e-175	6.81141e-173	2.4449e-159	1.00871e-173	5.50503e-164	6.01667e-162	2.26272e-169	6.54123e-163	2.70037e-165	1.18395e-169	8.69107e-175	6.50859e-159	8.33401e-178	8.67271e-161	3.25791e-165	7.07004e-177	4.79955e-157	9.21968e-169	4.65413e-170	4.18347e-165	6.37739e-173	5.92365e-167	3.66772e-164	2.64776e-167	5.54955e-167	1.96815e-167	4.166e-164	7.15354e-174	4.10653e-164	5.98358e-161	4.18564e-169	5.7461e-168	7.31999e-163	9.95595e-167	1.97574e-167	4.94417e-174	5.38635e-182	4.02188e-175	8.59227e-164	1.34401e-168	1.13906e-173	4.23938e-159	4.69315e-152	3.40521e-185
JAK1	9.14588e-51	1.88514e-52	1.27748e-56	3.18232e-49	3.06111e-46	6.30239e-60	5.2935e-42	1.08345e-44	1.51866e-47	1.62938e-50	2.48436e-47	2.4803e-46	4.07747e-50	1.15579e-51	3.83293e-43	5.24217e-48	1.69332e-44	1.85705e-50	7.45884e-48	3.91575e-49	1.08663e-51	7.06462e-52	3.1931e-51	3.3403e-56	2.1214e-40	1.52789e-47	4.15773e-54	1.3716e-43	1.47954e-51	3.07339e-49	7.06795e-55	3.0465e-46	6.24698e-58	2.28469e-45	4.7874e-59	1.48835e-42	2.14817e-49	1.15032e-47	3.59945e-48	1.10466e-53	2.78513e-54	8.90437e-56	3.6192e-50	2.77e-46	6.24895e-41	1.31933e-47	7.12129e-52	2.83246e-47	2.13081e-47
PDE4B	1.08832e-43	1.63114e-47	8.73733e-45	1.95998e-41	5.25652e-41	1.34458e-40	8.30486e-50	7.21476e-45	5.18255e-43	9.31827e-45	1.51566e-46	2.39959e-47	2.43341e-41	9.08684e-43	6.24713e-48	5.63733e-39	4.88912e-44	3.43164e-44	1.18832e-49	3.09137e-38	1.31158e-46	1.99286e-52	7.79641e-42	1.83344e-49	3.19295e-46	1.22139e-42	1.68328e-45	8.83526e-45	4.05592e-46	2.24136e-43	1.43744e-39	4.61965e-41	6.58772e-48	4.61243e-48	1.0256e-48	4.18989e-47	1.15353e-38	2.73053e-46	2.98381e-47	9.54539e-46	3.95783e-44	1.72127e-38	6.41939e-46	5.50735e-40	6.39415e-44	1.18964e-41	7.47547e-46	1.03998e-50	5.90235e-45
LMO4	7.27786e-77	2.1222e-70	3.84943e-75	8.4753e-71	1.32302e-68	1.22188e-69	6.98245e-77	4.02169e-63	1.94396e-74	9.94959e-82	5.13447e-77	7.41946e-76	1.16271e-77	1.32288e-74	2.9499e-71	3.06842e-58	1.40145e-78	8.4871e-73	2.71207e-70	2.53739e-71	1.02574e-64	5.60884e-78	1.09412e-65	4.25183e-67	5.92753e-73	5.00239e-68	1.21768e-71	8.24529e-72	5.20867e-67	1.16398e-66	4.05769e-74	8.02113e-66	3.4643e-72	8.2523e-72	4.7942e-71	3.14902e-69	5.53411e-70	1.94737e-69	1.05066e-68	8.15023e-80	3.44531e-67	1.31209e-64	4.92352e-87	2.12215e-77	5.37102e-66	9.81088e-81	3.17198e-76	1.91035e-71	1.84539e-74
GBP5	3.8865e-54	4.5795e-55	7.03904e-57	1.57699e-50	3.41455e-57	1.24652e-58	5.69114e-55	1.52866e-51	3.31663e-63	1.59853e-46	1.01471e-55	4.14381e-49	4.9334e-51	4.36829e-50	4.41072e-57	1.24365e-60	2.21122e-53	2.55841e-54	1.15118e-55	2.49836e-52	1.87129e-58	9.35405e-55	1.17093e-59	2.38168e-56	1.28557e-60	7.71099e-59	1.36095e-58	5.78373e-54	3.92838e-60	4.67357e-55	6.08757e-53	2.47065e-54	1.28265e-52	3.52185e-57	7.3122e-49	1.39617e-59	1.35403e-54	1.59449e-57	3.93544e-55	1.99663e-56	1.93831e-61	9.65662e-59	6.59959e-61	1.28871e-51	6.73467e-57	1.01895e-60	3.29231e-58	7.93525e-59	2.12838e-62
MCL1	4.34346e-100	1.23463e-94	3.36627e-102	1.44197e-98	8.8208e-95	3.22317e-111	1.84167e-105	5.8274e-99	1.76814e-103	1.18972e-98	5.0677e-107	7.62085e-98	1.80004e-105	8.11657e-89	2.64413e-90	4.04682e-103	5.77488e-105	5.45548e-99	1.16036e-98	4.04108e-91	2.15503e-103	8.11027e-94	1.70894e-101	1.90827e-98	8.16332e-95	1.05482e-109	1.02474e-102	1.10089e-106	1.12219e-93	1.70651e-93	7.78581e-99	6.29817e-100	7.66785e-99	7.29284e-111	2.16159e-103	2.61038e-112	3.49553e-102	1.2787e-99	2.55312e-99	2.04683e-101	1.67171e-101	5.4793e-114	3.36455e-101	3.34039e-98	1.76282e-107	6.29177e-110	9.80025e-93	2.89092e-105	7.53518e-90
S100A6	9.60704e-53	9.6961e-47	1.82938e-53	9.09268e-51	5.19539e-45	1.5972e-59	1.72931e-47	2.87757e-47	1.29566e-46	6.73235e-46	2.97464e-59	1.51906e-49	3.10547e-48	3.84469e-52	8.0488e-54	2.51868e-53	3.03786e-49	4.22064e-54	1.76777e-42	5.07699e-45	3.59091e-52	3.60618e-51	4.09245e-53	3.75568e-44	1.20354e-58	1.42145e-49	9.57799e-49	1.19423e-48	7.69212e-52	1.66693e-47	6.65845e-50	4.79171e-48	8.96782e-57	4.2089e-54	1.20111e-46	1.71116e-47	5.06651e-58	8.6609e-49	1.30447e-49	6.80502e-43	2.26295e-50	1.92233e-55	3.35505e-45	3.24256e-53	3.70267e-55	2.91666e-57	8.92982e-58	2.07625e-51	8.15302e-55
RPS27	0	0	0	0	0	0	0	0	0	0	0	0	0	0	0	0	0	0	0	0	0	0	0	0	0	0	0	0	0	0	0	0	0	0	0	0	0	0	0	0	0	0	0	0	0	0	0	0	0
LMNA	6.953e-40	9.56407e-29	8.46332e-29	1.56402e-33	9.76742e-31	2.71039e-34	4.53778e-29	1.83495e-31	1.14464e-31	4.81535e-38	1.23899e-29	1.92769e-32	1.27255e-28	1.2128e-29	3.6408e-35	2.74758e-32	1.52391e-30	7.17745e-38	1.95169e-28	7.56925e-27	3.18687e-29	1.04655e-26	1.45424e-40	1.55322e-29	2.73239e-31	3.13833e-31	2.56301e-37	1.9777e-39	4.34991e-34	2.32714e-33	2.15031e-27	2.51834e-28	6.81438e-33	4.82675e-29	1.03601e-31	2.75665e-30	5.70597e-29	1.83852e-36	5.92885e-33	1.22077e-35	5.58394e-36	4.48869e-28	7.75688e-30	1.73202e-32	1.35114e-31	2.36591e-32	1.34588e-35	9.19744e-30	1.2303e-37
CCT3	3.47777e-107	1.88891e-108	8.92123e-95	4.44189e-99	5.8242e-108	7.55884e-108	7.78458e-109	3.49988e-91	1.05149e-108	3.31454e-110	2.6063e-104	2.30094e-101	1.30228e-98	1.06793e-100	5.6089e-103	2.06528e-107	1.33805e-105	8.04382e-101	3.72118e-97	1.29515e-92	5.19323e-111	1.07889e-100	1.11471e-98	2.59908e-105	3.49849e-104	5.34537e-107	3.90992e-102	2.49154e-104	3.25389e-100	1.17131e-100	5.96225e-101	8.47565e-90	9.03917e-106	5.90037e-109	5.76322e-95	5.25207e-105	1.59756e-100	3.03766e-101	1.50464e-110	1.08773e-95	4.08141e-100	8.9913e-99	1.98812e-97	3.70733e-106	1.29469e-99	1.28372e-98	6.00538e-106	9.75033e-104	4.82603e-96
SLAMF7	1.57602e-111	9.52152e-108	9.29248e-106	2.56468e-113	3.72175e-114	1.93482e-99	5.89512e-113	6.32837e-104	8.46195e-99	4.56012e-107	1.62501e-111	1.13851e-98	2.21835e-100	7.43183e-112	9.76707e-94	1.29912e-103	6.99164e-106	1.13639e-116	1.59985e-104	1.41358e-113	4.50777e-98	2.88125e-105	2.48659e-101	7.7386e-114	1.70248e-104	6.47902e-106	6.05143e-113	5.87306e-110	2.48823e-107	1.0026e-107	9.71274e-102	1.01791e-106	1.33985e-107	9.94193e-108	7.17036e-108	5.77732e-109	5.80795e-105	1.88164e-95	5.24301e-108	3.35891e-107	3.42745e-90	1.20352e-110	2.5254e-104	5.87261e-107	5.19934e-120	6.07829e-106	1.21791e-107	5.93439e-109	6.46147e-112
XCL2	7.04253e-81	1.35917e-72	1.0447e-73	2.78514e-76	6.15474e-72	1.14157e-70	2.17265e-79	6.74892e-74	1.22154e-78	5.1752e-78	2.0106e-79	5.21906e-69	3.4181e-78	2.38187e-76	9.55475e-73	2.38279e-83	1.25346e-87	1.75009e-84	4.21071e-75	3.50688e-76	2.96095e-78	2.90338e-66	7.51619e-75	1.86688e-71	1.9241e-63	6.50057e-69	7.09563e-83	1.65201e-75	2.09773e-80	4.68423e-79	2.67424e-75	1.0298e-73	2.07545e-77	1.3014e-76	1.04966e-83	1.83216e-68	5.44966e-70	4.62737e-79	2.21084e-85	1.11948e-65	1.42514e-77	2.68979e-76	6.93562e-77	6.61273e-67	2.97817e-78	7.37204e-73	1.69248e-74	3.19556e-74	4.45889e-82
XCL1	1.72488e-89	3.5882e-82	3.69974e-81	1.63628e-88	3.14815e-78	3.3907e-78	6.97944e-88	5.07731e-79	2.70262e-76	2.26556e-81	3.7557e-80	7.92414e-73	9.68774e-84	1.85028e-81	1.37846e-81	5.02311e-91	1.18549e-89	1.05018e-91	1.30736e-83	6.21924e-79	2.87895e-83	4.26308e-76	4.88196e-82	1.18947e-72	7.76106e-72	3.80522e-75	3.20267e-87	2.6115e-79	2.56135e-83	5.71112e-82	1.73173e-87	1.23868e-84	1.55054e-78	3.80361e-77	3.68462e-94	2.3133e-79	2.02989e-67	2.1396e-85	1.30117e-84	4.04804e-74	3.92171e-79	3.52569e-86	3.48384e-88	8.80448e-77	2.93555e-75	1.50722e-85	1.7624e-75	2.23485e-82	3.5218e-83
IVNS1ABP	2.09554e-178	3.99505e-189	6.15099e-181	8.28688e-172	2.59437e-188	9.73777e-176	8.0133e-180	4.42537e-166	4.09388e-181	1.86142e-177	2.42778e-169	1.54217e-181	2.38576e-181	1.22205e-176	9.03868e-174	1.15847e-158	3.52205e-175	1.06739e-160	1.61344e-184	4.59361e-172	1.53604e-157	1.86222e-182	2.53419e-167	3.00786e-172	3.32531e-179	2.63284e-178	4.56623e-178	7.4328e-161	7.65256e-168	1.30188e-174	6.73177e-184	1.08958e-175	1.4955e-171	6.19504e-185	1.76512e-186	3.30642e-177	1.67139e-167	2.54926e-175	1.27177e-190	1.2117e-177	1.4501e-172	1.19815e-169	6.7477e-173	5.83509e-191	4.56727e-174	2.16088e-176	2.81803e-182	2.75626e-166	6.69905e-183
FAIM3	1.04664e-108	3.51031e-111	8.71095e-106	1.39855e-113	3.35837e-115	2.85239e-119	8.01696e-120	7.75452e-107	5.45199e-127	7.25755e-112	2.41059e-101	3.13099e-118	8.07358e-124	4.96954e-109	7.47283e-107	3.70982e-116	1.89599e-123	3.20742e-118	1.0032e-112	9.77527e-114	2.04763e-115	6.8918e-123	2.11288e-121	1.50964e-119	1.39813e-113	1.31344e-124	9.23946e-105	3.07861e-117	4.09764e-110	1.24125e-106	1.61145e-124	1.16471e-114	5.09507e-121	5.07221e-123	7.28486e-112	1.901e-115	2.51315e-116	5.10946e-115	5.8232e-116	2.26e-112	7.11264e-98	2.42159e-104	4.41322e-130	2.34022e-102	1.24927e-112	1.06069e-120	1.12672e-129	1.40656e-104	1.11852e-120
TRAF3IP3	7.55624e-56	6.90001e-44	5.51735e-49	2.13737e-51	3.47236e-51	3.2164e-50	3.2247e-49	2.09004e-49	1.3317e-38	3.65243e-57	4.97579e-53	2.25659e-50	2.10452e-56	1.32722e-49	2.91672e-50	4.30536e-42	2.22824e-56	2.84189e-52	9.70162e-54	9.02152e-48	3.0424e-47	3.29114e-52	1.20306e-44	1.06604e-55	1.41112e-50	3.07981e-50	1.01573e-62	1.22088e-51	4.17125e-52	1.13743e-59	3.09174e-47	3.05855e-51	5.5859e-48	2.45217e-55	1.19558e-55	3.24903e-53	2.0189e-50	1.08117e-50	3.45791e-55	3.50721e-40	1.00031e-45	9.80499e-53	1.25763e-52	6.234e-51	2.43374e-48	2.69725e-45	4.91629e-55	4.20307e-48	3.87768e-45
LBR	1.22298e-62	6.2314e-61	1.10733e-71	2.82256e-69	8.88325e-73	1.65948e-74	5.84162e-68	7.61922e-63	4.68665e-69	2.72664e-61	1.20308e-67	1.76412e-61	2.63161e-65	1.4094e-69	6.39018e-68	5.84573e-64	1.20782e-65	1.05355e-70	4.78355e-66	6.47244e-69	2.28133e-72	2.64094e-69	8.31295e-70	1.87527e-70	1.22333e-67	6.87702e-73	2.59097e-63	9.38256e-64	3.93023e-68	5.20638e-72	1.70145e-66	3.74282e-66	1.38423e-67	1.13356e-70	5.24182e-75	2.18163e-65	5.09322e-78	2.71094e-75	5.00782e-77	1.06647e-72	9.27464e-63	1.89698e-70	8.93683e-65	6.7416e-62	1.98826e-70	8.64599e-67	6.33505e-66	2.14516e-68	5.57613e-63
AC092580.4	2.97144e-67	2.85319e-59	3.77098e-61	1.50582e-60	3.73671e-63	5.88204e-67	8.85397e-59	1.28733e-61	1.52551e-62	5.71845e-67	1.50795e-56	1.50871e-66	3.60876e-62	2.20988e-67	2.30305e-53	1.80491e-55	1.33221e-60	2.08214e-67	3.87332e-59	1.83421e-70	8.67602e-62	1.97328e-64	6.99705e-61	2.89766e-62	1.12815e-65	3.90981e-72	8.99112e-52	7.43299e-67	1.4829e-62	8.54557e-62	5.83322e-64	2.68883e-62	2.12816e-65	1.83875e-68	1.92993e-57	1.00705e-52	1.84573e-71	6.82047e-55	3.92833e-64	1.31346e-60	3.60384e-64	1.11174e-65	4.21809e-69	5.53534e-61	2.98464e-65	6.34806e-56	1.8194e-65	4.88823e-56	2.42234e-60
ID2	4.89464e-51	2.5314e-31	5.21629e-34	1.87462e-44	2.40165e-39	4.4359e-37	1.72786e-34	2.38074e-44	1.27423e-43	1.80533e-42	4.34167e-37	4.79374e-42	9.73002e-36	1.95046e-36	1.12497e-34	1.49956e-37	5.71417e-33	4.52413e-38	1.26333e-44	9.75372e-36	5.86722e-33	7.02923e-36	4.09968e-39	6.61749e-43	6.1896e-33	2.05215e-43	2.01528e-42	7.97358e-37	5.39416e-43	1.03044e-35	2.67684e-34	4.06505e-44	1.35114e-40	2.04344e-46	1.26154e-38	1.84484e-40	7.03588e-43	4.99289e-37	2.10479e-43	2.51407e-35	1.5166e-42	1.28065e-38	4.82354e-38	4.26615e-39	2.75846e-36	1.59889e-36	5.42927e-43	2.07434e-40	2.71011e-41
YWHAQ	2.56049e-122	2.73953e-129	1.07763e-125	1.73835e-122	2.22641e-119	7.68033e-115	2.75846e-130	4.84076e-118	3.94149e-131	1.36577e-116	6.84024e-114	1.20348e-123	2.11351e-128	7.81644e-143	3.49049e-117	5.27237e-133	2.16035e-125	2.95752e-138	2.34846e-127	3.82061e-127	7.03593e-127	4.87755e-138	1.05135e-131	3.94006e-125	6.60702e-124	8.38925e-130	2.45265e-131	5.06696e-124	2.44424e-127	2.742e-126	1.98614e-126	7.0039e-128	3.12372e-124	3.79471e-136	1.10807e-134	2.57563e-123	3.98873e-134	2.20656e-142	4.82508e-131	7.02171e-132	4.81583e-120	5.34078e-128	3.12201e-123	2.09678e-139	1.62353e-125	6.85659e-134	7.59995e-135	2.6684e-130	3.99013e-132
ODC1	1.0882e-51	9.34836e-55	1.10603e-47	1.45705e-58	3.01172e-47	6.29524e-49	7.17195e-51	1.66108e-45	9.2511e-53	1.13913e-47	1.0159e-44	4.21097e-51	1.89071e-40	7.56669e-55	2.15223e-48	1.77608e-48	1.88166e-46	7.37994e-49	4.50978e-53	2.23833e-48	1.10337e-40	3.99477e-52	2.53797e-49	5.8632e-54	1.62909e-49	8.10301e-61	5.82163e-49	3.43411e-55	2.7239e-57	9.63796e-49	8.189e-57	4.84088e-47	7.99798e-54	5.04672e-45	5.76423e-54	5.86164e-51	2.78883e-47	1.0015e-47	4.86542e-57	8.46405e-43	3.27974e-49	1.24666e-45	7.80452e-51	1.28132e-45	1.19559e-47	2.00754e-49	5.11677e-48	2.76997e-46	1.83684e-46
OST4	2.14375e-116	7.59157e-117	1.59858e-112	2.10048e-133	2.80179e-123	4.39875e-120	9.29603e-127	1.57728e-113	2.15257e-128	9.50798e-132	1.57952e-130	3.73987e-114	1.15513e-123	1.48367e-118	2.42516e-119	1.89362e-127	3.69484e-128	4.49985e-131	7.76277e-117	8.60309e-133	8.80244e-109	8.51631e-128	1.13622e-125	6.49999e-123	2.41977e-113	3.03044e-118	2.55634e-115	4.42405e-129	1.67912e-133	2.81221e-128	5.13375e-137	8.75705e-126	7.4983e-140	7.45784e-111	4.94733e-125	7.43156e-127	3.28765e-118	2.78098e-123	9.94709e-126	1.36984e-117	2.93001e-126	1.21827e-128	6.22183e-127	1.30094e-115	1.32567e-130	6.1204e-122	9.50814e-126	3.50186e-121	1.34983e-121
LBH	2.60335e-50	1.39005e-51	1.50052e-44	1.80292e-41	1.29559e-46	1.1307e-50	3.95397e-50	1.67524e-39	5.8913e-53	4.87876e-48	2.25547e-43	1.17975e-51	2.19613e-43	2.77206e-42	1.33967e-48	2.32693e-50	5.55563e-47	1.55225e-51	5.03924e-47	6.30558e-46	1.85159e-44	4.8016e-54	1.30186e-44	1.12159e-51	1.34639e-56	3.35229e-47	2.66751e-41	3.05944e-45	5.27051e-60	4.33699e-42	1.91157e-55	8.82045e-51	4.36606e-48	1.7283e-45	2.20947e-45	1.58672e-46	7.68128e-44	6.51706e-45	2.58429e-48	6.41214e-54	9.54708e-43	2.02681e-50	3.32199e-57	3.76893e-51	6.83164e-46	3.26788e-53	1.08387e-50	5.26093e-54	9.23757e-53
SRSF7	5.97514e-91	1.07317e-91	6.73486e-86	2.44327e-80	8.31906e-75	2.54856e-90	2.79098e-82	6.48113e-78	3.21668e-101	1.21263e-95	5.29247e-94	2.8208e-82	6.69331e-95	1.67285e-83	5.11499e-82	1.14746e-87	2.76837e-82	4.34115e-92	1.98275e-82	1.11792e-95	1.48711e-81	1.51507e-80	5.61287e-81	2.98244e-91	1.5192e-79	5.61373e-76	1.28785e-80	3.01289e-92	2.74867e-87	4.91451e-96	2.41402e-79	2.95003e-82	7.7655e-80	7.35294e-75	9.51604e-86	1.44046e-84	4.79518e-85	4.3577e-95	1.46408e-96	1.25763e-81	5.21075e-94	7.19397e-88	9.48156e-90	2.32283e-81	1.39557e-82	2.71588e-89	7.02348e-93	2.04298e-73	5.75225e-90
ZFP36L2	1.79961e-86	3.36899e-97	5.98631e-87	1.06749e-101	5.71632e-90	1.26169e-100	1.33344e-85	3.838e-89	4.0943e-91	1.83039e-102	1.88248e-97	7.51113e-87	3.24984e-105	3.16607e-98	1.58496e-79	1.76563e-91	3.73858e-97	1.6463e-95	5.00196e-100	8.10381e-92	1.27669e-94	5.52606e-96	4.91603e-95	3.89555e-93	7.19127e-90	1.53645e-96	1.26261e-101	1.08095e-104	1.15602e-93	8.88387e-93	2.29339e-108	2.13919e-91	2.13632e-96	1.95696e-91	2.7194e-90	9.39021e-107	2.45705e-104	1.78422e-98	1.06043e-88	1.70314e-91	1.6218e-95	9.26888e-97	6.90623e-94	1.58019e-95	4.80085e-89	4.17427e-100	5.65664e-106	4.94329e-95	7.18061e-97
PLEK	7.53505e-81	8.92564e-71	5.32228e-73	1.05878e-69	2.00239e-66	3.35357e-74	1.02055e-78	4.62172e-70	3.9677e-69	1.07949e-73	3.14692e-67	1.92561e-78	1.48374e-76	5.32369e-75	5.83977e-70	3.78501e-73	3.55852e-81	4.33414e-74	8.10799e-68	3.38767e-75	1.38742e-79	2.36742e-67	1.66407e-77	3.35381e-76	2.46189e-76	1.99734e-62	7.18556e-72	6.51473e-83	1.39874e-71	4.83153e-71	2.48444e-74	2.41152e-71	2.33117e-69	1.34288e-62	3.34954e-76	4.94565e-75	3.9298e-68	3.22247e-65	7.94436e-69	3.39696e-69	9.49054e-74	1.05013e-81	5.96463e-83	6.91932e-68	1.45426e-70	3.05224e-82	4.66922e-75	1.90742e-74	1.60029e-76
PCBP1	0	0	0	0	0	0	0	0	0	0	0	0	0	0	0	0	0	0	0	0	0	0	0	0	0	0	0	0	0	0	0	0	0	0	0	0	0	0	0	0	0	0	0	0	0	0	0	0	0
MTHFD2	2.3084e-34	2.1488e-40	2.44411e-32	6.92983e-34	3.88924e-26	1.52687e-35	2.00008e-39	1.31633e-37	7.80218e-39	8.60963e-34	4.14361e-29	1.98501e-33	1.04019e-32	8.14375e-37	1.27479e-41	9.71343e-30	3.93137e-40	1.55081e-34	1.42677e-38	5.76578e-35	9.58352e-32	4.63102e-36	4.52412e-43	2.88976e-37	1.595e-31	1.46293e-42	2.94753e-38	7.42392e-33	1.34924e-32	4.62567e-38	2.69671e-38	4.36522e-34	3.9695e-30	3.50866e-30	3.79868e-31	1.23526e-33	9.83494e-33	3.83968e-38	2.22706e-40	8.6389e-34	1.24716e-34	1.45557e-37	6.57001e-41	3.52839e-46	3.67691e-29	2.3415e-38	1.44069e-33	3.41059e-39	1.97862e-34
TMSB10	1.51348e-166	1.29825e-165	4.57106e-176	9.95897e-180	9.97871e-160	1.37612e-182	2.50172e-169	8.16871e-177	3.72492e-175	3.52443e-177	2.70806e-174	3.11889e-171	3.47782e-159	3.08865e-178	8.51181e-171	1.67376e-183	7.00252e-167	1.10262e-174	5.55255e-160	5.36336e-172	9.74858e-168	3.67064e-174	1.97346e-169	6.15788e-171	6.86172e-175	6.76561e-179	4.29977e-166	1.54021e-177	1.13491e-177	1.32446e-178	3.38349e-166	2.17293e-175	5.18732e-170	2.62868e-166	9.63938e-164	5.16642e-167	4.1419e-177	6.19033e-164	8.99809e-177	1.42393e-179	7.7473e-174	4.07349e-190	1.17529e-177	4.11236e-172	1.16963e-180	2.18435e-163	4.49766e-176	2.84044e-166	2.53828e-174
MAT2A	5.61456e-58	2.12642e-49	6.09967e-54	4.78644e-54	9.17048e-48	3.14088e-37	1.80642e-53	2.3269e-52	4.28243e-55	2.88132e-59	1.85306e-60	1.31468e-54	3.59724e-48	3.21831e-55	3.89148e-53	1.75316e-43	9.23466e-60	1.07552e-49	7.56341e-53	1.43843e-55	2.27299e-53	2.01596e-55	2.20303e-47	1.11038e-52	3.93046e-51	7.99196e-47	3.90293e-59	2.75035e-56	7.07554e-38	1.54983e-53	1.54e-54	8.45979e-57	1.06574e-47	1.51021e-58	6.60481e-57	1.59274e-50	1.07345e-47	2.29737e-44	1.82767e-55	1.96786e-53	2.69394e-49	4.62439e-54	6.68322e-54	6.73931e-50	3.91559e-47	9.98168e-52	1.31843e-42	6.39576e-50	2.85747e-46
GNLY	1.09227e-253	3.66219e-248	8.18785e-239	6.57189e-235	1.40794e-246	2.5941e-259	1.86014e-239	6.73255e-252	4.01959e-246	9.61276e-254	2.65463e-246	1.64804e-242	1.80151e-247	6.75212e-235	4.34231e-255	5.28382e-243	4.03506e-250	3.66312e-276	2.81097e-243	3.80684e-254	1.23011e-257	4.09939e-242	1.42601e-255	7.48941e-259	2.67589e-252	2.79906e-245	1.00464e-251	4.97345e-267	2.4491e-259	2.67021e-249	3.53083e-243	8.69581e-252	1.52579e-260	3.47398e-262	6.4583e-248	6.22285e-255	2.35194e-241	1.83083e-249	8.39471e-256	4.01458e-245	6.49413e-254	4.7127e-244	1.20492e-264	2.14987e-248	3.36634e-249	1.08475e-262	5.57651e-257	3.2838e-259	1.81306e-243
CD8B	2.48707e-104	3.63828e-87	3.16681e-94	5.13417e-111	1.77461e-94	4.14164e-99	5.45097e-103	3.08901e-101	6.1469e-106	7.20132e-103	9.18382e-101	9.06638e-101	2.16459e-101	1.36816e-105	4.64791e-105	8.09957e-98	1.95871e-105	6.90633e-98	7.10699e-104	3.79489e-103	9.82896e-107	5.71412e-103	2.75795e-91	3.69061e-102	2.25061e-97	8.7339e-111	3.2151e-108	1.24021e-102	2.08286e-102	3.53597e-102	5.44874e-106	4.77183e-102	4.10178e-87	1.0448e-110	5.51854e-112	1.34735e-81	1.17808e-102	5.53916e-95	1.32033e-104	3.11993e-102	1.1539e-102	4.60179e-117	1.71133e-101	1.1304e-94	3.11901e-102	1.82349e-103	1.10788e-101	8.79817e-115	8.47188e-99
LINC00152	4.88972e-181	2.30292e-185	5.68055e-166	3.69284e-162	1.06533e-152	4.38049e-156	8.62262e-168	6.71203e-184	2.30937e-170	8.52878e-164	3.71821e-167	1.0236e-161	5.70042e-154	1.05686e-173	4.52105e-173	4.28829e-172	9.04118e-173	2.47888e-143	1.09913e-163	3.68946e-158	3.47292e-177	2.80086e-165	1.47949e-158	3.35769e-167	1.50123e-145	5.17347e-172	1.72833e-174	5.40821e-161	1.73453e-166	2.18368e-155	1.88606e-180	1.20757e-166	2.40383e-154	2.55649e-166	5.66969e-160	6.03873e-157	7.84207e-155	1.72638e-166	2.46543e-163	5.36146e-163	1.02023e-181	1.00412e-168	9.42088e-157	4.4496e-180	1.74472e-164	4.51209e-151	3.16635e-159	2.57184e-154	4.57542e-161
RP11-1399P15.1	4.4897e-88	1.60037e-97	1.68806e-91	2.2783e-93	8.06115e-89	1.50825e-88	7.06563e-88	5.90225e-84	4.90649e-90	1.1636e-95	2.10987e-87	7.74111e-87	2.32554e-87	1.20274e-93	1.49794e-89	4.3757e-86	1.12894e-92	1.59275e-94	9.06979e-97	5.61724e-95	3.35655e-78	1.31361e-94	8.02841e-91	4.1841e-93	3.89686e-98	2.34006e-95	2.26615e-91	1.96763e-80	1.00062e-93	3.27947e-86	1.78988e-93	1.54883e-95	1.71074e-102	1.09519e-90	7.74108e-102	2.13896e-87	4.98829e-100	1.00206e-104	1.40051e-103	1.87187e-87	3.37004e-90	4.93105e-97	5.32529e-84	7.12331e-88	8.77148e-87	2.0125e-91	2.88131e-102	7.39302e-83	2.24292e-92
DUSP2	4.78079e-17	1.2532e-15	1.10424e-16	3.87768e-13	4.29528e-16	5.00398e-12	1.84559e-20	3.52642e-21	8.54507e-23	1.3235e-20	2.06132e-13	1.82943e-14	3.0278e-15	1.98713e-15	4.6663e-13	1.46375e-10	3.92696e-14	3.76956e-16	6.82517e-18	3.61795e-15	1.85642e-13	1.04078e-13	2.17169e-15	7.20719e-16	4.7516e-12	1.66676e-14	1.85931e-15	7.10461e-13	3.23764e-12	2.22503e-15	7.45424e-19	3.31533e-14	4.26317e-14	1.95883e-16	1.02947e-19	1.71706e-15	1.97857e-12	5.71535e-17	1.56456e-18	3.1192e-16	4.93253e-12	3.01434e-16	7.28224e-12	4.08028e-12	1.85225e-15	1.87359e-14	1.56354e-15	1.37e-12	8.86723e-14
COX5B	3.14604e-73	4.87085e-74	1.60301e-69	2.36604e-60	1.52957e-53	9.78898e-63	7.32729e-63	5.73254e-65	3.5049e-71	1.43954e-58	5.17988e-65	1.14902e-66	1.32562e-61	8.01379e-74	1.92495e-68	3.0935e-64	5.6089e-68	3.30632e-62	3.71343e-79	1.8337e-74	5.27733e-71	1.62101e-64	4.08279e-70	1.73035e-67	1.56208e-71	9.41646e-61	3.66209e-63	3.67612e-71	1.21756e-65	1.13212e-69	3.68281e-68	6.147e-61	2.38522e-66	1.22635e-69	3.39597e-68	5.84946e-66	3.50673e-70	6.79423e-66	3.39311e-66	6.35517e-73	7.99096e-67	8.30898e-66	4.19234e-64	4.56525e-83	1.8416e-63	1.33032e-71	1.76869e-72	5.55188e-76	1.21969e-64
RPL31	1.09518e-167	2.90422e-159	6.09181e-151	2.0952e-149	8.1695e-151	2.07171e-137	1.12659e-153	5.63109e-150	8.12811e-151	2.04178e-141	1.662e-142	3.52761e-149	7.66544e-151	4.17775e-155	1.01873e-157	1.1829e-154	2.44974e-144	1.6849e-139	2.76283e-146	3.10396e-151	4.90158e-143	2.49021e-156	1.76961e-138	1.26099e-142	5.35098e-143	1.98051e-146	4.53937e-146	1.37001e-159	1.68274e-154	8.21955e-148	5.20605e-153	5.63975e-150	1.16677e-162	1.16142e-155	6.34321e-158	7.09498e-155	1.60402e-145	1.32094e-147	3.76741e-160	2.28706e-152	1.68176e-143	4.83727e-145	1.98749e-152	2.53622e-161	3.90356e-166	1.88737e-146	8.94078e-170	4.76424e-158	3.75984e-147
BCL2L11	2.75448e-86	6.97875e-79	5.10173e-78	2.42206e-75	1.4248e-76	1.78579e-69	8.3716e-66	3.21426e-81	2.79112e-75	2.64929e-75	1.01554e-76	2.2062e-84	1.25597e-69	9.6015e-83	5.82265e-74	3.67642e-71	2.16139e-77	6.75162e-73	2.61687e-69	8.71983e-82	5.57462e-70	6.2113e-70	5.39845e-71	5.68048e-82	1.71483e-64	1.96472e-68	4.05761e-70	1.71417e-79	2.29675e-68	1.9138e-81	1.09146e-80	1.95988e-78	1.9268e-68	2.26859e-66	2.1635e-62	8.46177e-75	1.38102e-76	5.34093e-72	1.83377e-86	5.46521e-80	2.71881e-69	3.67279e-68	9.56274e-80	1.10495e-63	1.28009e-65	4.18829e-80	3.50779e-73	5.92259e-64	3.20282e-65
MIR4435-1HG	5.93876e-94	3.55727e-99	5.07985e-95	1.77712e-101	2.33451e-102	6.85003e-97	2.45328e-100	1.8285e-99	2.8804e-94	9.61709e-87	9.42581e-90	8.91924e-102	1.02983e-87	1.26091e-106	3.66557e-97	1.12183e-92	8.4626e-98	4.93925e-91	1.49775e-99	4.66116e-91	1.89429e-90	2.38743e-95	5.56181e-92	1.7231e-83	5.99662e-88	1.00059e-96	7.20518e-97	6.30037e-107	9.60362e-97	9.40924e-110	6.29586e-89	1.43446e-99	1.71242e-91	4.08396e-92	1.64873e-96	1.23661e-94	3.94945e-86	1.97822e-99	4.08986e-98	6.78321e-87	8.75394e-91	1.13635e-99	7.76809e-93	3.45842e-93	8.89857e-103	8.07657e-90	9.13092e-97	5.55483e-92	4.99511e-100
AC017002.1	3.0741e-30	6.99978e-28	8.73914e-29	1.76257e-27	5.52375e-24	1.15204e-20	2.50753e-26	7.8875e-30	5.03414e-27	2.39655e-35	1.19436e-28	4.90932e-21	3.28112e-33	2.65009e-27	1.0586e-30	2.23831e-26	3.94468e-31	1.37421e-34	2.78901e-30	3.4404e-26	1.07917e-29	1.21657e-28	1.2915e-25	2.14655e-32	3.25272e-29	2.63097e-26	1.64915e-34	1.93102e-28	2.55725e-21	3.15116e-25	9.94302e-27	2.44588e-27	1.77011e-30	1.26946e-33	9.97781e-31	5.49617e-27	1.30163e-33	1.46367e-32	5.1206e-33	3.58379e-30	2.53435e-30	8.43133e-28	1.49315e-24	9.60822e-24	5.50106e-24	1.60699e-29	1.00799e-32	5.89059e-28	2.87522e-23
MCM6	5.55344e-78	6.27563e-67	3.38041e-75	2.16792e-64	2.30549e-69	1.42625e-64	2.99613e-71	5.7452e-75	2.35544e-86	4.79236e-79	4.80697e-65	9.89771e-76	1.4709e-75	1.33472e-75	1.17794e-78	6.70935e-66	3.68979e-82	9.02682e-65	4.31183e-76	4.51047e-71	4.84399e-73	1.69665e-67	3.39488e-62	3.48894e-78	5.58523e-64	8.79978e-67	2.64112e-69	2.28827e-78	7.02088e-71	9.00326e-79	1.52246e-75	1.50857e-61	5.93959e-65	2.17323e-74	1.02369e-74	1.29645e-75	7.23101e-72	2.36846e-74	2.087e-74	1.10495e-77	4.87846e-75	3.62508e-78	5.81488e-76	8.109e-70	1.36969e-71	3.1962e-76	1.3366e-70	2.92494e-69	7.02192e-73
NMI	5.48461e-50	1.82671e-45	2.21893e-62	2.07799e-42	3.87168e-52	6.57019e-53	6.37734e-57	1.17905e-54	5.51265e-54	3.7508e-59	2.31885e-54	6.61369e-51	3.37862e-48	9.69963e-53	4.2335e-50	1.93612e-58	5.1831e-54	9.68452e-56	3.72532e-61	7.13746e-55	8.98239e-54	3.26465e-50	4.95365e-54	8.62564e-62	3.93829e-45	1.15176e-50	1.62947e-54	2.55482e-59	4.99677e-47	3.64192e-58	4.32358e-57	1.10858e-62	2.02573e-55	8.72718e-52	5.03415e-55	4.04038e-55	4.93691e-49	5.70858e-41	8.53684e-54	3.32974e-46	7.33548e-58	5.58077e-41	4.89695e-48	3.08227e-54	6.25946e-47	5.11491e-53	4.27035e-54	5.88816e-60	7.74661e-51
HSPD1	1.71479e-119	1.67256e-118	6.96846e-106	5.62858e-105	2.12691e-115	7.04883e-114	4.7368e-118	1.69595e-107	7.03264e-117	2.97393e-113	2.90674e-117	2.19556e-120	3.98853e-123	1.18657e-116	4.28332e-116	1.33029e-123	4.59384e-111	1.34483e-124	9.64793e-116	6.10711e-112	5.35457e-116	2.48866e-105	1.19292e-109	2.37405e-107	1.3905e-106	1.70495e-110	4.07198e-116	6.99398e-123	1.2506e-108	1.68873e-114	1.11195e-124	7.19507e-104	3.33304e-115	1.60881e-108	9.46211e-114	6.74165e-112	4.23185e-109	4.46958e-109	2.61796e-112	2.16848e-119	4.7516e-118	4.04304e-120	7.0551e-112	3.12371e-114	1.10267e-109	4.61958e-126	3.91402e-106	2.32622e-111	1.49978e-132
HSPE1	4.86909e-71	5.05143e-76	4.57687e-68	1.01148e-69	7.41485e-80	3.1255e-74	3.70336e-81	3.4952e-75	1.7098e-72	1.40399e-69	1.03176e-68	8.01898e-67	1.16597e-80	1.10695e-71	4.43301e-76	2.42363e-84	3.65288e-64	1.64671e-72	2.44253e-72	7.12007e-71	2.47471e-75	1.59471e-64	1.88928e-72	4.24049e-72	8.40591e-71	6.35562e-68	9.76235e-77	8.46396e-79	9.49928e-69	4.49896e-78	8.63445e-86	1.2274e-67	8.50915e-73	6.68444e-73	1.63564e-73	4.1678e-76	3.175e-68	1.01798e-69	4.13708e-73	1.38409e-72	1.23774e-75	9.5934e-68	3.69613e-72	2.93637e-75	4.34864e-71	3.04094e-72	9.67414e-66	1.36874e-73	4.58878e-83
RPL37A	0	0	0	0	0	0	0	0	0	0	0	0	0	0	0	0	0	0	0	0	0	0	0	0	0	0	0	0	0	0	0	0	0	0	0	0	0	0	0	0	0	0	0	0	0	0	0	0	0
TUBA4A	1.86665e-47	7.27081e-42	1.26065e-48	5.27061e-48	3.72719e-50	1.3102e-40	2.34178e-45	1.66414e-44	1.91036e-55	4.83747e-51	1.10127e-46	6.55429e-53	3.93406e-45	2.29797e-48	3.30617e-50	1.67948e-41	1.29731e-48	9.58202e-50	9.97543e-45	4.01231e-51	3.33629e-55	2.90783e-45	2.11759e-44	9.21323e-64	4.19509e-45	1.30391e-47	3.03363e-48	5.01795e-48	7.92487e-45	2.00418e-47	5.32077e-38	4.57199e-53	2.06806e-49	2.81964e-51	8.43143e-45	2.44312e-53	4.56754e-55	1.29715e-45	2.42875e-50	8.39758e-46	1.00609e-51	3.62466e-44	1.81945e-57	7.88763e-41	6.13939e-54	2.77123e-58	4.65686e-50	7.03304e-48	5.05812e-54
NCL	1.58331e-165	6.14344e-161	5.80567e-148	1.58396e-144	1.359e-149	5.4347e-149	3.15719e-149	1.91015e-146	7.58343e-169	1.54511e-154	2.66493e-151	2.02756e-159	2.63534e-156	8.61625e-148	2.47319e-146	4.51157e-147	2.29305e-148	1.73467e-166	6.0417e-152	5.29598e-169	2.96388e-155	3.27796e-135	9.93072e-163	1.97822e-154	1.085e-151	8.33131e-152	3.70912e-151	3.52375e-164	1.29784e-147	1.17628e-155	1.96504e-166	3.09215e-138	4.98121e-156	1.2039e-154	2.02018e-151	7.45079e-149	6.43714e-146	6.86942e-149	1.19361e-141	5.23232e-145	3.88475e-153	5.39386e-156	6.32668e-143	3.77743e-152	3.83732e-141	2.97658e-149	1.53741e-147	1.62543e-140	1.35118e-177
ARL4C	1.74471e-52	5.62635e-61	1.68727e-62	2.17111e-49	1.7949e-58	1.34593e-60	1.08698e-53	1.39492e-61	1.38207e-60	4.89988e-51	1.51075e-61	6.32831e-54	3.3084e-55	6.1876e-57	6.5392e-51	6.53026e-48	2.61818e-54	1.45543e-47	2.07827e-56	1.27647e-56	1.78196e-55	1.03094e-65	5.28411e-59	9.39022e-70	8.08565e-56	9.15272e-53	2.77534e-48	1.57203e-57	2.53245e-57	1.88616e-45	4.8357e-45	1.03765e-63	1.40687e-61	9.05352e-57	9.18154e-58	1.22968e-58	1.05651e-63	6.16514e-64	9.90818e-63	5.71439e-57	2.56515e-55	8.17954e-56	4.25394e-56	6.68068e-46	6.79379e-63	3.83052e-58	9.99203e-57	4.20699e-55	6.83636e-60
RAMP1	8.56638e-238	3.15447e-217	1.78513e-222	7.80934e-225	1.70406e-233	2.68995e-219	1.3347e-219	7.70826e-207	5.89978e-229	7.331e-215	2.02246e-218	3.63272e-230	1.1525e-222	5.32946e-222	1.58933e-223	1.79438e-225	3.51976e-228	3.82271e-227	3.84396e-215	1.77952e-229	2.62709e-220	8.30102e-232	1.34397e-222	3.9558e-231	9.64591e-220	1.29544e-228	2.76652e-206	9.03939e-227	1.96972e-225	3.93315e-225	5.73081e-215	1.11233e-213	1.22348e-224	1.81236e-235	2.19247e-237	4.55672e-206	4.97319e-224	1.47594e-209	5.30459e-240	1.87415e-224	1.08462e-228	1.64538e-235	2.28541e-229	2.04817e-228	1.24634e-222	4.33253e-218	8.16382e-222	1.61774e-237	7.74254e-226
CMC1	2.27216e-19	9.04057e-26	6.06736e-23	1.2546e-29	4.7016e-22	9.78263e-32	1.22941e-22	9.48367e-16	1.70508e-20	3.2703e-23	8.44385e-23	1.43523e-26	4.6352e-23	2.77137e-26	1.2447e-22	3.81652e-23	1.62389e-24	1.62011e-21	5.12996e-23	1.43203e-26	1.80087e-23	1.47623e-27	8.02366e-25	4.50257e-31	7.47306e-22	7.51154e-27	7.15463e-23	6.76097e-22	1.75473e-22	2.30327e-26	2.38805e-18	1.84196e-25	1.68857e-26	5.72179e-27	2.16275e-21	9.13801e-26	7.16462e-27	2.33097e-24	1.51432e-25	7.92506e-20	2.90295e-23	1.80181e-23	5.50166e-24	2.47227e-25	5.66271e-24	3.05606e-31	1.2958e-28	2.14545e-25	8.61146e-24
TMA7	6.53366e-180	7.07781e-168	8.69244e-158	1.35406e-178	9.64712e-164	2.58194e-156	2.83246e-182	1.88879e-170	4.13419e-177	7.01024e-171	7.82231e-166	1.30843e-175	6.62812e-166	6.89744e-160	8.00143e-172	1.23988e-164	9.37683e-170	1.05627e-169	3.00638e-166	4.69383e-177	8.71646e-172	5.29953e-169	1.45773e-170	5.56244e-189	6.9226e-157	3.79388e-168	3.91353e-163	1.24405e-169	1.55659e-173	2.37426e-169	6.90241e-156	2.64124e-169	2.46538e-180	4.24226e-165	2.27713e-167	1.41282e-168	1.69175e-181	9.36896e-167	1.29204e-179	1.0191e-167	2.04891e-167	1.38212e-170	3.65643e-168	9.24165e-174	5.27326e-182	1.38711e-186	4.01774e-185	5.17484e-159	8.8899e-170
CISH	0	0	0	0	0	0	0	0	0	0	0	0	0	0	0	0	0	0	0	0	0	0	0	0	0	0	0	0	0	0	0	0	0	0	0	0	0	0	0	0	0	0	0	0	0	0	0	0	0
MAPKAPK3	9.38403e-148	2.8409e-140	1.44884e-141	3.77705e-129	4.5426e-134	4.18757e-123	1.45145e-136	3.47918e-133	5.87944e-139	5.03146e-136	6.7777e-130	3.57783e-138	5.19366e-144	5.48989e-129	5.26468e-127	1.85485e-129	4.99916e-139	1.1574e-130	2.89006e-137	6.55692e-144	6.31087e-122	2.68252e-143	5.76381e-128	1.9518e-143	6.52937e-139	6.47214e-123	7.85747e-137	3.81934e-144	1.90417e-128	1.9055e-126	1.24976e-139	1.62099e-124	2.18579e-125	1.7682e-137	6.70332e-137	2.85843e-130	3.54002e-129	2.38417e-120	1.83747e-136	2.37601e-137	3.18857e-136	4.06315e-136	1.22214e-134	2.67988e-142	5.52355e-135	3.0783e-132	3.55128e-130	3.19098e-136	2.1489e-128
CLDND1	2.30754e-100	4.11981e-101	5.84553e-100	2.07573e-103	1.31368e-98	3.59817e-94	2.76005e-100	1.22471e-96	5.86678e-92	1.65459e-107	9.01473e-99	8.087e-94	1.50665e-99	4.36672e-109	9.33976e-110	1.53349e-107	1.81893e-111	8.17372e-100	6.70925e-92	7.18522e-111	3.70211e-115	7.90346e-97	3.02016e-109	1.49791e-97	4.6837e-115	7.07831e-104	7.63154e-111	3.30581e-111	2.02939e-107	1.20262e-107	1.12321e-106	1.13446e-108	2.02165e-110	2.95494e-102	1.16376e-94	1.0752e-107	4.39788e-107	3.89001e-115	3.22505e-106	7.85178e-110	2.89041e-104	1.12745e-99	1.08627e-102	5.72337e-102	4.44399e-115	7.99389e-102	2.19384e-110	1.11208e-110	3.23915e-104
TRAT1	1.38192e-58	1.12973e-59	9.83127e-60	3.15024e-65	7.31919e-63	5.89463e-62	2.69844e-60	2.39081e-60	5.36455e-58	2.11375e-54	5.53845e-59	1.25609e-63	1.12677e-56	2.06895e-67	2.52326e-61	4.11153e-62	1.18385e-69	4.93565e-74	5.58057e-51	1.38472e-63	4.17507e-60	1.44046e-56	3.89911e-64	2.9797e-61	1.30436e-60	9.93367e-57	2.39768e-60	1.06583e-64	7.06053e-71	4.31098e-62	2.26627e-60	1.86638e-73	1.37801e-66	4.22323e-57	2.53834e-51	3.6097e-51	1.98079e-60	2.6138e-64	5.82553e-61	4.07347e-66	6.83805e-62	1.00866e-55	1.14564e-56	4.23833e-60	4.08488e-73	2.45045e-66	4.53881e-55	6.83995e-62	3.79759e-61
CD96	1.00994e-91	3.51545e-104	1.29893e-109	3.46139e-112	4.78466e-93	2.01768e-91	7.8427e-102	5.70321e-103	1.22846e-110	2.39541e-98	6.68424e-94	3.69088e-103	3.38836e-113	3.66869e-97	1.40783e-115	5.67849e-104	2.47646e-111	5.26691e-93	2.55756e-102	2.40207e-98	1.42913e-103	2.25478e-109	4.71118e-101	8.60217e-110	5.80895e-107	5.59952e-103	3.94784e-99	1.68547e-104	3.34683e-112	6.21667e-106	7.61537e-104	3.81462e-104	1.75822e-98	8.17551e-103	1.63373e-106	7.56239e-110	1.07296e-107	9.53254e-110	2.11175e-107	1.85575e-93	1.81189e-107	1.23702e-91	7.68538e-96	2.8994e-104	2.43535e-120	2.69219e-103	9.48594e-114	1.77181e-105	1.99031e-105
COX17	2.32419e-58	6.8476e-52	6.51158e-54	3.52474e-62	2.98732e-54	3.65803e-43	1.82793e-50	3.00223e-51	9.01912e-57	7.50498e-60	5.0122e-54	7.75301e-55	4.59987e-60	4.35232e-54	1.1484e-50	9.76794e-57	5.90441e-55	1.77333e-54	1.36468e-56	1.18061e-55	3.53833e-54	1.5301e-46	3.30604e-52	5.72743e-56	1.02888e-55	3.10278e-51	6.30571e-60	8.7989e-60	1.12829e-57	3.04448e-53	3.6472e-53	6.92853e-63	1.30343e-59	2.82849e-66	2.26202e-52	2.19115e-62	4.6987e-56	9.28101e-62	1.88496e-53	6.92332e-49	8.7224e-62	7.068e-55	1.21826e-58	2.08313e-58	3.11928e-57	1.16689e-55	2.77517e-51	9.99465e-55	3.11307e-51
NDUFB4	9.53864e-56	2.06209e-57	1.98073e-62	3.32238e-60	3.8237e-61	7.40006e-54	1.84104e-62	4.09356e-61	2.63506e-56	4.33191e-61	8.00003e-52	4.22628e-58	1.79791e-53	8.5897e-60	5.20297e-50	3.93322e-56	1.73716e-58	6.20599e-57	5.79553e-52	8.75192e-66	2.40538e-52	1.6612e-51	8.44818e-52	1.34983e-66	2.80593e-60	1.2878e-66	1.70081e-58	4.55579e-49	1.21513e-61	6.43419e-65	2.21623e-59	7.37554e-55	7.39655e-60	2.47106e-64	3.0722e-60	3.07425e-57	8.85777e-60	5.91265e-58	4.47061e-55	8.5918e-50	3.19902e-59	7.06392e-58	4.5208e-61	5.59928e-71	3.14423e-62	3.91103e-55	4.93134e-59	3.66431e-52	6.13253e-51
CNBP	3.38598e-106	2.87913e-113	1.53451e-117	7.88589e-122	2.20977e-103	1.20796e-120	4.17089e-110	1.24498e-108	2.56005e-109	1.13941e-112	5.19127e-107	3.4966e-103	5.2884e-109	1.30504e-126	3.06841e-105	2.3718e-112	5.85755e-120	3.10127e-111	3.81975e-101	1.71914e-106	4.38911e-122	5.80153e-112	1.15923e-122	7.67974e-110	5.70315e-115	2.553e-116	5.15696e-117	1.40339e-120	1.89632e-110	1.9893e-107	3.37304e-123	5.78932e-109	1.94372e-122	2.92543e-115	1.60767e-116	6.05699e-124	3.07375e-106	2.71789e-113	2.672e-116	2.44263e-117	2.90542e-113	6.2919e-119	1.40618e-122	1.88958e-120	3.2914e-109	9.53922e-122	1.93044e-116	4.58655e-109	6.52934e-124
GPR171	8.34589e-50	9.55995e-49	1.56613e-56	7.68357e-51	1.74194e-49	7.63252e-50	1.10556e-47	2.29321e-50	2.4411e-44	9.76485e-54	8.57718e-46	5.6492e-55	1.3628e-49	7.51647e-50	4.76083e-50	4.20298e-52	7.65508e-54	3.05538e-61	1.50638e-53	1.0144e-55	5.28865e-48	2.8788e-59	2.08795e-52	4.61845e-51	5.64604e-46	1.55616e-46	7.16446e-48	7.54174e-46	5.18437e-51	1.69359e-47	1.64371e-51	3.48899e-57	5.74492e-52	5.1573e-53	1.80931e-53	1.49154e-43	9.49877e-54	3.75868e-47	5.02271e-46	6.90374e-52	8.83476e-47	8.10682e-54	1.80417e-50	9.11129e-52	1.16571e-54	3.63744e-57	2.24085e-59	3.01448e-43	6.70328e-50
SEC62	1.17099e-75	5.19831e-78	1.41677e-87	1.24453e-81	1.59965e-85	1.52389e-73	1.19831e-86	6.3729e-78	8.7212e-84	1.75989e-86	1.12674e-81	1.57172e-80	5.99626e-69	3.47924e-82	8.61285e-75	1.71241e-73	5.57631e-81	4.11924e-77	1.03535e-79	1.59125e-85	1.79096e-73	1.05953e-76	4.14668e-71	2.85826e-89	1.03902e-79	6.86977e-89	1.07837e-70	6.84316e-84	6.14059e-77	9.65069e-71	9.96564e-78	1.59221e-79	5.38933e-79	8.67346e-88	7.22273e-83	2.94392e-73	4.33831e-86	4.57917e-81	1.25954e-78	1.0026e-77	3.09054e-82	7.56469e-85	9.43779e-69	3.52629e-77	5.76036e-86	7.09171e-78	1.48826e-73	8.1942e-77	6.62528e-73
RPL35A	0	0	0	0	0	0	0	0	0	0	0	0	0	0	0	0	0	0	0	0	0	0	0	0	0	0	0	0	0	0	0	0	0	0	0	0	0	0	0	0	0	0	0	0	0	0	0	0	0
ATP5I	2.4911e-109	6.52495e-113	4.99435e-109	2.47728e-108	8.36437e-108	2.77932e-116	1.62963e-117	3.17448e-110	2.20171e-108	5.82458e-101	2.49318e-103	2.77384e-116	1.44348e-111	1.08304e-106	9.73363e-122	6.57515e-100	4.18587e-119	2.60604e-121	1.54547e-102	2.92801e-109	1.04396e-111	7.05309e-116	2.86867e-120	1.58124e-122	8.47409e-100	5.02221e-117	8.40969e-124	1.17191e-109	6.12644e-115	2.49185e-125	1.90014e-110	1.31642e-104	4.20382e-110	4.16821e-119	2.51724e-106	3.91931e-107	2.29991e-116	7.17367e-109	2.93281e-121	1.36355e-110	4.92676e-120	5.07216e-107	2.90984e-108	1.27963e-107	7.67007e-119	1.55885e-96	2.34409e-109	2.40352e-107	4.98905e-106
SPON2	5.92914e-187	6.69576e-188	4.16846e-181	5.84618e-180	1.81308e-186	1.60116e-169	9.49256e-178	5.34854e-163	7.13349e-189	2.07326e-181	6.52495e-183	8.5392e-180	5.02519e-172	5.69458e-163	9.38661e-172	8.60736e-185	6.56861e-187	6.40715e-187	6.37543e-187	8.12571e-171	3.3034e-184	8.32179e-183	1.81439e-175	2.14312e-171	1.84572e-186	2.07585e-170	4.96329e-178	1.9185e-189	1.91072e-179	8.32031e-184	5.46833e-188	1.48325e-190	2.06188e-184	1.41046e-192	1.2496e-181	2.57078e-188	3.14296e-174	5.64307e-160	6.08106e-183	2.7094e-176	2.02761e-182	1.84661e-186	3.1243e-184	1.83047e-172	1.4852e-170	4.21505e-181	5.89548e-176	1.79675e-179	2.13834e-179
RBPJ	5.05642e-87	1.7266e-83	2.34985e-98	4.32075e-83	3.01622e-92	8.9706e-86	3.33674e-89	2.66603e-85	4.61392e-90	3.70498e-89	6.58383e-89	1.31413e-89	8.1234e-88	4.44818e-83	1.79419e-80	1.64081e-89	5.62734e-82	4.39343e-101	2.9254e-93	2.59131e-82	2.06498e-80	1.33289e-93	1.7617e-92	8.77693e-89	3.40288e-87	4.93211e-85	1.90737e-88	1.67418e-83	1.97789e-83	3.88962e-86	2.62409e-88	1.03873e-85	6.48879e-96	1.7532e-88	9.28294e-89	9.57064e-86	2.68213e-88	3.5215e-87	1.47824e-86	2.77804e-85	3.61573e-82	6.2844e-87	1.16335e-86	3.99661e-81	2.88107e-85	2.50505e-88	5.3482e-87	5.88103e-87	1.63596e-90
PAICS	3.5121e-63	3.84728e-51	1.2115e-53	2.54134e-58	7.24465e-58	3.54598e-56	8.15114e-58	8.57062e-45	2.5797e-59	4.84145e-49	4.23603e-49	1.78335e-41	1.13072e-55	1.28138e-46	9.81172e-54	2.48743e-58	1.25569e-50	1.35943e-50	5.53024e-53	1.66458e-50	6.68706e-49	6.01087e-52	2.89475e-50	5.06308e-46	2.60629e-53	1.48575e-52	3.51385e-52	4.71765e-57	3.09103e-49	1.65714e-43	4.06458e-58	1.41764e-42	4.71403e-50	1.17001e-49	1.20777e-53	1.78155e-56	8.68172e-52	2.48899e-54	1.16961e-49	8.50651e-62	1.09045e-51	1.64997e-55	1.25555e-63	1.39633e-55	1.80936e-47	1.23565e-55	6.83813e-50	8.48685e-42	2.98582e-51
H2AFZ	2.33604e-56	1.25494e-54	1.34971e-49	1.69842e-57	9.02303e-47	7.11486e-53	3.16249e-60	9.55323e-64	2.32808e-57	5.98451e-45	2.16257e-63	5.64991e-50	1.39806e-54	4.71414e-49	5.22046e-55	2.21428e-60	2.48204e-54	6.47466e-53	1.30983e-47	4.5338e-60	5.41388e-53	6.14076e-51	1.38479e-61	1.32183e-51	2.60969e-50	1.07034e-47	2.91197e-48	8.30338e-50	7.55501e-55	5.88148e-66	4.18662e-56	2.99525e-57	5.88698e-58	2.2383e-57	1.13216e-51	6.88881e-50	3.94472e-65	2.95037e-58	5.72175e-67	2.76643e-53	8.62611e-59	2.25896e-55	4.62946e-65	5.86168e-56	2.01025e-51	8.08029e-56	5.71762e-59	7.72812e-52	5.89104e-54
NFKB1	7.94056e-58	1.69417e-62	3.34178e-57	9.05537e-54	2.04949e-59	2.14753e-56	7.24019e-60	1.70568e-61	1.01068e-60	5.3917e-65	5.07064e-56	4.45077e-61	2.12069e-60	4.07725e-57	2.43944e-65	3.48505e-65	1.52934e-64	2.45911e-52	2.5974e-61	1.85661e-61	2.50269e-69	3.74905e-57	3.17711e-58	2.17843e-60	2.22017e-61	2.79823e-55	1.85139e-56	2.18291e-57	1.10028e-68	2.0644e-63	3.23675e-51	8.56244e-55	3.4977e-67	7.05112e-60	1.7262e-75	1.38094e-65	1.57445e-65	3.93332e-63	8.56881e-64	1.89448e-50	2.80162e-58	2.59659e-56	8.95514e-68	7.74327e-66	1.1569e-60	7.44172e-57	4.27536e-60	3.78823e-52	3.9815e-58
RPL34	0	0	0	0	0	0	0	0	0	0	0	0	0	0	0	0	0	0	0	0	0	0	0	0	0	0	0	0	0	0	0	0	0	0	0	0	0	0	0	0	0	0	0	0	0	0	0	0	0
CCT5	2.87166e-103	6.823e-97	2.35609e-88	2.45751e-95	4.67806e-94	5.39272e-101	3.60733e-104	2.15911e-94	1.45246e-99	2.63674e-99	1.13941e-104	3.99427e-107	3.37576e-94	6.14445e-96	3.9389e-93	7.28545e-92	9.86015e-93	1.8039e-99	2.46336e-95	8.74861e-105	5.58085e-91	3.60336e-95	3.37514e-80	4.89609e-92	1.10652e-99	5.77323e-103	4.15412e-89	5.28788e-113	2.25365e-88	4.61115e-99	4.49625e-103	2.64988e-96	1.62736e-97	1.20629e-96	1.35687e-90	1.4537e-87	2.49355e-103	4.88552e-100	2.60929e-88	1.33401e-94	4.82743e-101	9.54634e-102	1.43438e-99	1.18637e-92	4.93661e-83	1.61507e-94	8.21307e-97	6.66357e-91	8.48396e-103
RPL37	0	0	0	0	0	0	0	0	0	0	0	0	0	0	0	0	0	0	0	0	0	0	0	0	0	0	0	0	0	0	0	0	0	0	0	0	0	0	0	0	0	0	0	0	0	0	0	0	0
EMB	1.30552e-40	1.54472e-44	1.02617e-40	3.4556e-38	2.96899e-44	7.3962e-46	3.1885e-34	3.35837e-49	4.37215e-44	6.94731e-41	3.64566e-41	9.70195e-43	2.92137e-42	1.18181e-46	1.7511e-44	4.1296e-36	7.07541e-43	8.68169e-38	5.0352e-43	1.27905e-39	6.28876e-42	4.53796e-36	2.11657e-40	1.05846e-44	9.14677e-45	1.00232e-47	1.07112e-46	1.78107e-44	4.31903e-35	1.02319e-48	1.08862e-43	5.18446e-37	1.94865e-43	2.83943e-39	6.77412e-35	1.46227e-43	1.62537e-47	2.82541e-42	8.80944e-43	2.54301e-38	1.10321e-46	1.25748e-41	1.70447e-40	3.83719e-45	1.04088e-44	2.44652e-41	1.31562e-44	1.27792e-38	3.06811e-42
GZMA	2.17743e-54	2.77949e-73	3.13646e-70	3.10787e-67	1.08315e-73	1.01267e-62	3.22265e-56	2.53707e-67	1.49e-68	3.61665e-62	1.2731e-56	3.1726e-72	6.8378e-64	1.81839e-67	1.64978e-64	1.82074e-56	1.84087e-59	1.60045e-54	6.42767e-68	4.29658e-65	3.06658e-51	6.32342e-68	1.68221e-60	3.51761e-66	1.8897e-63	1.48257e-62	1.18748e-62	2.91695e-59	5.39495e-56	3.80356e-66	1.48879e-69	3.12237e-56	9.04948e-59	9.3887e-61	2.35853e-55	8.55186e-56	4.70494e-71	4.81663e-64	1.3237e-64	1.26045e-60	1.07416e-72	3.75984e-59	4.89422e-62	1.89198e-65	1.31278e-76	3.88009e-64	6.03658e-60	3.02001e-70	4.60902e-61
KIF2A	1.87567e-108	1.45517e-105	2.43902e-96	2.75399e-117	1.26051e-104	4.26595e-119	2.6431e-99	1.31294e-104	1.35338e-115	2.99046e-113	1.43119e-98	4.3608e-106	2.03149e-109	1.06957e-106	1.24425e-104	1.42503e-107	3.30972e-124	4.60381e-109	2.4933e-112	2.62944e-104	1.95382e-104	9.96076e-99	4.29642e-114	6.78788e-105	2.14576e-100	2.3901e-108	4.64524e-98	4.42479e-107	9.12439e-104	2.4866e-101	2.0459e-113	1.70139e-111	6.85773e-119	8.14707e-107	2.66323e-108	7.06359e-109	6.05419e-99	2.2435e-110	9.8824e-115	3.16613e-117	1.67176e-114	4.62593e-111	4.98572e-106	4.37612e-111	4.01381e-101	2.45745e-101	5.843e-114	1.99495e-101	2.69643e-115
COX7C	1.38464e-222	1.03086e-223	1.43579e-221	1.08406e-217	2.53171e-216	9.87362e-231	1.20947e-223	7.90217e-220	3.05392e-232	2.84032e-202	2.00099e-234	1.28918e-223	3.69409e-217	1.36905e-221	2.20526e-211	6.33185e-230	2.49235e-226	8.12363e-227	1.61982e-215	3.47582e-217	1.53823e-224	1.94272e-223	1.70955e-202	1.75442e-219	3.8195e-220	5.74244e-233	1.90091e-215	1.19826e-234	5.05364e-213	4.92943e-227	5.4184e-236	1.80471e-229	4.5873e-228	6.53501e-211	1.95047e-216	6.48387e-218	1.8456e-232	3.18271e-219	4.73859e-249	2.33851e-223	1.83562e-218	9.52811e-222	3.30492e-234	1.80083e-215	3.35593e-228	2.14833e-217	1.18815e-235	4.52513e-217	4.65951e-209
ST8SIA4	3.95444e-44	1.09729e-40	4.80543e-39	4.56555e-34	4.33932e-45	7.7848e-37	3.0724e-35	1.01882e-39	1.72579e-43	7.02075e-41	3.03888e-35	3.69996e-38	1.17909e-41	6.81791e-33	6.12953e-38	1.05017e-33	6.554e-42	8.08847e-34	3.38097e-41	3.1403e-41	1.64978e-36	1.32481e-40	3.83445e-44	7.32049e-47	1.17167e-45	2.9988e-37	2.12667e-36	1.33189e-34	2.85934e-37	7.96621e-45	7.52445e-37	1.1347e-33	9.13168e-38	4.22143e-42	2.45573e-38	1.25976e-32	5.3391e-43	5.62414e-40	3.00344e-43	1.16108e-37	8.38037e-35	9.29923e-44	2.40546e-37	4.24125e-43	1.64156e-47	4.06337e-44	1.39579e-45	1.99383e-36	7.35773e-42
TNFAIP8	1.43006e-75	5.80953e-64	2.3106e-60	2.91183e-67	2.53604e-64	8.43066e-60	4.6295e-69	1.74676e-67	1.12808e-63	1.74839e-63	4.84456e-67	1.01119e-64	2.51529e-68	4.33201e-62	5.58776e-63	5.80212e-61	3.36276e-66	1.4585e-74	3.96308e-55	1.0038e-65	7.40237e-64	3.87483e-67	1.83799e-65	1.22502e-77	8.64813e-77	2.00376e-73	7.63723e-66	2.76538e-65	3.18243e-65	1.78924e-69	3.12871e-60	1.00332e-65	1.49433e-79	1.44828e-66	2.16178e-61	9.00485e-70	5.70939e-57	1.89729e-58	1.42349e-69	2.79502e-59	2.74606e-63	1.09209e-59	8.57227e-71	5.09481e-70	9.44704e-60	4.27956e-74	1.26184e-67	2.43515e-61	1.70908e-70
CSF2	2.10236e-13	3.398e-14	5.08056e-15	3.08014e-15	1.28584e-16	2.19255e-13	6.39834e-15	5.12137e-16	3.7683e-19	1.11096e-15	1.04116e-12	4.45407e-14	5.89032e-19	2.79167e-12	7.32788e-13	1.50408e-12	9.15677e-16	6.11308e-14	2.23597e-16	4.19666e-15	1.01455e-10	6.13656e-13	9.28972e-13	2.46141e-14	2.53768e-11	3.78321e-20	1.50553e-12	1.54383e-12	3.21999e-12	2.39215e-15	4.59614e-17	5.99083e-12	5.68236e-11	1.54419e-09	2.25201e-12	1.01983e-14	5.2727e-15	6.96251e-10	7.6642e-13	1.6342e-13	2.25966e-13	8.80856e-12	1.7546e-14	3.62956e-15	2.14278e-21	7.73461e-19	8.25626e-10	2.98436e-09	3.01938e-14
RAD50	6.34784e-42	3.4925e-46	1.22579e-41	1.55909e-42	3.95168e-41	5.47763e-38	5.6847e-48	3.36439e-44	1.23178e-38	2.25699e-46	4.53647e-41	2.36696e-41	5.50536e-43	3.38538e-38	2.92985e-46	3.89836e-49	3.66326e-43	6.78142e-45	1.0152e-36	4.42127e-47	8.34933e-46	7.81793e-41	1.00227e-48	1.26424e-42	4.08542e-44	7.38824e-49	2.14955e-45	8.10285e-40	2.20463e-44	5.95046e-48	7.91359e-46	7.24637e-50	3.64521e-47	5.71802e-45	1.29592e-47	2.22992e-44	1.32214e-41	7.34571e-43	9.27615e-48	1.9465e-42	3.6594e-45	6.09825e-43	8.92858e-43	1.47686e-44	9.85091e-41	1.55748e-49	5.29052e-45	1.35321e-45	4.5372e-47
NR3C1	1.25156e-101	1.00133e-90	1.17212e-95	4.04566e-85	5.72093e-92	9.01761e-98	3.43363e-80	5.63592e-84	4.04841e-94	1.32797e-86	5.85765e-78	4.17344e-96	7.0462e-101	1.30317e-88	2.39701e-88	8.62921e-81	1.46591e-88	8.49833e-94	8.49978e-90	3.8123e-80	1.41692e-85	1.80482e-79	5.47947e-93	9.28065e-81	6.73308e-82	4.16439e-87	1.193e-87	3.7484e-86	1.45783e-90	1.54719e-85	6.06852e-96	5.49622e-83	1.47774e-91	2.43677e-91	4.06112e-91	1.03833e-83	2.99969e-85	7.15155e-87	5.19524e-84	2.31778e-86	9.30086e-93	4.57549e-95	8.04735e-91	5.00434e-94	2.21932e-84	2.79729e-85	1.84251e-95	1.22083e-91	2.3351e-82
CD74	1.48218e-247	1.79973e-245	4.24335e-241	1.72494e-239	2.36423e-251	5.8134e-238	1.2867e-249	1.25314e-249	5.88342e-254	1.12145e-243	1.35853e-254	1.262e-243	4.57376e-253	9.88529e-239	3.14391e-247	5.40066e-248	2.02488e-248	6.87104e-267	3.38698e-252	3.89505e-235	1.56071e-263	8.50439e-246	1.52742e-260	8.85147e-265	2.61249e-244	2.27e-259	1.45e-240	1.73825e-247	1.0292e-242	1.33876e-247	1.04112e-247	3.26942e-258	4.3441e-249	8.2782e-244	6.59921e-249	1.56523e-245	6.6516e-232	3.42601e-253	1.87647e-254	2.97175e-275	3.487e-233	3.78286e-256	1.38128e-262	8.46757e-249	1.4923e-248	4.11267e-247	2.25428e-244	3.5061e-236	3.92327e-256
TNIP1	8.36523e-84	2.20232e-93	3.82961e-83	5.8831e-92	3.09436e-87	2.18449e-95	2.44417e-89	2.32507e-81	1.02271e-90	6.42629e-90	4.03809e-88	1.57111e-95	5.5547e-81	5.2053e-80	3.76487e-91	3.26284e-88	2.1307e-87	8.40436e-90	2.55582e-92	7.14848e-92	2.25855e-91	4.47281e-95	1.65552e-93	3.23741e-96	2.074e-81	4.28505e-100	4.88393e-95	1.71181e-107	3.72501e-88	4.67168e-83	2.45513e-94	1.94624e-85	2.30591e-81	1.89246e-87	4.65623e-90	5.68707e-98	2.64061e-90	3.06151e-89	1.89106e-88	8.15766e-93	2.36681e-79	9.80283e-91	9.9724e-92	1.31616e-88	1.53362e-89	7.83327e-91	3.53267e-95	3.93818e-97	8.20696e-92
G3BP1	1.92198e-71	5.23395e-59	4.43915e-77	6.2912e-70	5.51533e-70	1.72552e-59	3.68471e-69	1.77032e-64	4.50839e-66	1.43991e-67	5.06538e-67	6.1136e-69	8.63144e-67	6.93386e-73	4.70682e-63	4.988e-75	2.04531e-68	4.70454e-69	1.80081e-67	1.63674e-75	3.13151e-70	3.94413e-66	5.14489e-63	2.66725e-71	3.26894e-68	1.75187e-79	4.35003e-62	2.591e-63	1.41369e-69	6.2718e-67	1.38724e-70	1.57431e-60	8.65623e-67	2.66216e-74	3.95417e-65	5.9556e-63	1.54206e-66	9.96859e-64	2.2547e-79	3.51281e-68	1.79291e-59	9.34344e-64	5.86902e-65	1.04133e-68	2.55511e-70	9.23343e-61	7.83545e-66	1.95842e-56	2.55288e-80
NPM1	4.36696e-120	1.34712e-123	9.49629e-121	1.82385e-110	1.36056e-105	1.664e-117	1.1739e-112	3.55122e-113	1.94145e-110	1.77893e-115	2.50897e-115	2.18607e-109	3.13895e-130	3.13712e-118	2.9015e-122	2.47582e-113	3.36782e-116	4.20831e-127	8.76309e-124	4.04582e-112	1.54398e-117	1.2631e-101	3.36701e-109	1.4562e-107	9.17487e-109	1.67121e-110	7.55994e-112	2.60908e-121	1.35438e-118	1.10888e-112	8.31204e-120	1.45275e-116	2.05108e-122	4.25547e-110	1.76785e-111	2.79654e-120	1.7159e-109	2.77165e-112	4.33837e-107	4.68386e-118	3.44645e-118	3.19738e-123	2.10184e-116	6.75123e-105	1.52783e-111	2.59867e-120	3.00205e-106	9.76224e-114	9.26738e-119
NOP16	4.50468e-56	1.17161e-55	4.86419e-56	3.50323e-52	9.70263e-52	5.51564e-48	2.85514e-57	1.3723e-49	2.45689e-57	2.63991e-55	8.43277e-54	1.16088e-58	1.43436e-51	2.29227e-51	1.9837e-52	3.86995e-56	8.58521e-53	1.42021e-53	1.24834e-61	2.53564e-49	6.99346e-49	2.13371e-51	6.78798e-52	7.02294e-52	4.29912e-58	2.22886e-50	1.7179e-48	7.27606e-53	1.52775e-52	3.47904e-46	9.95391e-47	4.33508e-53	8.11388e-50	1.30064e-53	1.89065e-55	1.00849e-57	4.08098e-53	8.43588e-51	1.24806e-57	8.59193e-57	3.25834e-58	3.62489e-57	4.59177e-58	1.01151e-49	6.13309e-46	3.30902e-56	5.78566e-52	1.32244e-49	3.14812e-55
TSPAN17	3.06023e-110	9.46641e-103	4.33383e-94	3.0793e-101	6.52827e-99	8.6436e-111	3.08582e-97	6.7725e-101	1.71613e-102	1.48098e-102	1.18219e-90	5.23677e-95	4.48218e-99	4.31287e-101	8.6723e-95	2.31135e-100	2.75087e-101	1.2837e-97	2.94764e-96	8.79582e-99	1.76363e-116	1.59964e-100	2.91525e-112	8.38889e-106	5.58837e-104	1.98432e-95	7.31838e-102	2.83205e-99	8.26989e-89	2.95861e-109	1.84282e-91	2.61057e-100	3.00797e-98	4.5594e-107	3.53691e-108	1.70799e-103	2.22092e-97	2.26843e-99	3.04126e-105	4.5849e-85	1.21877e-108	2.24993e-100	2.13235e-100	9.43435e-115	1.26796e-99	6.98748e-99	9.1567e-108	2.18107e-103	9.67522e-104
PRELID1	2.61484e-158	2.34976e-162	2.67013e-151	2.59316e-141	1.23153e-156	1.32282e-153	3.01998e-154	1.2912e-141	1.77989e-141	1.88467e-150	4.08199e-159	1.05555e-150	3.68276e-151	2.3326e-150	2.83356e-153	2.52361e-157	1.27726e-136	2.69462e-151	1.90801e-160	2.9516e-157	4.86244e-145	2.10418e-133	7.26551e-143	1.89593e-160	3.7187e-150	5.29143e-139	2.11743e-148	3.01502e-159	6.84636e-157	7.14754e-149	5.20767e-154	4.91129e-156	9.40974e-149	2.26753e-149	1.69944e-143	9.72881e-153	1.70212e-151	3.85759e-133	1.44271e-148	2.22701e-145	9.44864e-143	4.19933e-166	9.54877e-148	6.60484e-158	2.31181e-146	1.85277e-147	1.60059e-142	1.96693e-137	1.36431e-145
NHP2	9.70213e-99	7.34265e-106	2.90916e-104	1.67825e-92	2.86574e-97	3.62082e-90	2.33257e-92	6.23761e-89	3.32398e-88	2.3677e-103	1.22764e-95	6.7212e-103	2.38724e-91	7.96418e-91	1.2239e-89	2.74313e-102	3.96994e-88	1.02185e-105	1.92069e-91	2.83341e-100	2.36587e-96	1.68385e-92	2.5016e-96	1.54104e-93	3.8558e-98	3.90947e-91	6.77344e-102	1.25708e-107	8.09343e-101	4.94606e-90	1.36805e-101	8.37883e-94	1.01774e-84	2.60343e-95	1.85585e-100	1.14519e-96	1.1516e-97	9.089e-98	2.5898e-93	7.48516e-95	1.65831e-99	6.0328e-98	2.42693e-94	3.19705e-98	4.35424e-102	7.72421e-94	1.53195e-98	7.4721e-98	1.27236e-101
IRF4	1.87291e-32	9.17185e-28	2.18614e-27	4.40495e-25	1.33788e-28	7.50373e-32	1.47241e-24	3.70394e-29	7.59586e-27	3.05837e-31	3.9998e-28	1.26556e-30	1.16981e-30	1.62452e-25	1.16962e-25	3.66853e-30	1.80009e-31	5.17381e-28	2.51933e-24	5.58723e-31	3.1656e-33	2.29672e-31	3.02066e-26	7.04368e-27	8.55598e-30	2.52669e-28	5.80411e-33	1.34809e-32	1.19888e-29	1.04394e-28	2.03052e-28	1.86255e-20	7.5785e-32	6.54864e-27	1.01743e-32	8.93978e-27	3.0325e-30	1.8873e-25	2.3899e-30	8.83951e-26	3.01723e-27	1.4894e-24	1.22536e-24	7.7787e-24	9.15239e-28	1.24447e-29	3.20669e-30	7.96706e-26	5.39506e-29
NEDD9	2.2858e-57	2.58441e-61	1.22362e-55	3.09867e-51	2.82828e-55	4.97778e-57	9.8307e-51	1.50805e-52	1.65334e-58	1.08246e-61	4.85906e-59	7.09404e-60	1.54321e-58	1.27368e-52	2.32344e-48	2.0338e-48	5.29018e-50	1.03603e-55	1.75313e-50	3.9598e-62	2.32494e-46	3.32165e-64	9.91062e-56	2.39548e-57	5.44818e-53	1.12918e-52	2.32064e-60	6.31406e-56	1.82326e-52	3.5037e-62	1.21224e-59	1.19855e-52	1.00522e-54	7.76516e-59	2.59228e-56	3.99186e-48	3.98461e-59	8.33118e-52	2.89286e-65	2.79812e-50	5.25097e-52	2.27448e-50	1.53317e-56	3.55796e-50	1.96094e-55	2.88955e-57	2.7767e-63	5.29251e-62	2.20365e-56
HIST1H4C	9.4194e-93	1.40287e-86	1.4723e-94	5.02865e-84	5.85159e-83	3.92987e-80	1.18863e-89	5.04993e-76	2.48672e-77	5.81289e-81	1.47879e-89	1.0532e-89	6.04381e-91	6.35905e-91	4.47684e-83	3.95576e-82	4.10388e-78	1.45072e-90	8.07276e-86	4.26118e-82	2.95609e-86	6.55194e-90	2.31614e-84	1.1927e-89	3.55704e-81	7.50911e-89	7.29226e-94	1.74727e-90	5.32069e-93	1.05881e-86	2.34102e-83	1.74124e-99	1.10752e-83	8.25426e-80	1.16042e-94	3.30006e-87	2.32193e-95	1.16619e-82	7.02031e-91	1.40531e-99	8.32327e-85	1.06869e-89	3.07995e-89	9.54656e-86	1.28596e-84	1.23221e-87	1.78802e-90	1.41989e-76	6.80892e-90
HLA-E	3.97775e-187	1.29125e-198	1.97475e-200	3.42305e-192	7.83713e-200	2.36305e-193	2.16708e-186	4.44063e-215	5.60652e-193	3.43916e-199	4.70866e-198	1.07393e-186	1.82361e-189	4.69013e-191	1.22773e-204	6.63759e-199	7.05696e-199	1.38552e-188	1.6037e-198	1.24953e-197	7.85649e-194	1.04125e-189	5.15716e-190	2.90333e-175	3.83022e-186	2.0714e-202	1.09173e-189	2.86498e-193	9.30421e-186	1.31555e-180	2.14155e-198	2.85308e-195	5.67119e-185	1.08449e-183	3.30169e-190	4.56253e-185	1.642e-205	9.53577e-181	8.4194e-182	2.11769e-198	2.2611e-205	4.70128e-204	1.13952e-191	1.44759e-196	6.33978e-197	1.12703e-186	2.17791e-180	1.35478e-189	1.69122e-209
TUBB	9.95927e-278	1.39921e-276	2.3299e-247	1.1169e-247	4.33219e-248	1.6927e-261	1.0184e-240	1.33149e-256	1.51147e-303	1.24226e-246	1.06114e-256	6.02173e-244	8.56071e-265	3.63084e-269	3.09128e-277	4.26037e-255	5.96362e-264	5.09932e-255	1.35423e-279	5.1415e-272	5.03998e-267	1.40822e-257	3.68666e-246	3.90852e-247	1.71742e-267	2.63372e-268	1.83711e-261	6.54625e-279	2.96594e-260	1.87501e-264	2.8011e-262	4.68427e-252	5.38512e-265	3.82428e-262	8.05406e-260	1.30869e-299	2.72572e-266	6.91998e-255	8.8517e-246	2.29906e-253	1.65493e-258	1.05021e-265	1.49872e-266	1.27006e-240	1.74716e-246	1.55927e-269	7.96587e-266	9.6831e-247	1.32468e-274
LTA	2.48462e-306	0	1.72954212736759e-310	3.49044e-301	4.46873e-305	1.22595e-291	1.83673e-299	9.00385232981088e-320	0	3.96266050820211e-312	8.64469e-306	5.30068724503616e-310	4.50192616490544e-320	1.2372909072059e-310	4.43161e-305	2.12733971276024e-311	4.78046e-306	0	2.52688e-302	3.11363941654911e-312	2.67082e-303	2.24578e-303	5.79105e-304	3.07046e-282	1.05946e-300	4.957e-301	8.7458919605618e-316	3.27348e-304	1.8709e-298	2.78642e-293	0	8.62258e-294	0	1.84574e-305	0	1.18738932869044e-313	1.01248319448723e-316	2.27884e-297	3.48281726058501e-312	4.72261e-301	2.23190350274467e-311	3.55169179229506e-311	2.62499e-308	5.27257e-299	2.04660414841576e-310	1.80077046596218e-319	4.64138e-297	0	0
TNF	5.40812e-42	7.40633e-43	6.47785e-44	1.78003e-39	7.52885e-40	1.24352e-37	1.88973e-37	6.41208e-42	4.53054e-43	1.56104e-41	1.22056e-39	4.1432e-39	7.23022e-45	2.03381e-40	8.26605e-43	3.08621e-39	4.02102e-47	1.55105e-35	1.09537e-33	3.05141e-38	9.20892e-39	7.6426e-35	3.11098e-42	2.19619e-37	5.68212e-36	9.75786e-36	4.68296e-43	1.15783e-32	1.83021e-41	7.11757e-38	2.55766e-40	7.03752e-42	1.30332e-37	1.88088e-37	7.68604e-39	2.94588e-49	1.25319e-38	3.76835e-35	3.29446e-35	7.59556e-40	1.34088e-37	1.68917e-30	1.66503e-37	1.75553e-36	7.60765e-38	1.0407e-41	1.08337e-37	8.81182e-39	5.13025e-46
LTB	1.07619e-140	2.71859e-136	6.78645e-143	7.75607e-131	3.19532e-150	3.12671e-134	3.94812e-129	6.30088e-149	4.29417e-148	8.47518e-146	8.22719e-136	4.08249e-152	2.22485e-141	8.58822e-139	8.38655e-141	1.70507e-130	6.67348e-128	1.0566e-142	2.44332e-137	5.85336e-137	2.01504e-132	1.4055e-126	9.2435e-131	2.47408e-129	7.52393e-127	2.24394e-135	5.1878e-146	1.84112e-139	8.53529e-138	6.42477e-143	1.26226e-153	6.01558e-129	2.75498e-133	9.77971e-130	7.75863e-140	3.71847e-141	1.21615e-140	2.09932e-128	1.11271e-141	9.0951e-144	3.06869e-145	1.01061e-139	1.6826e-127	2.03954e-133	5.46221e-141	1.50097e-134	1.11306e-126	3.38678e-145	8.94072e-140
GPSM3	1.1178e-58	2.85149e-56	2.9913e-58	3.24033e-59	4.31095e-58	2.0172e-56	8.38524e-56	2.2366e-56	1.77919e-57	2.74469e-61	2.14052e-53	2.16083e-65	9.73674e-47	1.07548e-64	1.28597e-53	7.80103e-50	8.15376e-54	3.2315e-60	1.27324e-49	3.77499e-58	5.23481e-49	1.65177e-52	3.00188e-53	3.73111e-46	2.04231e-50	5.02581e-51	2.08393e-52	1.23034e-51	8.22027e-49	2.20937e-55	3.72893e-56	1.38608e-55	2.65867e-58	9.80584e-57	2.69999e-53	7.24519e-58	8.43204e-61	3.0805e-49	1.09036e-59	3.97678e-64	1.61747e-51	1.01137e-55	3.59446e-58	8.23216e-53	2.05729e-50	4.79906e-56	6.70387e-56	3.98791e-53	1.07473e-56
HLA-DRB1	1.71944e-62	1.99004e-74	1.08079e-63	2.65862e-72	1.09482e-62	4.22909e-59	1.72141e-63	6.51339e-64	5.66364e-58	6.12912e-67	2.08737e-61	1.14208e-72	1.46663e-62	4.32372e-67	5.56963e-67	2.22075e-67	3.96084e-60	1.51079e-56	1.93034e-69	1.82119e-67	4.73685e-67	6.81228e-77	9.44038e-52	2.3846e-62	2.24955e-65	8.22161e-54	5.87487e-69	5.46545e-57	1.00827e-62	1.40676e-76	1.73141e-62	1.78421e-66	1.6627e-66	5.58125e-64	3.42583e-63	4.91798e-72	1.58049e-68	1.6389e-63	2.46896e-63	1.73647e-53	2.3498e-69	2.61946e-59	1.49936e-58	9.51939e-65	1.03208e-68	9.39446e-72	2.51979e-69	9.44839e-64	8.54021e-59
TAPBP	6.2335e-86	5.15548e-103	7.05157e-114	5.48163e-114	6.50156e-90	7.5723e-95	8.6724e-94	4.74839e-104	9.15116e-105	2.77961e-95	3.68191e-96	7.71839e-115	1.74053e-104	4.67797e-92	9.23129e-104	1.46122e-110	2.94656e-104	8.57112e-103	2.93485e-107	3.33564e-114	1.10248e-107	1.95618e-97	7.24971e-101	6.22807e-116	1.29258e-101	1.03889e-106	4.00756e-102	2.17197e-94	1.93242e-91	2.0397e-89	5.16457e-105	1.02295e-96	1.1455e-100	1.52891e-109	7.94735e-95	1.61924e-101	3.16904e-95	5.22699e-107	4.25406e-104	2.51006e-109	7.41107e-103	3.69002e-106	2.7731e-111	7.0722e-105	3.63582e-101	3.44485e-93	6.32366e-93	9.10456e-101	1.29329e-93
PIM1	7.38544e-82	2.07003e-81	5.6046e-81	1.88913e-79	9.61205e-77	2.41227e-80	3.87458e-78	7.72057e-68	7.11791e-69	8.6684e-81	4.23425e-72	9.19528e-70	3.10892e-69	1.01061e-83	2.23455e-79	3.4009e-73	1.29943e-76	3.42646e-73	9.91784e-69	6.25793e-80	3.78374e-78	1.37298e-75	3.3294e-74	6.01464e-72	2.18844e-78	3.59558e-78	6.70166e-80	1.34955e-68	2.83944e-73	3.65823e-88	1.51759e-71	4.29519e-84	1.38903e-78	1.00695e-88	3.47127e-77	4.1666e-72	2.10954e-74	2.54937e-73	8.26198e-90	3.3499e-80	2.17413e-75	3.13455e-77	1.81316e-76	1.0084e-71	5.61051e-81	2.55561e-75	1.62476e-74	3.02469e-72	5.57469e-74
DNPH1	6.85085e-75	4.02196e-74	2.20377e-80	9.72497e-91	6.95299e-77	9.87245e-79	1.79338e-76	3.82396e-83	2.63808e-79	3.77226e-76	1.34152e-85	3.22954e-71	3.40041e-80	5.9143e-84	3.21419e-79	7.9174e-83	1.70542e-86	3.4865e-84	8.60123e-84	1.6846e-78	1.76804e-73	5.3825e-92	8.95629e-90	1.64088e-83	3.70201e-79	1.85696e-73	6.58154e-87	4.44424e-80	5.32139e-76	1.30107e-84	1.54753e-69	7.09277e-74	1.8475e-80	8.19046e-79	2.4577e-83	1.07563e-77	1.41596e-91	2.62734e-75	6.15657e-70	1.54144e-79	5.68023e-75	2.69023e-83	3.44979e-80	2.84869e-82	3.43172e-82	6.08949e-80	3.26797e-84	2.88941e-80	1.17299e-75
HSP90AB1	3.80509e-160	1.08861e-155	2.5367e-151	2.29018e-140	4.17609e-149	1.62427e-152	9.19235e-147	1.6358e-145	4.56154e-151	1.92992e-139	1.05986e-134	5.29742e-150	8.37437e-144	1.42858e-143	1.89836e-143	7.13096e-156	3.79723e-151	1.29476e-157	4.61941e-155	3.03755e-141	9.16869e-140	2.64981e-142	2.63864e-144	1.01253e-145	5.51183e-150	1.01331e-148	1.13722e-145	3.4877e-153	1.01568e-150	5.06648e-132	1.87611e-162	1.74625e-149	7.01582e-156	9.11969e-141	4.12672e-147	4.97257e-153	6.46185e-143	7.91641e-143	7.05233e-145	3.07246e-156	1.18253e-147	5.28636e-161	3.19907e-145	9.01158e-135	2.38601e-141	5.00547e-155	3.82608e-146	2.30055e-136	4.58422e-152
SYNCRIP	9.55371e-49	2.39698e-57	4.57514e-58	3.33035e-45	2.25995e-50	3.28568e-56	2.74433e-61	5.04506e-50	1.2872e-55	3.32768e-56	7.94279e-51	2.52122e-58	2.02704e-40	7.61855e-50	2.64642e-48	1.49415e-62	3.30702e-47	4.34577e-56	6.59081e-48	1.13375e-51	1.92086e-46	2.73595e-50	1.13795e-59	8.35436e-57	1.88577e-54	9.83881e-49	5.66516e-51	4.60908e-59	5.62454e-54	9.03804e-52	3.42678e-48	2.04599e-51	2.37239e-51	6.84727e-56	1.29027e-52	6.6588e-50	3.77881e-54	3.85957e-55	6.09874e-54	3.9808e-46	2.12199e-53	7.57169e-44	1.0606e-51	9.32548e-54	8.11803e-49	2.62649e-52	6.46701e-61	1.52289e-45	1.57896e-44
THEMIS	1.58958e-46	2.09336e-48	3.5392e-59	3.81171e-50	2.08782e-52	1.58221e-47	1.26693e-49	4.38998e-51	7.28009e-64	3.23482e-55	9.41179e-53	6.22262e-56	3.51438e-50	1.50484e-49	2.12751e-52	5.64513e-55	5.78282e-53	5.30991e-47	2.14482e-50	2.27459e-54	4.51802e-52	1.82752e-58	5.4272e-53	1.34644e-49	5.30272e-48	5.68378e-58	2.35087e-50	2.1915e-48	2.1924e-50	5.42451e-54	1.12234e-55	3.19666e-49	9.16277e-57	2.42889e-54	1.09235e-52	3.20376e-54	2.22582e-50	1.43033e-52	3.41505e-49	6.83952e-51	6.46743e-54	1.44976e-45	1.29252e-48	2.20423e-55	3.73128e-62	1.68113e-53	3.25868e-50	1.34086e-57	2.96837e-53
AHI1	1.31765e-77	3.05961e-64	4.8475e-71	3.41487e-61	2.70282e-70	4.42487e-70	1.65915e-62	1.82912e-76	8.41833e-69	1.16407e-75	8.51911e-77	2.35051e-70	7.0055e-65	5.89463e-71	1.47082e-65	2.95645e-68	2.02127e-65	6.23135e-60	5.8494e-71	2.03159e-71	3.26435e-60	2.50225e-56	3.51046e-78	1.70423e-77	4.47793e-67	6.25965e-71	3.54199e-57	4.12037e-71	2.90934e-66	3.63295e-71	1.47329e-61	6.75855e-64	1.95081e-74	1.26248e-77	1.51975e-74	8.75125e-57	4.28829e-72	1.47781e-70	2.26734e-74	1.19072e-62	1.38771e-61	1.64073e-62	1.32779e-74	2.89486e-71	5.68879e-70	1.90284e-72	2.00716e-80	3.09778e-74	1.18025e-76
EZR	2.0126e-49	1.4884e-52	8.51587e-54	1.21718e-56	3.10719e-57	1.35243e-50	1.01493e-51	5.75604e-47	5.13034e-58	3.31741e-48	2.72755e-45	4.90991e-52	6.46832e-53	1.83563e-47	9.06378e-57	1.78181e-46	6.07995e-49	2.02642e-45	1.93001e-45	1.93765e-62	3.0973e-42	5.53652e-56	1.94238e-53	1.24649e-58	9.47615e-53	1.73142e-57	4.21663e-51	2.93525e-47	1.5914e-51	9.26785e-52	4.93703e-51	4.40952e-54	9.83647e-55	1.706e-49	1.34856e-55	2.3233e-49	3.82678e-52	2.93653e-56	2.30891e-50	9.79642e-54	1.05546e-50	1.12145e-52	8.45779e-57	1.89667e-50	9.22471e-53	3.06429e-57	5.53447e-53	3.19577e-52	1.60963e-41
TAGAP	1.39453e-145	1.28084e-131	7.55058e-138	2.46997e-133	8.98731e-128	2.5866e-126	3.69563e-137	5.80601e-127	9.21437e-133	1.94287e-139	1.81199e-130	9.44621e-138	1.89162e-128	4.8204e-129	9.19011e-128	1.1193e-132	1.38275e-140	2.38209e-137	2.66634e-139	1.16795e-135	1.21359e-139	9.28806e-131	1.44156e-139	1.96506e-139	1.53437e-132	4.07411e-127	2.11257e-133	3.21692e-125	1.35512e-132	4.02027e-131	7.63117e-134	9.76374e-134	1.18256e-132	8.4759e-131	1.08897e-148	1.00691e-136	9.20121e-148	6.00146e-129	4.86601e-139	1.42724e-135	1.43963e-139	2.25729e-133	3.23381e-139	3.3465e-137	1.17836e-130	2.40632e-136	1.68021e-137	3.44191e-129	3.08106e-131
ACTB	3.8259e-76	1.28261e-76	3.69746e-70	9.06925e-65	6.08922e-77	1.97073e-61	1.57481e-60	4.91955e-72	4.1878e-78	1.50925e-67	8.67785e-65	6.49227e-68	9.20705e-74	1.23698e-69	1.60837e-67	7.90595e-68	7.59852e-58	4.7942e-60	1.09246e-70	3.90324e-71	1.03978e-62	2.84643e-69	7.0226e-66	3.75141e-69	1.35995e-64	2.68574e-75	5.85662e-62	1.1062e-64	5.19791e-64	3.46048e-61	1.21442e-71	3.93074e-66	1.72506e-73	1.26989e-63	1.38995e-67	2.10328e-78	8.88045e-70	6.96113e-63	1.16935e-61	6.68087e-70	6.85831e-71	4.8211e-76	2.32371e-64	1.13677e-59	1.17827e-70	1.24062e-74	1.17409e-63	6.22159e-59	9.23842e-79
RAC1	6.88472e-183	1.1366e-183	3.37129e-181	1.68851e-178	8.2759e-183	1.73825e-173	6.22156e-178	1.67073e-188	8.10541e-175	5.40391e-192	9.55596e-176	9.9958e-173	1.02712e-186	1.43484e-180	4.52306e-184	1.18503e-198	1.21363e-199	4.96991e-177	2.05472e-189	5.97278e-185	4.18968e-188	3.30498e-195	3.42841e-187	6.1238e-178	6.73172e-167	1.92773e-173	8.8516e-184	3.98158e-183	5.02662e-187	7.69416e-190	5.37868e-165	2.82322e-168	1.60687e-194	8.45177e-186	9.02276e-176	1.07333e-171	1.8522e-177	7.02674e-201	1.55717e-185	8.61802e-190	7.17108e-186	5.50539e-178	2.49083e-177	5.34785e-185	2.5281e-185	2.17724e-168	1.56369e-178	1.17797e-161	3.76653e-179
KDELR2	1.24121e-45	5.47722e-52	6.88819e-43	5.64605e-50	1.00046e-52	8.2107e-47	6.75543e-56	6.01241e-51	1.25814e-53	8.19644e-52	2.1894e-47	1.78888e-53	1.81562e-40	1.62915e-56	4.52541e-61	1.18976e-49	2.34997e-44	1.84961e-51	1.66834e-48	1.72483e-51	3.196e-52	8.0329e-52	3.16601e-48	5.60681e-54	1.02207e-55	2.14843e-54	3.08461e-50	4.92695e-48	8.14435e-55	2.31823e-56	1.17328e-44	9.27951e-60	4.29572e-51	5.25908e-52	8.03205e-52	1.02374e-51	1.65091e-53	4.03392e-50	6.17692e-54	1.91462e-51	4.83812e-54	1.18124e-55	2.37556e-49	2.17906e-50	1.53005e-48	8.02637e-55	7.32218e-47	6.88305e-53	8.17242e-37
AHR	9.74713e-73	2.3983e-81	9.77027e-76	6.27263e-76	1.91467e-68	8.16355e-86	5.5582e-75	1.39933e-82	2.86138e-72	5.23386e-86	2.10137e-78	7.13471e-82	8.89339e-80	1.1817e-78	1.25102e-84	1.35741e-72	1.76046e-79	3.91327e-81	1.96993e-91	8.27588e-78	3.84002e-73	2.62514e-79	2.35753e-88	2.82723e-75	3.8764e-72	5.17747e-78	1.51189e-81	2.75305e-83	4.17366e-76	2.3425e-84	8.3958e-81	1.22044e-77	6.57741e-81	9.71672e-76	2.71909e-80	1.67918e-75	1.79493e-79	1.10541e-70	1.24038e-85	8.67625e-84	3.05254e-70	1.98732e-80	3.74835e-81	1.06234e-72	1.14268e-76	1.12156e-71	1.26225e-83	3.29427e-85	1.76324e-72
TOMM7	3.56645e-131	1.61413e-117	1.83233e-120	5.11753e-119	2.19651e-102	1.87543e-121	2.47759e-114	1.71374e-115	4.08598e-133	3.89001e-122	1.16693e-122	5.65097e-126	4.04487e-111	4.57235e-117	3.93077e-122	5.09426e-117	5.63054e-115	1.68271e-115	1.53474e-123	6.41867e-119	6.6533e-111	4.22229e-110	1.16714e-116	3.72706e-125	6.36123e-123	3.66036e-110	1.06977e-111	1.05653e-115	2.51347e-104	2.89337e-113	6.17349e-113	7.84965e-112	1.59904e-112	1.58349e-114	1.25163e-110	2.79731e-112	4.148e-114	2.08254e-106	1.58207e-125	1.51751e-115	1.53266e-121	4.14745e-127	2.16847e-115	1.99576e-119	5.50679e-106	2.02357e-117	1.35514e-122	3.20187e-111	1.2104e-110
SNX10	1.6218e-143	1.75236e-142	6.13682e-142	9.44605e-141	9.72295e-148	1.1788e-138	1.90613e-130	9.46421e-148	1.23936e-144	1.30107e-143	1.2909e-146	9.90448e-146	8.82862e-145	2.99005e-141	2.9817e-136	1.2446e-124	1.38338e-151	3.13995e-146	4.94256e-144	2.06764e-149	6.86983e-143	4.32853e-140	1.47073e-135	1.86676e-148	2.35687e-149	6.50663e-138	5.87952e-140	2.01282e-134	9.69101e-143	9.64779e-128	3.7212e-147	7.106e-139	1.84479e-146	4.33593e-137	6.36817e-124	3.11377e-136	9.99021e-145	1.54877e-134	1.89041e-143	6.19658e-158	1.10875e-133	4.0433e-152	2.63678e-135	2.33114e-134	1.39809e-142	1.07852e-147	6.79892e-144	2.81882e-131	8.66321e-136
JAZF1	3.2876e-56	9.28981e-60	5.08819e-62	1.02005e-69	4.50798e-68	1.1939e-62	5.13861e-66	4.17089e-71	2.95988e-59	4.58014e-67	5.34768e-67	3.33975e-62	2.69832e-62	3.12589e-65	2.32352e-65	3.31444e-65	7.42774e-61	1.35453e-61	1.61362e-64	8.21613e-62	2.88969e-67	8.42406e-71	2.07729e-67	1.0426e-67	2.43251e-65	2.69697e-61	3.79651e-67	5.14631e-78	1.66367e-56	9.21517e-73	1.32937e-66	5.84165e-64	1.89965e-65	8.33805e-67	7.84216e-70	4.39936e-63	2.71992e-68	6.14154e-63	4.25664e-73	4.79553e-59	3.69589e-66	2.60683e-61	2.10622e-64	9.54058e-66	2.33225e-63	1.06009e-64	3.26831e-70	7.34154e-66	6.43071e-64
SEC61G	1.73954e-53	7.00073e-55	5.69419e-56	5.64e-56	1.76055e-50	1.09597e-48	1.62773e-50	9.66989e-54	7.14223e-59	1.35283e-45	2.00731e-49	2.02099e-49	9.35337e-41	2.70953e-49	5.21638e-43	1.68497e-46	2.82612e-50	5.04543e-53	1.65772e-48	4.0291e-49	1.66583e-51	5.61201e-52	3.21291e-48	9.21712e-53	4.44285e-46	1.65873e-51	1.09245e-47	9.28923e-52	6.13687e-46	3.56836e-54	9.89207e-55	3.6297e-47	3.07758e-43	5.60846e-46	1.56589e-48	1.27267e-59	2.46609e-56	1.09451e-45	6.95497e-55	3.65252e-47	7.9807e-50	1.53318e-47	1.40233e-54	1.2102e-50	1.22485e-48	1.49354e-55	1.27737e-53	6.21737e-49	5.18529e-50
CCT6A	1.05351e-101	7.53263e-100	1.85324e-109	4.68796e-100	2.06886e-101	5.54657e-102	4.1845e-106	1.13591e-99	5.40063e-97	6.69174e-103	3.04544e-101	4.70412e-101	1.46627e-104	1.11116e-108	1.80465e-99	3.06892e-106	1.26168e-97	1.21959e-111	2.55878e-102	4.17339e-111	7.11461e-110	2.17277e-97	8.99547e-107	4.49398e-98	1.14189e-95	2.4075e-92	1.07468e-107	1.37193e-109	1.02118e-94	1.84338e-95	2.58028e-111	4.17414e-111	4.6483e-107	2.94808e-101	3.19562e-105	2.76613e-108	6.27041e-103	1.28879e-95	1.74889e-104	1.03531e-97	1.3676e-110	2.55878e-98	3.24732e-101	4.16065e-104	4.17947e-94	3.03554e-102	2.99931e-109	2.25612e-93	2.83847e-110
CHCHD2	6.84476e-82	2.25313e-93	1.11754e-87	1.40978e-82	5.03169e-84	3.00801e-85	5.44275e-84	7.5549e-81	6.16968e-97	1.25873e-82	5.20679e-89	1.55277e-81	3.55494e-82	3.84995e-84	4.8395e-92	4.28533e-86	3.70316e-93	2.37437e-90	4.1101e-85	2.65342e-89	3.64935e-91	1.73624e-88	4.42703e-89	4.30276e-78	3.93063e-84	7.93075e-83	2.60941e-78	2.82779e-86	1.37903e-89	1.21152e-85	3.61887e-100	1.17166e-86	1.49317e-91	1.62114e-83	1.65849e-86	1.69977e-90	1.14277e-80	3.59964e-82	2.39751e-86	1.52863e-88	1.16102e-89	2.55923e-88	1.50412e-88	2.09992e-89	2.52844e-82	2.74911e-93	1.33218e-90	3.32124e-83	7.9959e-92
TMEM243	1.96892e-59	3.05794e-53	3.51034e-51	5.19872e-46	6.16389e-57	1.48814e-53	6.80513e-55	5.25306e-54	2.07554e-61	5.38338e-56	2.09568e-47	3.42768e-59	6.19927e-55	5.57493e-53	1.78899e-56	1.33917e-48	6.00703e-56	4.42051e-55	4.19467e-58	1.89006e-56	2.09617e-53	2.28176e-52	9.86135e-53	3.0495e-66	1.90655e-55	2.23971e-54	1.70579e-48	6.64548e-57	2.57039e-55	1.96379e-52	3.95916e-48	5.67521e-59	3.90153e-54	1.69408e-63	6.04419e-55	3.68045e-47	1.72828e-55	1.63889e-55	1.3172e-60	2.20647e-54	3.61669e-41	5.3981e-49	7.06103e-60	1.15442e-52	1.77404e-49	1.09436e-62	1.52638e-49	2.04911e-61	9.59977e-52
CDK6	2.97293e-171	1.51588e-177	1.56793e-153	2.18944e-174	1.3057e-143	5.96986e-159	9.64198e-163	5.66797e-162	1.16092e-170	4.23243e-173	1.84314e-158	3.50952e-164	1.348e-184	8.34173e-161	3.90064e-161	3.52151e-163	1.7813e-172	5.58303e-172	8.64687e-177	6.34957e-170	1.1977e-157	8.55655e-187	3.85002e-169	3.68365e-176	3.67057e-168	2.08245e-169	1.08436e-172	1.74051e-164	6.61213e-168	1.30043e-146	3.44039e-170	4.14384e-161	9.71623e-171	1.41409e-161	8.80796e-166	7.4429e-170	5.72686e-163	2.19043e-169	4.08579e-160	9.28463e-163	2.05169e-153	3.38962e-168	3.21334e-165	3.59385e-173	1.49162e-170	1.58682e-160	2.38173e-180	5.2411e-156	1.63472e-176
ATP5J2	1.4031e-64	6.76735e-75	3.10127e-76	2.39718e-61	4.16455e-71	1.69481e-70	1.75963e-70	2.86706e-75	5.86256e-69	1.20273e-65	5.68351e-80	5.94372e-75	8.44222e-65	1.77906e-73	3.34962e-67	1.22849e-71	2.2374e-72	8.30518e-74	3.36455e-62	6.45949e-68	1.10219e-69	3.20317e-70	3.47524e-68	5.925e-77	1.51182e-70	2.03448e-70	9.85032e-70	6.58939e-70	1.27346e-70	1.73092e-71	9.26808e-80	2.32973e-70	7.17173e-75	6.60031e-79	2.07163e-67	1.18421e-75	1.84475e-78	3.31852e-66	7.49262e-71	1.23514e-65	2.28619e-60	2.17104e-71	3.58071e-69	4.50447e-79	2.14352e-72	7.26481e-78	6.17511e-72	9.59753e-70	7.57043e-74
MCM7	8.36805e-95	9.29511e-96	1.93249e-88	2.43273e-89	4.42839e-96	5.62399e-93	2.08824e-102	3.20298e-106	1.29897e-109	3.76456e-102	7.02373e-96	9.03587e-98	6.25749e-110	4.80362e-102	2.06665e-112	1.13115e-104	4.49833e-102	1.0142e-90	1.11979e-99	5.51146e-102	9.20097e-111	4.67288e-106	1.04592e-88	1.91358e-92	2.72947e-94	5.50457e-95	2.08574e-94	2.01676e-98	1.52263e-108	7.8115e-95	2.20073e-100	4.87959e-88	9.78592e-90	2.27151e-98	1.89982e-98	4.61907e-104	3.24261e-104	1.67842e-96	1.56742e-104	1.78699e-92	4.03499e-107	9.0279e-99	1.331e-105	6.33266e-94	3.03368e-91	9.61678e-101	2.21355e-92	3.01002e-94	5.42234e-100
NDUFB2	1.98199e-79	9.92214e-72	8.20203e-72	4.29617e-62	1.2671e-59	3.98923e-72	1.7173e-65	1.87977e-59	3.52722e-62	6.382e-74	1.99556e-68	8.45355e-71	1.37227e-58	1.93401e-66	3.27747e-68	2.43475e-64	8.36536e-65	5.11239e-68	1.02351e-66	4.92264e-72	1.46236e-75	1.22835e-71	2.87543e-68	5.43357e-69	1.9607e-74	1.71795e-65	1.87664e-62	6.20338e-62	4.05171e-66	8.62477e-75	9.50114e-63	1.05636e-69	1.92594e-66	1.13848e-69	1.69168e-70	5.68108e-59	2.75291e-76	3.93828e-67	3.26689e-75	2.51199e-71	2.76033e-64	2.98344e-64	6.04422e-64	1.52778e-65	2.56079e-71	1.66024e-70	6.70049e-69	4.81792e-69	6.90653e-63
GIMAP7	4.82999e-91	8.86574e-82	7.98056e-89	3.25316e-96	1.62182e-94	3.95358e-91	1.28754e-96	8.74768e-81	4.70231e-95	9.24527e-89	6.49501e-82	2.38398e-87	5.74511e-90	4.10208e-87	2.4701e-80	1.593e-82	1.43889e-82	9.61054e-102	3.93544e-83	6.94901e-88	6.02797e-85	7.76475e-83	2.04274e-95	3.0574e-80	1.46892e-87	1.15183e-89	3.65662e-85	7.50551e-82	6.17302e-85	1.64024e-85	3.83868e-91	7.57126e-77	4.77543e-93	8.93672e-92	3.28682e-91	2.65494e-83	7.17683e-99	2.11775e-101	2.22703e-93	4.50893e-90	1.62128e-76	8.23386e-83	6.23109e-85	1.01209e-74	8.10348e-101	5.58868e-92	1.44331e-98	2.67006e-83	7.77747e-87
GIMAP4	4.46377e-154	2.25878e-136	3.07893e-148	7.40817e-137	5.56177e-142	1.59589e-145	5.24914e-138	9.86561e-135	6.56744e-142	3.37856e-151	3.63621e-144	5.48099e-148	2.99376e-142	1.09204e-148	2.75486e-141	1.39053e-134	8.27434e-133	4.00156e-146	4.91647e-143	5.76965e-149	5.12488e-138	2.65776e-137	9.4838e-146	3.59878e-141	2.30133e-161	1.89735e-148	2.26386e-139	1.34171e-135	1.72878e-135	1.70816e-135	3.78391e-140	2.19293e-145	1.04004e-141	1.19959e-140	6.91128e-146	6.70967e-141	1.49232e-138	4.75069e-147	4.14684e-151	8.59134e-139	9.53081e-141	8.87364e-149	4.07888e-151	6.02208e-135	4.4172e-141	1.99197e-163	7.53013e-138	1.21581e-129	2.24709e-143
GIMAP6	2.50911e-74	1.28911e-79	1.55518e-74	4.55182e-70	1.05783e-70	2.89444e-78	1.25885e-71	4.12144e-83	2.36287e-82	1.46771e-67	2.94804e-72	1.40257e-72	7.10354e-69	8.67338e-83	7.56208e-81	2.26897e-68	8.98548e-76	1.40984e-71	9.09186e-77	2.76083e-67	3.3891e-65	1.05036e-70	2.86203e-78	2.18203e-82	4.10266e-74	3.42674e-76	1.66328e-67	6.90056e-67	1.74761e-67	3.7322e-78	1.87113e-70	3.63994e-70	2.74061e-68	3.04397e-68	4.9655e-73	8.19617e-76	9.0152e-75	4.17958e-64	9.01542e-77	5.97477e-72	6.56002e-75	7.23612e-73	1.72017e-73	1.47219e-63	1.95243e-72	3.6225e-73	3.42517e-84	5.43569e-74	2.38544e-74
GIMAP1	4.40075e-74	1.35323e-67	1.77841e-72	1.55085e-78	1.38079e-61	3.4062e-73	4.19877e-70	5.0184e-71	1.76856e-60	1.40422e-67	5.53285e-65	2.6992e-69	1.84576e-53	1.22992e-60	2.08339e-65	5.18022e-63	1.07928e-61	4.37583e-75	8.40486e-64	8.18884e-61	5.12241e-76	2.11339e-60	6.72876e-70	4.18076e-73	1.95483e-71	2.77632e-64	4.56871e-71	3.84618e-66	3.53763e-67	2.84954e-62	2.89086e-70	4.90754e-66	2.06286e-67	1.59808e-68	7.03475e-70	5.4391e-69	1.6068e-72	3.47607e-78	3.89912e-71	7.30815e-72	6.9384e-69	8.64328e-66	1.12221e-72	1.78807e-58	3.95071e-68	2.09455e-64	8.20547e-68	8.59028e-67	6.89002e-82
GIMAP5	5.20506e-66	1.53528e-54	7.99895e-56	1.09783e-65	1.08734e-65	6.03844e-59	1.13143e-68	2.88296e-62	1.04417e-62	1.76627e-62	1.0342e-59	2.48886e-63	1.12353e-57	8.14749e-62	2.19513e-55	1.33695e-69	2.77859e-63	6.41793e-64	4.53126e-75	1.83682e-65	2.23598e-57	2.55152e-65	1.15295e-65	9.85053e-59	6.78638e-61	5.87082e-65	5.71693e-63	9.10013e-63	5.92148e-63	4.84291e-65	1.20477e-55	6.89487e-59	5.32318e-69	3.19176e-69	2.18998e-66	2.7465e-64	9.7811e-68	7.20096e-66	1.28325e-66	5.14709e-58	1.25864e-57	1.30515e-61	1.4142e-62	5.51885e-69	8.26511e-64	1.15291e-63	1.41344e-63	8.50373e-59	1.86938e-64
NUB1	7.41424e-67	8.90962e-63	2.41927e-66	9.18017e-59	2.48106e-57	2.89425e-61	4.75953e-57	1.15521e-53	9.11076e-62	1.1212e-65	5.2701e-61	2.9303e-70	3.50261e-59	6.53262e-63	3.82873e-68	2.51582e-66	1.49225e-62	1.36077e-54	1.75385e-71	1.74237e-66	7.18399e-61	1.68409e-58	3.04565e-59	1.27084e-68	1.73229e-62	6.31987e-72	5.85912e-68	1.17428e-60	2.01034e-72	2.34059e-70	1.82037e-58	4.18134e-67	9.15269e-62	1.74661e-60	1.20064e-74	1.16511e-61	2.59725e-73	1.02186e-59	1.32968e-70	6.01531e-63	1.62376e-65	3.15286e-55	1.04971e-64	1.15581e-64	2.93035e-61	9.34147e-75	2.29905e-68	5.5473e-59	8.88754e-63
TMSB4X	5.42008e-96	9.3293e-88	2.18487e-91	6.62706e-85	1.30036e-82	2.06835e-97	9.91697e-90	1.28203e-81	1.84375e-96	7.36308e-93	1.08777e-100	1.99955e-97	1.06108e-88	3.1066e-93	6.80699e-90	1.26683e-85	1.19218e-88	6.18998e-100	6.28345e-87	4.99276e-96	2.6479e-82	1.99369e-87	7.81116e-95	1.74318e-87	9.31229e-91	1.3485e-87	5.20462e-87	4.6172e-94	4.05315e-89	6.1555e-82	1.10206e-98	6.20911e-86	1.11117e-104	1.48217e-86	3.66683e-86	4.28873e-95	1.73124e-84	1.09991e-86	8.92286e-100	2.80697e-87	3.70886e-94	1.81263e-98	1.00208e-89	4.9095e-87	4.06946e-87	3.7151e-94	5.26447e-88	6.10098e-90	2.72473e-95
SAT1	4.95691e-85	3.66562e-85	4.20332e-83	3.18248e-76	4.03787e-94	3.51512e-84	6.10624e-75	5.3738e-85	5.5351e-94	7.91779e-85	8.10668e-88	1.81522e-88	7.26748e-91	2.11847e-87	1.90886e-85	7.71767e-86	1.59976e-74	9.33484e-74	1.1231e-90	5.25304e-79	2.96627e-87	7.67458e-93	9.74117e-78	2.30203e-83	4.19503e-80	1.01684e-82	2.05421e-80	1.42218e-95	2.92383e-80	7.88688e-84	3.25891e-92	1.51784e-79	6.40292e-79	2.12948e-92	3.21406e-76	3.2322e-81	9.85787e-84	6.48978e-74	2.352e-83	1.52766e-81	1.0051e-82	1.4465e-91	4.15105e-81	4.92388e-78	1.29085e-88	1.00126e-83	1.24387e-78	3.49618e-75	2.16093e-83
RBM3	1.20072e-82	1.20839e-86	5.32389e-80	3.15522e-77	5.7029e-88	2.72245e-83	3.53787e-83	6.25837e-74	3.38909e-82	3.64454e-81	5.64823e-77	1.3064e-91	2.78965e-85	3.32658e-89	3.67935e-83	3.87908e-77	1.01343e-77	3.33042e-85	3.39041e-82	8.39371e-81	2.14915e-79	5.00257e-73	8.66926e-78	2.98206e-79	2.96201e-84	4.18285e-73	1.89182e-74	3.30738e-74	1.16714e-87	1.4559e-77	5.53074e-91	2.25587e-82	8.63359e-90	4.85943e-81	1.43065e-87	6.01606e-81	6.00888e-79	3.5522e-74	8.24265e-87	4.39252e-85	2.36892e-79	1.37127e-81	4.00776e-78	2.09661e-88	3.16722e-86	9.93047e-77	2.82664e-85	1.05774e-68	1.94317e-78
PIM2	6.04089e-68	4.04291e-69	7.88732e-71	1.51698e-69	3.22176e-80	8.18214e-83	3.1373e-63	3.6022e-70	9.91776e-82	1.68186e-66	2.52249e-64	2.22201e-61	4.65127e-71	5.85575e-68	5.02996e-73	1.37006e-63	3.11344e-68	4.69653e-72	3.59504e-71	1.91597e-73	9.33036e-68	6.36751e-73	4.68448e-65	5.84319e-80	1.79313e-74	1.19966e-72	8.88089e-68	2.64244e-68	3.53963e-74	1.84413e-78	7.2714e-74	6.12267e-68	1.89819e-70	1.79039e-82	1.33013e-67	1.86271e-67	3.06984e-72	1.35609e-68	2.45229e-76	1.17452e-64	1.22374e-72	3.60335e-69	5.62772e-76	3.65441e-76	6.4528e-76	5.49299e-70	1.00973e-70	3.32145e-72	2.66247e-77
PLP2	2.76639e-43	5.25022e-45	2.67437e-44	7.02884e-43	1.4391e-38	1.95418e-41	6.73458e-51	1.34511e-43	2.56113e-52	1.16915e-43	2.66592e-40	4.68849e-43	3.05234e-40	1.0507e-48	5.14095e-47	1.60428e-42	8.67213e-39	4.173e-45	2.94984e-47	5.45034e-45	5.12149e-41	2.05742e-52	3.09015e-45	1.39815e-51	1.25671e-42	1.00244e-40	1.12803e-44	2.26494e-46	1.2789e-53	2.21366e-49	1.02894e-40	1.03518e-49	3.45346e-49	4.10417e-47	9.13252e-50	6.72007e-47	4.43861e-51	4.51921e-50	2.93599e-49	2.04062e-46	1.38459e-46	5.27656e-37	2.31742e-48	2.82627e-39	8.62521e-49	1.4763e-55	9.48407e-44	1.19391e-43	5.79735e-45
IL2RG	2.89958e-93	3.16913e-86	8.9395e-93	7.63678e-87	1.27125e-83	2.63286e-103	6.33588e-86	2.58663e-97	2.19074e-92	7.05191e-88	1.43132e-95	2.76818e-87	2.5111e-97	3.88379e-83	4.04467e-87	1.55114e-84	1.91649e-93	6.03898e-103	4.01278e-89	5.58607e-89	3.3746e-103	1.33486e-84	8.01654e-99	4.05516e-87	2.82802e-94	1.68717e-97	7.82194e-94	1.62706e-96	8.05222e-86	5.94315e-88	7.93407e-90	2.00656e-89	6.10397e-85	9.29434e-76	2.3003e-86	1.17223e-95	2.94458e-83	1.58435e-91	5.05184e-89	1.46092e-93	5.03348e-89	2.73191e-95	1.28158e-98	1.33375e-86	8.79351e-95	9.25399e-97	6.11034e-84	4.78715e-82	2.76489e-97
ITM2A	5.18642e-24	2.41654e-22	5.33093e-24	6.34278e-28	1.21114e-24	9.6783e-26	9.2308e-24	4.26819e-27	8.67123e-24	4.53727e-22	1.64666e-26	5.37537e-22	3.07487e-29	2.05312e-26	1.59079e-19	3.41153e-23	3.1398e-20	8.60163e-19	1.07074e-23	2.38717e-24	6.46753e-26	9.11149e-18	2.3357e-16	5.43072e-31	2.05574e-26	1.04453e-21	9.75052e-27	3.13974e-22	1.88665e-23	1.81202e-20	1.79917e-24	9.9645e-27	2.98874e-26	5.60835e-26	3.48786e-21	2.79364e-27	5.15245e-19	7.6257e-29	5.92299e-26	2.18245e-25	2.76721e-23	2.77834e-25	2.54996e-20	2.66031e-24	2.37072e-23	2.83102e-24	2.83447e-26	6.54406e-25	6.14767e-25
RPL36A	4.2387e-105	7.18271e-111	1.98422e-97	1.4498e-96	1.26943e-104	4.19003e-100	3.5349e-87	4.12227e-106	6.03034e-108	1.14821e-102	8.02665e-102	5.97618e-97	3.08779e-105	2.64731e-109	4.70532e-104	3.6231e-105	1.47102e-96	2.78152e-100	1.01741e-93	4.39664e-96	1.93433e-92	4.24966e-105	2.92279e-94	7.64456e-109	3.98954e-102	1.34891e-103	5.47222e-104	8.99367e-100	6.43867e-99	1.5151e-100	1.54252e-98	2.46383e-101	2.5558e-108	1.08956e-105	2.59208e-107	7.75594e-108	8.61296e-101	4.70064e-97	1.51069e-97	1.36969e-94	1.82239e-104	2.95407e-94	4.20084e-114	5.76155e-87	1.10269e-115	1.12849e-109	2.9349e-105	2.12244e-96	9.32397e-99
SLC25A5	4.2478e-73	3.3803e-72	7.55179e-81	1.18662e-61	5.36276e-74	4.37778e-74	1.26104e-76	1.01265e-68	8.26261e-76	2.33586e-78	1.81207e-82	1.67157e-76	7.51975e-84	2.86205e-68	3.77613e-76	1.62738e-79	2.45675e-71	8.26746e-73	7.93712e-71	1.01845e-76	8.48361e-75	2.52633e-64	3.11178e-69	9.204e-68	1.19611e-79	5.71816e-80	4.02312e-74	3.06561e-78	5.17713e-69	8.76271e-72	1.51395e-83	9.15282e-71	6.81278e-65	6.2037e-85	7.59876e-80	7.96718e-74	2.53521e-77	4.2409e-73	1.68689e-77	4.45762e-66	1.89462e-80	9.6293e-71	2.58142e-79	7.09591e-74	1.18852e-81	7.18242e-72	1.73543e-64	5.56787e-75	4.47217e-78
RPL39	0	0	0	0	0	0	0	0	0	0	0	0	0	0	0	0	0	0	0	0	0	0	0	0	0	0	0	0	0	0	0	0	0	0	0	0	0	0	0	0	0	0	0	0	0	0	0	0	0
NDUFA1	9.1353e-149	1.69553e-148	9.53376e-143	1.61557e-140	2.29816e-144	1.39885e-139	1.00925e-154	5.12709e-146	7.72622e-136	1.19497e-146	3.38198e-140	1.83752e-155	3.62682e-142	8.49787e-153	1.19841e-141	2.36521e-145	4.10603e-139	2.59317e-129	5.12318e-144	2.05349e-142	1.05116e-134	1.76642e-142	1.76526e-153	5.57213e-141	8.9114e-155	5.11088e-137	8.509e-148	4.51126e-154	2.80351e-130	1.22757e-150	2.41951e-144	2.9614e-142	2.55712e-145	5.27613e-145	2.94024e-134	7.81434e-138	8.52412e-148	2.53213e-149	2.14352e-148	5.6215e-139	4.19346e-151	4.57926e-160	6.95005e-155	3.17349e-152	7.8781e-156	2.622e-154	6.77656e-139	3.24691e-152	2.45997e-134
FAM50A	1.44797e-49	1.16481e-59	3.55779e-58	1.47503e-58	1.60305e-56	2.02647e-63	2.56076e-59	1.49605e-57	1.87177e-66	4.3137e-53	1.2904e-61	7.93828e-58	2.00937e-54	1.37048e-55	1.48979e-55	3.29955e-63	4.61427e-62	2.13944e-53	8.4928e-50	1.26785e-59	4.20027e-58	1.18302e-66	2.36994e-62	2.3149e-57	2.40685e-60	1.89165e-58	6.50557e-60	4.00355e-58	9.01564e-57	1.6396e-59	5.13584e-57	6.45412e-56	3.47821e-60	1.04664e-52	2.01384e-54	1.55965e-58	5.05719e-60	1.73617e-59	7.82363e-53	1.01149e-59	7.17985e-64	1.24055e-47	6.64962e-62	3.96446e-61	4.4154e-56	4.5362e-54	4.17042e-66	1.24354e-60	1.50448e-49
BNIP3L	5.68737e-105	5.40052e-110	9.1365e-91	1.60109e-100	9.37744e-99	6.05364e-102	6.96477e-100	3.30047e-98	1.70939e-100	2.13632e-96	5.1453e-93	5.26974e-78	2.59495e-99	1.26678e-89	5.53352e-100	6.35706e-80	1.20793e-93	1.49211e-99	3.31808e-107	3.01316e-100	1.51871e-96	5.2424e-87	3.24718e-95	2.89208e-99	4.1641e-97	8.85164e-96	2.76731e-106	8.53904e-103	1.76959e-95	4.7879e-90	8.01246e-108	1.49866e-92	7.29751e-105	9.65917e-97	7.86333e-91	6.52268e-91	1.43098e-86	4.0705e-107	3.03687e-96	1.37346e-92	5.18966e-98	1.50239e-93	4.77165e-98	7.93133e-98	3.61091e-95	9.89179e-96	1.29086e-108	2.02348e-93	1.1149e-88
DUSP4	1.10685e-49	3.73863e-40	7.61532e-43	1.15841e-46	1.11146e-41	6.4437e-54	1.03829e-52	1.08368e-45	8.124e-46	3.36022e-48	3.00635e-50	7.81556e-53	2.89213e-49	2.34089e-48	2.04204e-52	4.12894e-52	3.11726e-47	1.86993e-53	4.93441e-46	2.3943e-45	1.76283e-47	6.39918e-47	3.81247e-47	3.44104e-53	6.57613e-53	1.16122e-46	1.8483e-50	3.68642e-48	5.03816e-46	1.7662e-46	5.9949e-49	1.46121e-46	7.18178e-56	8.8825e-53	9.43337e-46	1.41621e-49	1.57401e-50	6.76753e-55	3.35633e-46	3.43767e-53	1.31748e-52	1.23238e-46	5.8477e-46	1.16888e-43	1.33748e-49	9.6647e-46	8.31815e-52	5.43271e-51	3.54934e-48
RAB11FIP1	7.97658e-40	5.57406e-48	1.07583e-42	2.03094e-42	1.69054e-47	2.24034e-47	9.66759e-45	7.61028e-45	1.57424e-52	3.81339e-41	1.52958e-43	4.19145e-45	2.06305e-38	3.40426e-40	2.8332e-44	9.61457e-47	4.85125e-46	1.53282e-42	3.51888e-48	9.43686e-51	2.55601e-40	3.56101e-44	1.81917e-45	8.10678e-40	4.0947e-45	6.6842e-39	1.33451e-50	2.12087e-45	1.54865e-40	1.88148e-40	1.77526e-48	4.80108e-47	3.70678e-40	3.34558e-33	3.7695e-44	7.92074e-48	1.25608e-39	5.5509e-40	6.09175e-48	5.66608e-47	6.73885e-46	1.13332e-45	3.70967e-41	5.61762e-40	9.19798e-38	4.11009e-52	2.12645e-39	1.96596e-46	1.12021e-51
MCM4	3.12995e-82	4.6717e-78	1.08975e-83	6.58736e-75	9.29038e-74	1.97725e-73	2.48649e-81	1.40253e-84	6.10465e-84	7.41744e-73	1.11276e-70	5.26154e-71	4.88432e-83	6.09445e-77	4.10668e-86	8.07339e-73	3.70252e-77	3.37626e-81	4.41194e-76	5.72542e-80	4.40743e-85	5.51262e-70	1.12418e-75	8.41882e-80	8.59753e-75	1.61849e-80	4.5404e-75	3.19891e-74	1.73053e-85	5.21259e-77	4.37833e-76	2.81174e-71	7.93024e-80	3.92485e-75	4.32954e-81	2.16328e-81	2.37102e-83	2.7751e-79	2.51496e-76	2.20959e-79	2.46085e-77	2.99612e-83	3.93322e-79	1.41188e-72	7.13365e-74	2.39231e-77	1.86343e-71	4.69246e-75	2.34216e-71
UQCRB	3.7306e-63	1.16281e-69	1.22211e-70	5.47031e-69	4.79592e-66	4.67096e-63	1.30995e-75	2.39252e-67	5.94358e-71	3.32188e-65	3.10511e-52	1.40569e-58	2.15355e-65	4.35439e-64	7.33058e-66	5.16559e-68	1.08722e-66	1.35211e-59	3.3525e-60	1.5102e-56	2.11653e-69	6.04491e-76	1.55524e-65	6.85874e-71	2.40203e-60	2.20527e-60	3.82869e-64	1.78005e-73	1.2386e-69	7.82497e-72	9.65235e-69	1.2876e-69	4.50667e-66	2.89803e-72	1.68781e-70	1.67592e-63	1.41809e-65	4.66062e-59	1.50159e-79	1.33291e-64	1.55732e-56	3.21623e-75	6.67849e-61	4.32043e-64	2.96188e-54	1.19598e-63	8.97409e-75	1.08451e-61	1.13329e-70
RPL30	4.56868e-162	4.78834e-151	1.63729e-161	3.7335e-149	3.92673e-153	1.09894e-142	3.57649e-149	6.7946e-151	1.90669e-160	4.78533e-155	7.92384e-149	9.82165e-172	2.77812e-156	9.38286e-161	9.99322e-155	8.14503e-159	5.91751e-147	1.47267e-147	4.47524e-157	3.2671e-153	1.28048e-135	1.30302e-151	6.93851e-154	1.46546e-157	5.86614e-150	1.41785e-153	8.01371e-147	6.10981e-152	9.50042e-157	4.69665e-145	2.88169e-157	2.86416e-143	4.62184e-167	9.02705e-159	1.82654e-158	2.42866e-164	1.87529e-147	1.24795e-156	2.28181e-171	8.68307e-157	1.16652e-149	1.10174e-166	8.90816e-153	2.27007e-150	7.63051e-145	4.52276e-159	1.36173e-164	7.07843e-143	7.90678e-148
COX6C	4.34953e-80	1.83507e-104	1.12879e-98	3.43974e-92	3.41142e-81	2.51705e-96	3.56702e-80	7.76211e-100	1.0753e-84	6.0717e-76	1.02184e-92	2.59084e-84	2.94813e-88	2.46533e-100	3.20017e-99	1.93191e-98	1.26983e-92	1.82459e-89	5.95886e-103	1.008e-99	1.50098e-97	1.76666e-101	1.56788e-94	2.49952e-98	1.69521e-92	8.13295e-97	2.19316e-92	8.39792e-93	1.08545e-90	1.3236e-106	6.56286e-89	1.47815e-81	2.44669e-81	1.20707e-97	7.47149e-104	2.70363e-93	9.37233e-89	1.57224e-83	1.26939e-92	2.10126e-100	6.31526e-89	8.07466e-95	2.35309e-99	3.13652e-96	2.18317e-96	6.99948e-88	3.51706e-94	7.94633e-100	1.08479e-88
RAD21	1.18804e-81	1.95721e-74	1.46481e-75	8.88343e-69	3.05042e-67	5.81496e-85	2.71897e-83	1.91677e-87	1.72548e-73	4.82896e-78	3.59247e-79	1.67216e-78	1.32949e-69	2.94394e-77	1.12192e-71	1.1925e-84	1.29193e-83	1.64175e-68	2.52735e-70	5.37025e-72	1.98274e-65	5.33185e-77	2.31029e-78	8.64075e-82	2.91537e-70	4.46649e-76	1.08123e-78	2.39314e-74	9.75227e-79	5.22583e-75	1.77419e-67	2.97919e-74	7.1135e-77	8.14882e-84	1.45542e-71	4.01901e-74	7.73534e-89	2.99948e-71	1.18779e-70	2.01461e-82	4.64648e-72	2.64759e-70	9.07856e-72	1.0098e-83	2.03673e-73	2.36446e-68	1.54255e-81	5.8927e-71	1.65955e-76
MTSS1	5.3908e-112	3.05292e-103	1.99143e-92	5.89245e-90	2.29459e-102	1.94717e-100	3.01964e-93	1.71118e-98	2.32974e-97	1.60768e-93	5.60244e-103	2.73583e-110	4.2875e-105	1.16198e-97	1.17546e-100	3.45543e-102	6.82003e-109	1.6205e-106	1.63238e-106	1.01802e-105	1.24416e-102	2.68888e-110	7.42695e-100	1.32468e-109	9.60811e-113	1.81448e-109	1.33653e-108	1.17834e-102	3.9923e-109	2.03046e-101	1.64755e-101	2.76567e-103	4.00185e-96	7.68525e-103	3.13362e-100	2.63262e-107	1.2301e-97	7.68325e-98	3.07851e-110	7.08404e-93	1.25779e-103	2.19382e-98	2.00194e-104	1.39334e-105	1.42404e-108	1.11783e-96	7.89361e-105	1.01003e-105	8.57829e-103
MYC	3.0369e-39	2.21642e-48	1.06391e-43	6.66142e-39	1.29705e-38	8.08301e-49	2.28927e-41	1.36704e-41	2.71237e-49	1.75736e-41	3.27119e-48	9.24169e-48	1.93663e-45	3.6951e-41	3.20655e-41	3.83762e-42	3.64657e-44	1.00151e-54	1.95869e-46	4.10399e-47	2.28286e-43	1.52874e-38	7.26152e-49	4.41904e-40	2.63096e-41	4.31578e-47	2.68572e-44	2.2121e-42	2.12993e-46	2.45534e-44	1.55435e-48	2.34179e-40	2.4923e-45	3.80542e-40	5.66701e-46	2.43163e-40	8.22945e-38	2.40442e-37	2.59049e-48	1.16187e-44	3.21905e-47	1.62239e-46	3.6874e-48	2.0588e-44	2.00096e-42	4.63254e-41	1.76191e-41	4.35833e-40	9.95909e-55
SLA	5.09114e-70	1.29099e-74	6.07447e-78	6.81415e-74	8.13208e-69	5.06867e-73	1.67291e-67	2.29948e-76	2.73622e-71	1.18801e-69	3.79297e-71	1.57505e-84	6.99627e-72	2.44955e-71	6.28612e-78	3.86149e-75	1.61875e-78	4.43637e-81	2.04775e-73	8.38211e-63	3.48966e-66	6.68732e-69	7.26981e-73	9.5965e-78	1.00966e-83	2.79265e-82	4.53503e-74	1.95538e-81	9.57032e-75	1.03687e-75	2.36018e-63	1.31606e-80	2.45889e-79	1.96599e-77	1.23578e-73	1.78819e-79	8.98489e-70	1.08117e-70	3.85194e-80	1.20768e-73	6.33003e-69	4.25437e-67	3.55585e-70	2.71379e-62	7.87607e-76	1.60717e-79	1.35264e-81	1.2628e-72	4.24786e-71
PSAT1	3.30035e-35	2.30708e-34	1.38611e-29	1.33525e-25	3.31045e-33	1.32247e-29	2.92918e-37	9.88689e-37	3.95149e-32	1.10534e-33	9.68546e-32	4.11784e-29	5.90934e-26	1.61883e-31	8.27949e-31	1.19875e-31	4.04489e-36	2.3356e-32	1.17285e-31	2.26392e-28	1.09731e-26	9.61066e-34	6.51082e-40	9.67828e-33	4.4987e-32	7.49896e-33	7.02476e-32	1.70879e-33	8.74698e-34	1.14444e-32	7.26931e-36	7.45816e-27	2.88802e-36	4.3681e-27	2.46885e-31	3.70297e-29	1.83386e-33	5.70778e-30	1.01785e-29	2.79106e-33	4.67238e-28	1.58086e-33	1.16918e-38	2.72176e-32	4.80346e-30	1.17317e-29	5.68021e-35	8.32637e-33	3.69366e-30
SEMA4D	5.98159e-48	3.13694e-46	6.06757e-48	1.04583e-41	2.72738e-53	2.39092e-43	4.17933e-47	1.21436e-48	5.513e-54	3.44451e-50	3.0062e-51	3.66886e-54	8.35217e-48	3.11948e-50	1.01103e-49	1.00674e-44	5.34314e-53	2.50593e-40	1.30546e-57	1.37025e-46	4.86545e-49	6.56228e-49	3.08839e-52	5.73114e-56	4.35423e-40	4.48487e-45	1.49807e-48	1.26334e-45	2.88716e-53	5.51997e-49	5.99441e-48	5.90937e-41	1.41058e-54	3.75022e-52	2.22882e-52	4.10502e-51	6.75934e-49	3.8111e-47	3.93771e-53	4.95934e-50	6.85772e-50	1.01966e-50	5.18031e-48	1.54591e-44	1.59402e-52	2.05547e-50	9.88971e-50	1.43426e-51	6.74997e-49
TXN	6.42279e-90	1.61823e-76	2.84978e-82	1.04079e-75	4.04098e-84	4.01644e-84	1.3786e-87	5.36778e-80	6.88332e-89	3.12812e-85	2.48098e-80	7.9053e-79	4.60338e-86	1.06836e-82	1.63663e-81	7.29666e-91	1.00921e-81	2.47684e-86	2.97626e-90	6.1569e-83	4.86329e-86	1.48771e-81	1.06355e-85	1.00248e-80	8.35172e-68	4.23559e-78	5.37064e-79	4.1264e-91	5.5428e-77	4.29199e-79	9.18498e-95	1.23814e-84	2.5373e-89	4.43581e-80	8.48388e-87	1.13071e-92	1.5011e-87	4.19541e-83	1.96591e-77	3.87257e-93	7.52932e-85	2.99984e-92	1.43814e-86	1.45163e-91	4.39459e-87	1.47372e-85	1.36176e-86	1.1793e-83	5.57656e-88
RGS3	9.6369e-67	1.16283e-57	1.38617e-60	8.43224e-64	7.23427e-57	3.62405e-70	2.57783e-66	2.17643e-65	1.06376e-59	1.36359e-76	2.19432e-57	3.0542e-62	1.95037e-62	1.28326e-58	4.14915e-62	3.31893e-57	5.29088e-72	6.99198e-62	1.69028e-70	5.63184e-62	9.27473e-68	2.94018e-69	1.13149e-66	1.76024e-64	3.24095e-64	3.62309e-67	6.30675e-64	1.11287e-61	3.57633e-67	1.1366e-58	4.24854e-70	6.76714e-61	5.70553e-62	4.27668e-66	1.42837e-69	3.27253e-55	2.31131e-66	8.10964e-66	7.49119e-81	9.65014e-62	9.78935e-67	2.55261e-69	4.13973e-70	5.61326e-66	1.38681e-65	7.5791e-66	1.42739e-56	4.86883e-64	2.82005e-63
TRAF1	3.67658e-63	2.86461e-52	2.06066e-62	8.20867e-63	5.03478e-66	1.16314e-57	3.66366e-71	1.90867e-52	1.05661e-61	1.93132e-62	1.43658e-61	3.81121e-62	2.97903e-55	8.68869e-65	9.56751e-60	1.94915e-55	4.42302e-58	2.23106e-65	1.45538e-56	4.78913e-59	9.2604e-54	2.20189e-60	2.12487e-63	3.32079e-65	1.48656e-62	2.05233e-60	1.76165e-53	9.29335e-68	2.70275e-53	3.29091e-58	2.26556e-61	1.21734e-57	9.37411e-65	3.3439e-69	9.99637e-64	4.92058e-63	1.83866e-55	1.91565e-55	1.80289e-67	1.30877e-53	1.81406e-62	1.02291e-59	1.9151e-63	1.08822e-61	5.49906e-62	2.86374e-64	2.3597e-61	4.81252e-64	9.67892e-61
SPTAN1	3.47398e-58	3.31067e-63	2.37273e-51	4.17643e-57	2.38468e-49	7.12584e-52	1.00733e-58	1.39472e-49	2.16336e-49	9.92427e-55	8.2619e-58	1.82786e-52	9.12839e-52	1.89519e-58	1.14303e-50	3.05931e-51	1.19955e-58	9.52218e-54	2.47273e-57	3.24615e-63	1.45079e-56	2.88452e-59	4.68734e-61	8.095e-63	7.4477e-53	4.10017e-61	4.67326e-50	8.67393e-50	9.73822e-53	2.13741e-58	3.23935e-67	1.07179e-51	8.34154e-62	5.71539e-63	5.56766e-55	4.93131e-53	1.29475e-53	5.23413e-53	1.00941e-55	1.85582e-59	6.72794e-57	9.74027e-56	2.84997e-68	2.69697e-50	5.69774e-57	8.7919e-58	8.00107e-53	4.04463e-54	2.57351e-59
TUBB4B	7.30079e-58	1.00612e-52	4.02687e-62	2.63796e-57	1.52057e-52	1.07734e-56	4.3476e-48	1.00647e-56	1.70585e-56	2.9944e-53	6.04029e-60	1.53801e-55	7.40067e-58	1.72305e-57	1.22541e-66	4.86114e-57	4.48772e-62	2.33823e-57	7.42639e-59	2.00225e-63	3.03486e-58	1.29533e-53	2.42124e-56	4.22994e-53	6.86318e-60	2.85876e-58	1.09536e-50	2.41678e-63	7.41227e-73	1.8479e-55	3.62983e-55	1.65135e-51	4.50583e-52	1.64431e-59	2.47257e-54	5.12152e-56	1.28049e-62	7.26218e-60	5.34912e-53	3.37519e-64	2.3541e-51	7.86618e-65	6.82477e-53	3.62084e-51	6.96495e-52	1.90289e-70	8.24694e-53	1.51842e-49	5.94327e-65
GTPBP4	3.45555e-54	1.96959e-49	1.19028e-43	3.4327e-46	5.77205e-50	6.43435e-50	1.51232e-39	3.5528e-42	4.63919e-54	1.00431e-46	5.44503e-42	2.02931e-47	2.34213e-41	1.07435e-48	1.18284e-44	8.25662e-51	2.00847e-52	8.9925e-44	5.20282e-48	7.03545e-42	5.50926e-48	7.19678e-49	3.23778e-48	4.40753e-47	1.39144e-50	4.92116e-46	2.22221e-49	2.43471e-43	4.37716e-47	1.46626e-45	1.86515e-47	9.75187e-43	8.73034e-50	9.82587e-46	1.02693e-44	4.49794e-47	5.86986e-43	9.07162e-48	5.27067e-46	1.38818e-45	9.24209e-50	1.01228e-44	1.25275e-46	1.35659e-42	2.23399e-45	2.69427e-47	7.16867e-58	3.87062e-45	3.19309e-41
IL2RA	0	0	0	0	0	0	0	0	0	0	0	0	0	0	0	0	0	0	0	0	0	0	0	0	0	0	0	0	0	0	0	0	0	0	0	0	0	0	0	0	0	0	0	0	0	0	0	0	0
RBM17	2.83355e-88	2.9215e-96	3.48697e-77	8.16739e-72	1.25064e-71	6.03872e-79	3.18841e-82	1.2062e-78	9.9172e-81	1.57256e-74	1.10746e-79	8.48883e-91	8.65872e-74	2.89149e-82	2.45728e-78	1.46991e-76	5.52686e-78	4.99558e-80	4.31914e-87	4.11178e-80	8.42637e-75	3.63163e-91	2.97949e-79	1.64304e-77	2.2084e-82	6.15759e-83	2.36609e-82	6.31656e-83	1.14969e-79	2.7287e-76	1.40774e-79	1.66898e-92	5.59347e-88	5.51104e-72	3.85519e-80	1.88784e-75	5.66231e-75	1.81615e-74	3.00909e-80	4.59359e-84	4.20433e-92	8.87466e-74	1.29344e-81	2.94e-80	1.16622e-84	1.02231e-76	1.01006e-91	1.3516e-74	7.16522e-76
CELF2	3.25266e-47	9.66073e-55	2.14482e-43	1.0553e-48	2.85149e-52	6.77708e-49	9.18229e-58	1.59201e-52	2.24638e-51	2.39877e-47	3.61124e-43	7.31832e-58	2.59535e-45	1.67343e-47	1.83948e-50	8.95262e-44	1.43947e-45	9.12135e-44	5.27066e-46	6.61028e-49	1.88647e-53	3.77764e-52	2.97692e-49	6.63051e-48	8.97623e-50	1.45673e-55	8.93089e-50	3.57572e-43	4.01309e-54	2.13921e-42	1.60071e-47	6.14698e-47	1.36474e-46	5.94797e-53	2.43553e-52	3.29891e-43	1.84642e-45	9.56357e-46	7.86485e-58	1.31516e-51	9.53039e-40	1.33959e-47	1.10928e-51	1.60095e-44	5.80856e-50	9.44875e-53	3.27212e-47	2.21054e-45	2.87412e-52
VIM	1.35346e-188	2.17496e-170	1.63165e-164	1.04373e-173	2.48194e-181	2.49305e-175	3.95124e-178	1.12379e-172	1.84922e-168	3.51069e-185	2.16292e-159	1.54928e-163	5.4314e-158	4.77118e-179	9.40711e-182	1.59319e-166	1.14653e-183	4.27256e-169	3.59329e-170	1.02692e-179	6.55212e-158	5.35393e-177	1.75127e-190	1.0612e-186	9.18737e-176	6.62677e-184	5.70157e-172	2.7323e-184	4.18428e-189	8.97805e-186	1.18599e-166	9.55262e-176	5.45043e-180	3.00734e-183	9.82497e-171	1.37589e-180	1.93167e-171	4.35594e-187	1.49179e-179	7.28303e-169	1.90286e-171	1.57766e-168	1.33493e-191	9.64645e-159	8.91176e-174	4.65397e-180	8.15421e-177	4.36702e-170	3.72629e-185
C10orf128	1.06567e-42	3.19374e-43	6.61957e-44	1.87634e-39	7.06093e-39	7.20405e-36	1.3773e-37	1.86124e-41	4.06402e-47	5.90027e-50	1.91527e-39	8.82076e-44	3.10266e-43	1.47477e-40	2.43482e-40	1.26522e-40	2.48198e-46	1.15709e-43	1.56887e-44	3.80914e-42	1.56969e-41	2.76204e-41	4.15649e-47	5.54995e-45	4.1376e-39	3.44992e-44	1.92849e-35	4.886e-41	1.91133e-40	3.70622e-41	1.81001e-51	2.9037e-43	3.32411e-47	1.70056e-45	9.03487e-42	9.38293e-37	7.85768e-43	7.36689e-43	4.90649e-47	6.03933e-37	8.22009e-42	1.2002e-38	2.02627e-43	6.92212e-39	9.42458e-39	5.87249e-45	2.02956e-44	2.37285e-40	1.49504e-50
SPOCK2	7.91719e-238	2.34261e-226	3.19538e-223	7.97975e-213	7.53178e-236	2.35208e-217	6.3197e-199	3.7419e-210	9.64999e-217	5.10356e-216	7.44815e-204	1.45817e-221	2.16848e-214	6.0093e-237	1.51496e-226	5.44929e-219	8.87228e-219	9.42162e-224	1.36835e-228	1.8469e-231	6.68042e-222	1.82161e-220	1.24076e-213	1.09868e-217	7.7472e-235	1.01256e-217	1.1464e-212	1.96647e-221	2.24982e-224	2.74777e-218	1.37831e-244	9.41591e-220	3.2193e-215	7.48188e-236	1.16888e-231	2.57467e-221	2.45656e-235	2.86588e-232	4.42844e-223	2.8824e-220	3.20344e-206	1.13335e-221	3.50993e-230	4.35198e-217	5.91845e-228	1.93129e-217	1.75517e-218	4.76451e-224	6.14246e-223
RPS24	3.46791e-195	8.66593e-199	2.87876e-189	9.30408e-184	6.89867e-191	3.06822e-182	1.4475e-194	3.50678e-179	2.73582e-195	2.92967e-198	7.1276e-197	8.15785e-196	2.79352e-183	1.06657e-184	4.99947e-207	1.49013e-198	1.63555e-189	9.31084e-184	8.1199e-179	1.57499e-187	1.40572e-177	9.20129e-191	9.81272e-193	1.41805e-191	1.15075e-172	4.76491e-187	2.23841e-191	3.40332e-196	9.5496e-198	1.2785e-195	8.59176e-185	2.12043e-187	8.55999e-200	2.20297e-201	2.21023e-200	5.17355e-188	1.68455e-192	3.06038e-198	2.38898e-196	6.57948e-198	2.51867e-194	1.90321e-185	1.37199e-177	4.55883e-188	1.88768e-191	5.15829e-185	2.00552e-203	2.57702e-176	2.33204e-191
IFIT3	7.23353e-34	5.13207e-42	4.66752e-33	3.15843e-28	7.3494e-23	8.20173e-31	1.97776e-27	2.44439e-31	6.9753e-32	3.03426e-28	2.78578e-40	1.6291e-24	1.23362e-29	5.28616e-31	4.14227e-31	8.52862e-31	2.52231e-26	5.28551e-31	2.94023e-27	5.30329e-26	4.9904e-31	1.68635e-33	2.71019e-33	1.17945e-28	1.89942e-29	5.56192e-35	2.43318e-34	3.67088e-34	2.49789e-29	2.32748e-31	1.64874e-27	3.5336e-33	1.19445e-29	5.94226e-29	2.51082e-30	4.83375e-34	3.97492e-31	3.21748e-34	3.17899e-40	4.81386e-34	6.69386e-31	1.25377e-30	1.17543e-33	1.06604e-31	3.45767e-30	9.21593e-31	3.04079e-34	2.11054e-30	1.35609e-33
USMG5	4.90102e-65	1.91996e-66	1.08066e-61	7.66547e-65	9.75219e-68	7.08716e-58	2.60803e-71	7.77179e-67	1.61801e-64	1.02948e-67	1.78115e-62	6.6296e-64	4.17411e-58	3.74427e-64	5.98249e-70	5.39738e-62	1.9727e-63	9.05313e-56	4.75177e-64	5.35304e-61	4.74214e-68	1.16725e-68	4.05898e-69	1.93429e-61	1.14808e-67	6.09597e-61	1.64543e-61	5.80954e-75	4.69706e-61	4.03947e-64	2.41928e-73	1.82651e-67	6.28015e-68	4.09609e-69	5.3382e-68	1.95475e-65	1.75213e-73	1.42228e-64	1.97205e-69	9.90897e-68	2.5183e-68	3.64097e-67	3.05553e-59	1.80645e-63	5.66092e-62	4.55983e-59	7.85324e-75	1.86277e-62	3.58615e-63
EIF3A	1.32574e-75	9.62628e-77	5.24442e-70	1.17799e-60	7.64979e-67	7.55789e-75	5.33655e-81	7.46642e-71	5.13066e-68	9.05037e-73	7.85228e-81	2.28575e-62	4.51902e-72	2.23866e-65	4.72236e-70	3.16268e-69	3.09462e-72	2.75475e-60	1.20884e-69	2.81046e-75	7.401e-65	8.77339e-64	2.98192e-72	3.17273e-71	1.19091e-64	4.6871e-66	4.87559e-72	1.91281e-78	2.79908e-70	3.1643e-58	1.08762e-65	1.00066e-60	2.98703e-73	1.05038e-71	1.19763e-65	1.43238e-66	2.81924e-60	1.03659e-69	1.03505e-71	1.24462e-61	5.36936e-67	2.16689e-61	2.48529e-69	1.73415e-78	9.89017e-76	2.82803e-76	3.52965e-65	2.75574e-60	2.52328e-69
IFITM2	2.54813e-225	4.72865e-228	2.0689e-235	4.7216e-228	7.99966e-212	1.7955e-223	6.23085e-214	1.16485e-228	5.47864e-226	3.0305e-219	1.53998e-219	9.39037e-210	2.0685e-232	5.17706e-216	2.60949e-229	1.26703e-218	6.60374e-237	8.77199e-235	6.65072e-209	8.29248e-222	2.85693e-216	5.04392e-215	8.08332e-233	8.06046e-211	6.04576e-232	1.72032e-222	7.04964e-224	2.72715e-228	9.56663e-220	2.83619e-230	2.11259e-215	1.52575e-225	3.72527e-228	5.97233e-221	2.05021e-219	7.32666e-223	1.18073e-216	5.55198e-218	3.52487e-229	1.91545e-221	1.52405e-225	3.15045e-221	4.75279e-222	8.75682e-228	5.10883e-218	1.6472e-230	5.11426e-224	5.24285e-220	6.15545e-225
IFITM1	8.62986e-296	5.24268e-296	2.87484e-287	1.77751e-290	1.47641e-259	3.37754e-283	1.98906e-286	1.06515e-272	1.07806e-288	2.43717e-296	6.97845e-292	1.66727e-262	1.78912e-283	2.89283e-274	1.18964e-279	7.17086e-284	6.74317e-296	5.94025e-297	1.25569e-272	9.87251e-278	1.1294e-281	4.5443e-280	1.75724e-302	1.06169e-275	5.03917e-280	7.70592e-305	1.65203e-277	1.77644e-299	1.23656e-287	7.35587e-288	3.66308e-279	1.19521e-299	3.11051e-300	4.6434e-295	3.10942e-277	7.11842e-292	1.34313e-285	1.39574e-286	4.35952e-289	1.96178e-282	1.52829e-297	1.02365e-265	4.52548e-308	1.90629e-280	7.41802e-287	1.69954e-294	5.5969e-307	6.31503e-280	4.38583e-287
IFITM3	3.32094e-63	2.59447e-65	1.62797e-70	1.36383e-58	1.73054e-60	1.81982e-64	4.52838e-63	1.40312e-66	2.50995e-65	3.91226e-66	3.92268e-54	2.68593e-55	5.39626e-55	3.28024e-70	9.40837e-71	1.74118e-63	2.61867e-64	1.43828e-70	4.47733e-61	7.30182e-65	4.55175e-57	1.73236e-65	8.31602e-64	4.19793e-64	4.0764e-58	3.55355e-69	1.22046e-63	2.74753e-61	1.29308e-60	1.84678e-59	6.12328e-59	4.0447e-66	1.75434e-61	6.34095e-62	5.51885e-72	3.7581e-59	7.83905e-70	1.04484e-63	1.82142e-60	6.76346e-65	3.02484e-59	1.7718e-58	8.83007e-65	9.3114e-64	2.53893e-59	5.16681e-65	1.75816e-63	3.8614e-59	8.57344e-65
IRF7	5.07725e-86	1.76029e-104	5.34528e-92	3.62372e-85	6.40888e-79	6.8107e-98	8.98299e-84	6.11312e-95	7.42751e-97	8.71941e-89	2.2222e-96	1.36277e-84	1.19836e-85	1.31776e-91	2.56467e-87	1.64495e-83	6.05905e-89	1.5651e-97	1.06315e-81	1.22957e-83	1.7901e-87	3.69063e-95	3.14414e-93	6.49285e-94	5.218e-90	3.6663e-93	7.93718e-93	3.61611e-102	2.83599e-97	4.83003e-105	1.26644e-82	7.91322e-90	1.53313e-88	6.42831e-98	5.26e-92	2.61987e-99	5.52371e-84	5.17215e-87	1.4677e-101	1.5671e-84	2.05992e-102	8.05456e-85	4.18064e-100	4.24651e-95	9.38927e-90	3.14902e-98	2.46095e-103	1.0603e-88	6.86904e-96
RPLP2	2.84236e-267	3.65033e-266	2.6047e-275	3.93871e-268	1.86879e-267	8.09111e-262	2.00631e-278	1.62386e-265	8.85457e-277	2.77724e-277	2.35111e-267	9.89544e-285	2.99359e-263	6.35491e-277	2.56189e-265	1.50178e-268	6.47073e-264	2.86008e-262	6.90286e-261	3.583e-273	4.82977e-260	7.06502e-274	4.28159e-268	3.04716e-286	7.78877e-268	4.60032e-267	6.13494e-253	2.36698e-268	5.04016e-273	4.64267e-257	1.72388e-268	1.85931e-267	5.57546e-274	1.34494e-276	5.53671e-273	1.08705e-269	2.13137e-279	2.25915e-280	2.06308e-276	3.26948e-281	2.77642e-271	8.72707e-267	3.04758e-252	9.99364e-275	1.09682e-281	3.16836e-275	2.14518e-284	1.60223e-250	6.02821e-262
POLR2L	4.26602e-71	9.33078e-77	1.12043e-65	1.53888e-73	4.43235e-62	1.05332e-81	5.68485e-66	5.52658e-73	1.21081e-70	1.39864e-70	2.82653e-87	1.55365e-76	1.20981e-63	3.88094e-79	2.02372e-76	2.64555e-68	3.02972e-75	1.07514e-64	2.07466e-67	2.19604e-73	1.64978e-64	2.61388e-76	9.76617e-68	3.45456e-74	1.39424e-69	1.58364e-67	1.7963e-79	1.54597e-64	7.33944e-74	1.81154e-70	5.22819e-71	2.1017e-75	8.60548e-74	9.11283e-74	4.83724e-75	1.0751e-67	4.99364e-74	1.00311e-69	3.42884e-70	6.48672e-75	1.64426e-76	3.77537e-70	9.10089e-72	8.03821e-75	8.16939e-85	1.33617e-67	3.23551e-76	3.11856e-75	2.82447e-77
LSP1	6.53775e-137	9.06261e-133	9.5187e-139	2.69891e-135	1.71087e-149	1.53701e-147	1.53042e-136	8.15163e-150	1.4021e-145	1.12771e-134	4.00272e-149	1.40082e-149	4.08601e-150	1.01765e-138	8.62976e-130	1.30049e-128	2.83998e-156	4.2093e-137	1.0319e-140	6.9183e-144	1.15485e-143	5.60994e-138	6.06032e-138	1.70528e-144	1.32667e-155	3.94536e-147	8.12582e-115	1.05445e-146	6.03962e-147	5.57257e-147	8.39353e-158	6.39317e-131	2.1786e-143	1.00297e-124	1.08599e-140	4.70139e-131	7.7697e-142	1.03128e-140	2.12309e-141	1.62097e-141	6.61597e-141	1.10226e-145	8.94684e-145	1.69246e-145	2.32747e-154	3.22461e-151	2.3821e-136	1.04807e-140	6.87769e-138
TRIM22	1.20436e-70	7.16669e-87	2.77038e-61	2.00999e-69	5.00003e-59	5.35559e-68	1.651e-75	1.07246e-66	6.99658e-77	4.84024e-71	6.67092e-70	5.48332e-69	2.40181e-69	9.17893e-67	2.47422e-65	1.40315e-81	4.19772e-75	5.48368e-69	4.1031e-74	6.10308e-76	1.6004e-73	2.05525e-71	2.83088e-74	1.95699e-64	1.15673e-65	1.0439e-82	6.03723e-69	3.69171e-69	1.08496e-74	1.03543e-86	4.78673e-69	5.29536e-68	2.44993e-71	2.50964e-79	1.82196e-68	3.96316e-74	6.97145e-68	8.78991e-69	3.35651e-75	1.4258e-69	3.51736e-68	2.49485e-65	1.06148e-81	4.98797e-74	1.00507e-63	6.40187e-70	2.09464e-72	6.75546e-77	2.17137e-67
CD82	2.43504e-43	3.87632e-47	5.67812e-41	3.62436e-39	9.75345e-48	3.12886e-38	1.30972e-43	3.92537e-45	4.03154e-41	1.67378e-42	3.78784e-52	3.05727e-46	4.83454e-48	8.91739e-47	7.38512e-45	9.7121e-46	1.81594e-46	5.8885e-49	9.73373e-52	7.54154e-48	7.42004e-46	2.23766e-49	9.9105e-43	6.99786e-42	2.76975e-37	8.52168e-50	4.32926e-47	1.32101e-38	1.1725e-37	9.83972e-44	1.07866e-47	4.76521e-47	7.47178e-39	1.80098e-50	2.18594e-54	2.09765e-38	7.17025e-41	3.69542e-41	5.73478e-43	1.0021e-48	9.51822e-45	1.05249e-42	1.31459e-43	1.1436e-53	6.39499e-52	1.2644e-35	3.85166e-43	1.7793e-39	7.47718e-49
MDK	1.95031e-78	5.47171e-75	1.20979e-77	4.04224e-78	1.03695e-76	4.07524e-83	1.08144e-73	7.72225e-70	3.5078e-83	4.62227e-74	5.66344e-76	1.13988e-78	4.84805e-80	9.79952e-64	1.47816e-76	2.67995e-75	5.68507e-69	6.20171e-73	9.237e-78	1.23096e-75	1.07751e-72	1.1607e-75	1.68839e-65	2.45648e-72	2.03468e-73	5.99131e-81	6.77614e-69	1.59359e-77	1.95245e-74	3.36892e-72	1.11066e-80	5.55446e-76	2.61741e-76	2.11117e-77	8.49434e-72	8.04195e-72	2.35556e-73	1.23646e-70	5.28484e-80	2.69279e-74	4.96796e-66	2.82123e-74	7.37391e-75	5.9834e-80	7.76827e-73	4.48326e-85	4.53725e-70	4.39516e-65	1.33012e-75
STX3	4.72282e-38	3.5841e-45	1.57586e-46	2.62672e-41	1.02286e-40	7.02661e-45	1.05928e-40	2.51321e-38	4.94336e-41	3.91517e-38	2.21187e-39	1.16862e-44	2.45268e-43	2.85592e-41	4.50154e-45	1.10418e-38	4.48186e-46	1.51528e-42	3.69035e-41	1.23558e-43	1.77836e-43	1.55136e-46	2.15356e-43	3.00848e-47	7.95808e-41	2.06592e-40	6.12265e-34	3.82862e-45	7.21952e-41	3.15072e-44	8.66551e-42	3.19203e-38	4.44226e-39	2.89905e-44	3.20284e-41	8.77209e-46	1.1969e-37	9.24212e-36	2.5463e-43	5.4475e-41	6.35074e-43	1.41016e-38	2.9812e-45	1.38739e-41	3.97153e-46	2.61452e-37	4.61728e-37	1.3873e-43	1.26678e-43
CD6	3.03782e-79	4.24711e-69	8.27241e-73	1.01264e-70	8.41121e-66	9.21575e-70	3.60785e-65	1.37581e-69	2.98877e-67	5.52204e-70	4.11611e-70	3.54878e-69	7.77251e-76	1.06043e-62	2.54742e-71	5.70984e-73	4.31183e-75	2.09729e-66	3.0501e-75	3.84955e-71	4.11815e-72	4.41681e-62	7.11591e-66	2.07123e-65	8.13228e-72	3.82933e-64	8.16753e-61	4.50592e-71	8.96552e-68	1.45539e-71	2.29099e-70	1.96491e-62	2.55861e-66	1.20431e-61	8.50833e-57	7.01712e-64	8.4456e-74	1.05472e-62	3.37302e-66	3.59559e-69	6.05819e-75	2.67834e-71	2.6214e-55	4.04903e-70	5.70867e-70	1.10312e-69	4.75102e-66	6.37438e-64	3.87259e-69
CD5	3.34185e-46	1.92857e-38	3.9384e-44	6.24334e-47	1.58573e-45	2.08707e-45	5.8022e-49	4.15661e-31	3.61442e-45	2.06571e-39	7.49739e-36	2.28588e-42	2.16212e-41	2.37179e-42	3.4779e-44	2.82282e-45	1.20761e-42	6.64597e-42	4.55555e-44	1.8862e-37	1.28402e-39	3.47719e-43	1.08245e-37	1.11206e-44	1.60393e-36	3.42346e-42	1.06677e-36	2.85975e-40	7.84478e-43	5.43023e-32	4.80418e-39	2.3924e-40	4.22551e-40	1.37657e-44	4.87858e-49	9.38944e-39	6.62551e-41	7.36416e-39	8.98701e-50	7.50851e-37	2.00999e-35	6.51195e-35	5.53878e-50	1.56001e-44	8.50756e-39	5.91863e-40	6.18527e-46	5.18751e-39	2.8466e-44
TMEM258	1.06563e-111	7.84556e-125	1.62765e-112	9.64888e-110	8.56996e-114	1.12722e-112	8.9304e-103	2.39178e-118	1.26408e-104	9.42006e-117	3.83947e-116	2.29412e-117	3.66247e-112	6.91617e-114	9.57008e-102	6.14589e-106	6.18148e-124	2.24433e-118	2.26529e-106	1.52204e-106	1.89109e-106	1.09967e-104	5.34532e-120	1.24657e-113	1.47681e-110	3.38541e-125	4.57911e-120	6.41016e-124	2.06051e-119	2.26267e-113	1.34917e-113	8.56166e-117	1.08115e-110	3.09579e-112	4.55884e-112	6.37197e-116	1.96734e-101	1.31715e-101	5.67596e-108	5.30091e-116	2.72518e-104	3.54911e-104	4.75821e-105	8.8898e-111	2.23024e-108	9.94403e-99	9.38875e-108	1.0816e-110	8.87396e-107
RARRES3	4.41806e-118	7.35199e-116	2.27778e-116	3.8073e-107	2.07994e-107	7.06977e-112	3.16038e-112	2.91866e-109	3.27147e-114	3.42783e-113	6.04086e-108	2.54834e-108	1.80625e-104	1.32705e-102	7.77841e-100	2.44208e-112	5.65858e-107	2.0194e-117	3.13471e-109	2.46035e-115	2.77579e-109	2.56552e-112	2.56269e-108	1.57272e-110	5.41279e-113	3.57724e-117	1.12149e-97	2.53537e-109	3.88223e-110	7.81102e-106	3.59096e-124	2.02922e-111	8.90333e-120	1.40488e-106	4.08201e-104	5.4692e-117	8.10022e-109	3.10898e-116	8.67531e-114	1.28485e-116	7.07606e-111	5.52255e-120	1.30344e-108	5.43457e-107	5.36449e-117	6.63874e-109	4.4427e-115	1.42281e-112	2.18801e-122
STIP1	4.33814e-67	4.58193e-79	1.72879e-66	2.53689e-68	3.16686e-72	1.09683e-63	1.18665e-69	6.84026e-67	5.42994e-69	1.49356e-66	2.02666e-81	2.09366e-68	5.3829e-73	4.43606e-77	1.48792e-67	2.1615e-67	2.59476e-67	7.06729e-74	2.08853e-65	2.59981e-71	8.70301e-74	2.19858e-67	1.75681e-65	1.65871e-68	1.79914e-74	1.71835e-72	2.14057e-73	5.01513e-70	2.38935e-72	2.14175e-77	1.21657e-76	8.64258e-67	3.59576e-70	4.87594e-69	1.56569e-71	5.71054e-67	8.46359e-74	9.96996e-64	5.35181e-67	2.07e-58	2.48499e-70	1.01333e-74	7.22212e-60	1.3254e-59	3.64506e-70	5.3844e-67	1.3236e-65	1.53925e-64	1.56112e-76
PPP1R14B	1.5726e-67	5.76536e-60	6.75633e-62	1.35893e-64	1.15481e-65	1.13201e-52	2.71861e-67	5.82543e-57	3.826e-64	8.61417e-61	9.05938e-59	1.26252e-65	5.33891e-60	3.5803e-61	1.43081e-59	1.15672e-53	1.36438e-58	2.19499e-65	1.99e-62	8.43699e-73	1.80478e-61	2.25614e-65	6.17422e-67	6.57612e-66	8.30231e-63	3.02623e-64	9.79125e-61	2.48915e-63	2.10621e-64	3.36727e-58	6.91012e-60	7.59726e-57	1.90536e-64	2.07796e-62	3.56741e-55	4.11393e-58	2.93419e-72	4.64905e-74	5.64317e-66	6.45868e-60	2.0026e-61	9.84079e-64	3.85939e-69	6.97556e-58	4.51601e-65	3.13828e-63	2.07861e-64	1.2129e-67	8.96085e-62
FAU	5.33027e-139	4.74898e-146	5.45835e-140	1.18875e-136	2.47481e-162	3.71765e-156	1.69607e-143	1.00766e-146	2.71799e-164	5.46998e-157	8.77155e-149	2.54929e-160	6.80344e-150	9.80318e-148	2.95064e-146	3.6823e-149	6.86061e-148	2.20529e-146	4.84305e-134	8.7671e-144	1.68774e-141	1.06733e-154	7.86674e-148	2.1244e-145	7.95535e-141	2.32023e-147	3.13238e-143	5.50577e-139	4.25477e-149	3.71482e-141	1.46215e-154	1.37058e-137	2.16429e-156	2.6196e-143	1.5517e-157	9.91037e-159	6.30715e-140	1.59043e-142	1.0824e-152	9.08729e-139	9.15099e-151	2.91391e-147	3.84302e-143	2.59672e-142	1.00903e-147	2.05621e-148	1.44164e-155	8.98694e-144	1.01432e-150
MALAT1	2.96744e-188	5.44537e-195	3.83197e-196	2.12375e-201	1.53974e-202	5.41972e-199	1.64799e-201	1.99791e-198	2.91029e-186	6.90744e-193	5.35507e-202	2.6934e-193	2.05151e-180	5.90843e-193	1.47032e-197	2.29366e-201	1.62914e-197	2.38932e-182	1.2599e-184	9.41931e-186	8.3215e-195	8.67502e-200	3.6689e-195	2.90098e-213	7.53164e-202	1.31633e-200	1.40349e-180	6.85329e-193	1.92234e-189	4.07508e-205	8.25433e-168	1.80629e-195	2.07238e-193	4.16675e-192	1.43615e-202	7.89173e-191	1.19886e-191	1.60761e-205	1.48296e-211	2.21089e-207	4.21635e-197	7.89924e-176	2.21596e-192	4.30848e-202	1.29548e-203	1.10969e-197	1.08223e-208	2.68313e-203	2.44725e-181
CFL1	2.65178e-91	5.40986e-94	6.5402e-94	1.85642e-94	1.77674e-93	9.242e-82	5.73039e-83	3.3458e-94	5.72974e-85	2.80128e-91	2.50191e-86	1.22827e-89	8.51627e-84	1.36859e-91	5.75686e-86	1.60845e-85	8.30524e-96	2.86024e-73	9.99645e-93	1.91579e-92	1.82385e-80	1.83264e-83	4.3017e-80	1.52595e-97	7.33769e-91	1.03849e-88	9.88876e-86	1.78167e-92	1.20037e-99	1.03752e-79	1.40346e-103	9.81454e-89	4.66579e-81	1.22142e-93	8.84172e-94	3.86549e-87	9.25529e-94	1.83642e-83	1.50123e-87	1.10085e-98	3.05866e-94	6.21002e-98	8.19334e-81	1.39727e-90	1.48929e-88	1.59764e-86	5.78804e-81	1.14015e-99	2.37677e-82
CTSW	1.58195e-51	1.6939e-45	4.47834e-47	1.92736e-46	4.14791e-43	5.45382e-52	6.33161e-45	7.00754e-40	9.26723e-41	1.84511e-47	1.56057e-49	4.60857e-51	5.36516e-42	3.94742e-42	1.72493e-47	4.8899e-47	2.27275e-52	2.45534e-51	1.24501e-39	9.30614e-48	7.44617e-51	3.54435e-50	4.51244e-56	9.22702e-56	1.07001e-47	1.9991e-52	8.01724e-50	7.38127e-57	3.10141e-53	4.27234e-54	4.17242e-48	5.98915e-56	4.42822e-48	1.35392e-38	1.95597e-50	9.05979e-56	1.90359e-41	1.82121e-48	1.3088e-51	2.35155e-42	7.86218e-42	3.30962e-51	8.98749e-50	1.97009e-52	1.09347e-46	3.93331e-48	1.23967e-54	6.73225e-50	5.65114e-43
CCDC85B	1.37566e-103	1.35027e-101	1.06856e-93	9.24935e-96	1.61144e-98	3.94619e-101	3.68186e-96	2.22111e-96	2.3443e-109	3.27193e-107	1.01982e-95	5.20804e-107	2.49956e-105	1.02475e-98	1.13232e-103	5.39184e-111	1.87296e-102	8.59142e-97	2.65991e-106	1.11805e-100	6.53287e-98	1.03223e-99	1.73096e-104	7.58671e-108	9.55951e-95	3.47179e-101	9.36484e-109	3.82569e-98	4.75784e-94	7.20945e-102	3.39865e-102	2.17278e-92	1.88792e-89	3.02352e-113	1.43491e-111	2.4257e-97	5.39594e-104	5.03289e-100	2.49612e-98	3.131e-96	2.82435e-108	5.11047e-100	6.51824e-100	8.62694e-101	2.97306e-93	1.09897e-105	8.72428e-96	1.36511e-99	1.29983e-99
PTPRCAP	3.91408e-59	8.56665e-75	1.33202e-65	1.05193e-64	6.36504e-67	8.35309e-63	1.01074e-53	1.63863e-65	3.17048e-59	4.4305e-65	4.57846e-66	4.48508e-67	8.4851e-62	1.74959e-65	9.05669e-64	6.1972e-63	5.34823e-61	5.95814e-52	6.90662e-68	2.00894e-65	4.56396e-64	5.45993e-65	3.31037e-56	5.68462e-71	4.64496e-70	1.2022e-68	7.49446e-66	2.2384e-60	1.70717e-68	4.75163e-69	3.37433e-65	2.59745e-70	1.59852e-63	1.25725e-60	3.50021e-62	1.76896e-65	1.02484e-66	9.44819e-69	9.19677e-71	5.82145e-67	2.49527e-63	1.85627e-59	5.67646e-56	3.96349e-63	3.96563e-72	2.17133e-56	2.40721e-59	1.60734e-65	5.13001e-62
GSTP1	1.59877e-184	8.46069e-192	4.53179e-191	2.06173e-175	5.52721e-175	1.13844e-186	1.85809e-176	1.00346e-168	1.38364e-191	1.22794e-193	6.06504e-185	3.58039e-168	1.48234e-183	2.64202e-171	6.44672e-190	6.11771e-174	4.18326e-185	4.62514e-176	2.32345e-171	4.72956e-182	5.33902e-185	3.52345e-193	6.44793e-185	6.11114e-190	5.8794e-185	1.26108e-181	4.48635e-181	1.97981e-173	6.61051e-178	1.6587e-182	1.74202e-186	9.31312e-176	2.5277e-190	1.29007e-183	9.75643e-190	1.17582e-180	2.76842e-171	1.98228e-170	5.25487e-184	4.46579e-183	4.56797e-191	2.42878e-189	2.00649e-178	9.89869e-190	4.72618e-187	4.26387e-184	1.53845e-182	1.39209e-192	1.88349e-169
CTSC	7.31215e-99	3.46795e-110	1.39224e-109	1.87811e-118	8.13593e-105	1.0723e-100	3.39564e-91	1.10562e-104	2.20911e-115	6.75508e-109	2.67082e-104	1.18956e-112	9.77933e-116	1.01913e-91	8.72497e-99	1.58584e-98	4.51228e-110	3.17151e-95	9.45213e-105	4.37813e-109	2.25979e-103	2.0402e-114	1.52661e-95	1.78945e-111	6.90005e-99	1.35497e-104	5.85976e-104	6.78076e-101	2.05288e-97	1.65745e-107	7.36111e-105	9.37976e-105	2.15556e-116	7.94783e-105	1.41686e-109	9.72253e-100	1.80244e-116	8.48427e-106	3.83848e-111	5.36987e-101	1.11316e-104	8.27605e-114	2.94571e-110	2.26588e-119	6.83392e-114	4.13262e-115	7.4292e-109	8.58526e-109	4.9938e-90
CARD16	2.53041e-62	8.00184e-64	9.64553e-61	4.3731e-69	1.77403e-61	4.69062e-73	8.23396e-63	1.22144e-57	4.574e-73	3.2724e-57	3.83294e-61	8.47322e-55	2.6992e-63	3.3097e-66	3.26744e-57	1.81838e-58	2.11407e-65	6.36218e-56	1.07624e-64	1.77216e-67	1.58428e-61	4.22415e-58	1.33274e-61	1.5396e-61	1.62025e-59	2.23079e-63	2.80999e-64	3.57134e-60	1.1071e-69	1.53269e-65	2.52104e-53	1.23763e-71	7.84926e-69	1.27403e-65	6.64089e-68	3.52917e-54	3.09731e-70	2.94769e-63	3.95539e-63	1.91019e-53	5.92681e-70	7.47935e-62	1.0697e-67	2.76049e-66	2.96955e-64	5.35551e-69	5.13031e-70	3.42387e-58	1.06962e-66
CADM1	7.1855e-51	2.91292e-49	1.73721e-52	1.09143e-48	6.56981e-57	1.55813e-55	6.21123e-53	4.67992e-53	3.25175e-59	1.22383e-55	3.37541e-58	5.16517e-51	7.66451e-54	2.07741e-55	1.86875e-47	3.21396e-52	9.8444e-49	1.58231e-59	2.25014e-57	3.56377e-58	5.27714e-47	3.09493e-55	2.72499e-53	6.54547e-48	5.91828e-50	1.80571e-54	7.0219e-48	1.39378e-57	4.80874e-48	2.07282e-62	6.24381e-48	1.98059e-49	6.12457e-51	3.6518e-59	1.03024e-54	7.25216e-57	7.2712e-56	8.91027e-52	2.13408e-49	6.07131e-55	7.22543e-53	1.67644e-54	2.14719e-52	2.91283e-56	3.29916e-45	9.58633e-54	4.14515e-52	3.3554e-55	1.00932e-51
IL10RA	1.19575e-126	6.01448e-132	1.25412e-141	1.48139e-131	2.35119e-133	1.69948e-126	6.08224e-133	3.1384e-124	1.70591e-131	2.14681e-121	1.81093e-124	2.27713e-143	1.26983e-138	1.21291e-136	9.72131e-131	2.0819e-121	7.63352e-137	2.8637e-139	1.69965e-131	1.11282e-136	1.04829e-130	2.26187e-131	1.07723e-135	1.02084e-130	1.16324e-124	2.08326e-148	1.00142e-127	1.46102e-132	1.24604e-143	6.67854e-137	5.35339e-136	4.14106e-149	6.06301e-147	3.01818e-138	4.89458e-138	9.19612e-139	1.12901e-133	6.47379e-129	4.32559e-127	6.47011e-119	1.50584e-133	1.82028e-134	3.38619e-147	6.06146e-130	2.98211e-125	1.26138e-138	1.11582e-150	6.26739e-128	6.84334e-131
RPS25	1.29454e-171	7.68326e-169	9.2835e-168	1.1681e-157	3.06264e-156	1.25324e-149	3.19642e-153	5.27075e-152	4.31125e-160	4.65278e-176	2.76654e-167	1.66704e-185	1.68188e-153	3.42225e-158	2.17561e-169	2.2711e-161	7.6828e-156	2.52772e-150	5.74635e-160	3.44336e-150	9.02432e-149	2.36998e-157	1.36506e-140	5.19074e-167	2.90655e-156	1.18486e-160	6.63539e-148	8.09183e-160	1.62975e-168	1.61895e-160	2.22037e-163	7.65921e-159	3.81914e-178	1.91677e-159	1.55584e-171	2.24403e-166	9.861e-155	2.30297e-164	6.48848e-164	1.11047e-164	1.32534e-157	1.31068e-162	3.60893e-143	5.8861e-165	1.52827e-153	4.58017e-166	3.6265e-173	2.26278e-157	1.22664e-150
CRTAM	9.67435e-55	1.31124e-48	2.7881e-49	1.45005e-43	1.25004e-49	6.36958e-47	1.80844e-52	6.31187e-54	9.40351e-47	4.63554e-51	2.43708e-50	2.16914e-43	4.67018e-55	1.34634e-50	3.66818e-45	4.69512e-48	2.3026e-48	6.26048e-46	2.801e-52	4.55647e-55	7.0028e-57	8.41145e-42	2.65506e-49	6.09589e-53	1.12675e-40	3.68504e-46	6.99317e-48	1.07412e-46	1.12396e-41	6.24086e-44	1.15089e-51	1.14648e-48	1.49362e-48	3.06106e-43	4.5477e-53	1.08334e-43	2.70755e-38	8.5299e-48	9.62236e-54	4.68577e-50	1.03358e-48	1.20314e-56	1.40349e-46	2.21084e-46	1.3808e-47	6.93989e-54	2.73055e-48	2.83605e-47	9.89965e-48
HSPA8	6.95805e-88	4.41576e-91	1.45408e-81	4.92781e-74	2.96863e-89	4.69101e-79	4.64985e-76	8.77725e-77	4.50249e-101	7.87077e-82	1.03961e-90	1.5562e-91	5.41932e-92	4.48135e-79	6.44762e-85	3.82115e-87	1.24106e-84	2.26327e-94	1.66434e-74	4.93903e-86	1.0216e-81	1.30324e-78	4.42289e-88	3.22688e-83	1.13679e-86	4.80819e-70	3.31045e-82	3.55283e-86	2.68226e-84	5.37226e-83	3.48695e-104	9.61565e-75	2.16123e-90	1.63577e-82	1.29733e-79	2.18084e-80	2.45559e-86	2.35488e-81	2.60051e-81	4.30318e-84	2.56531e-87	2.36312e-93	2.09971e-76	1.28925e-78	8.74178e-84	3.45297e-87	9.03055e-78	2.45329e-88	2.33061e-89
CCND2	0	0	0	0	0	0	0	0	0	0	0	0	0	0	0	0	0	0	0	0	0	0	0	0	0	0	0	0	0	0	0	0	0	0	0	0	0	0	0	0	0	0	0	0	0	0	0	0	0
KLRB1	9.4784e-59	2.8956e-60	8.44576e-58	4.03257e-53	5.39199e-58	7.12616e-63	1.08158e-55	4.62323e-60	3.96652e-65	2.11958e-55	3.8307e-55	1.32799e-60	2.94812e-55	2.71772e-54	8.28239e-63	1.92878e-62	1.10863e-67	1.75101e-63	1.05234e-66	3.63607e-64	7.0929e-65	2.53113e-63	5.5592e-53	2.18223e-54	4.87002e-57	4.36141e-67	1.43244e-53	5.10014e-60	1.60678e-54	3.85364e-51	1.11694e-58	2.79489e-67	5.02271e-45	6.7362e-58	9.6111e-64	6.85918e-61	2.13367e-59	3.59314e-56	1.50787e-54	4.44257e-58	1.73159e-60	2.99184e-56	2.01354e-59	6.1584e-59	4.83997e-60	2.76889e-66	4.42741e-63	1.14196e-51	1.27263e-66
RP11-291B21.2	2.7927e-85	9.1522e-86	3.58515e-86	2.22238e-95	4.56847e-89	3.39306e-95	2.23411e-91	2.12314e-97	1.37974e-92	7.77681e-86	2.74836e-89	3.04171e-91	4.43517e-94	8.89682e-96	1.9656e-92	2.1049e-90	5.8414e-99	1.05125e-94	7.81914e-87	1.08614e-90	1.6889e-95	1.74498e-90	6.12794e-103	5.20698e-93	2.53287e-88	2.55945e-92	4.19783e-100	3.331e-88	2.75541e-87	5.13763e-91	1.84697e-88	1.22029e-93	8.98292e-83	1.12849e-94	2.32271e-83	9.36206e-99	1.90488e-89	4.78256e-94	6.13898e-77	6.38118e-93	3.95153e-90	5.5063e-84	5.8792e-82	8.06669e-82	1.45472e-104	3.00048e-92	1.21778e-92	1.53319e-90	5.79887e-96
LDHB	2.40406e-94	8.19579e-90	4.50092e-97	1.88345e-90	4.66425e-93	9.35897e-86	1.35191e-85	2.06044e-87	3.5323e-91	1.09752e-89	2.82567e-95	4.85772e-84	2.82324e-88	1.93361e-88	2.01354e-91	9.62695e-96	1.6938e-86	2.00479e-84	1.27732e-87	5.4486e-100	4.43943e-97	3.29038e-81	2.76828e-82	2.41828e-77	1.42951e-93	1.09364e-93	2.42646e-91	2.46852e-91	1.01214e-91	6.8795e-83	4.48885e-94	3.48833e-87	1.65912e-81	1.9825e-86	1.10387e-76	2.59955e-87	1.70724e-80	2.0161e-80	3.56151e-91	2.37914e-94	4.00359e-97	7.07216e-99	5.82395e-91	3.07682e-93	6.79308e-91	3.61698e-95	5.96839e-86	1.63054e-89	4.69848e-101
KRAS	1.1008e-67	4.8635e-81	1.6186e-60	2.00824e-58	8.4027e-64	4.94841e-71	3.38236e-66	2.63711e-61	2.90793e-69	8.20433e-70	7.09549e-63	3.01898e-66	7.40839e-67	5.09083e-64	5.67974e-62	1.08253e-67	3.86317e-72	1.36292e-63	8.84794e-64	1.98278e-65	2.38633e-64	2.78552e-71	6.54346e-74	1.11863e-68	3.0341e-68	1.60507e-67	1.21277e-69	1.75308e-71	1.3775e-76	2.88071e-69	1.94108e-67	1.00815e-76	6.16374e-69	1.83624e-73	8.99141e-68	9.88171e-66	8.62471e-58	1.34962e-65	1.8228e-66	1.81405e-62	4.99447e-64	3.01897e-58	1.11424e-72	7.01999e-71	5.82699e-70	4.70254e-65	2.24083e-69	2.90237e-66	4.58976e-71
TUBA1B	1.87461e-156	9.76758e-163	5.37172e-157	1.42347e-142	3.58423e-160	3.24264e-151	2.56713e-169	1.42205e-160	1.99002e-174	1.35956e-158	3.22963e-164	9.19443e-157	1.64403e-151	1.38526e-149	2.35713e-165	2.82044e-150	1.79601e-162	1.20556e-169	6.48397e-165	1.27581e-163	8.43794e-155	1.19459e-153	1.11202e-161	2.72611e-163	3.24658e-155	6.64502e-157	1.11089e-160	1.34472e-167	7.24871e-173	2.13676e-149	5.38534e-170	1.32227e-142	2.79452e-147	1.10217e-164	1.59013e-161	2.17359e-166	3.16888e-176	6.16203e-159	2.42382e-154	1.26538e-159	6.60471e-154	7.14899e-164	5.03105e-155	9.41078e-141	4.08113e-140	9.8247e-173	4.26355e-142	2.2385e-141	3.62925e-155
ITGB7	2.87454e-57	3.71394e-64	3.8345e-68	9.74737e-63	5.04355e-58	4.16788e-74	2.49964e-69	1.10398e-64	1.62499e-67	7.07971e-67	4.48544e-73	1.2512e-56	4.83219e-62	6.48007e-65	4.62356e-65	9.25422e-76	9.28067e-69	4.86371e-76	3.08239e-55	1.07897e-61	4.72468e-63	9.06788e-63	1.42783e-70	6.47581e-76	5.87801e-69	3.97642e-69	4.93109e-65	3.55334e-65	4.56454e-68	6.7605e-79	1.50182e-62	7.5667e-71	6.01573e-71	2.00539e-65	8.44555e-67	3.34955e-56	5.05886e-66	1.09348e-62	2.34476e-75	1.54506e-70	3.7802e-63	3.74652e-60	1.47656e-75	3.00184e-71	4.98638e-66	4.99968e-65	1.00565e-71	8.75646e-76	1.27565e-61
RPS26	3.94464e-183	7.67916e-195	1.57138e-162	7.93835e-181	4.62951e-172	9.1446e-176	6.06e-186	1.86303e-174	3.52101e-190	2.03609e-177	4.92237e-182	2.29846e-190	1.22936e-183	5.34393e-180	1.35274e-188	1.4544e-195	2.63796e-169	3.57888e-172	3.07879e-173	1.58223e-176	4.73994e-180	6.16054e-186	7.15873e-172	1.19534e-190	3.95203e-161	2.41591e-179	1.21365e-189	3.2111e-164	7.20876e-191	1.58674e-184	2.29477e-172	2.32486e-184	8.52085e-182	8.62248e-192	3.10841e-190	2.59209e-195	1.48553e-182	6.95578e-170	2.95665e-196	5.80678e-186	8.74793e-173	5.35381e-170	6.30748e-189	1.01654e-172	2.10217e-178	5.84189e-183	6.84728e-187	1.16661e-168	3.39357e-172
RPL41	6.41004e-296	6.67823e-296	5.88821e-273	2.6052e-292	3.7683e-294	2.45203e-286	1.98663e-306	4.85746e-299	1.39649e-294	2.39143e-305	2.68749e-269	4.06617e-291	3.96251e-271	1.17998e-294	1.32989e-303	4.60155298779117e-310	8.51415e-289	2.5341e-274	2.767e-282	2.18461e-287	9.79716e-280	2.42310642958779e-312	3.04569e-285	1.10457e-280	6.82901e-292	7.44845e-295	2.22674e-284	1.96852e-289	1.63426e-307	8.89506e-300	3.58927e-282	3.24764e-298	1.44775e-292	2.77149e-299	2.52584e-299	1.22128e-287	9.27637e-300	1.44652e-278	2.44587e-286	9.27102e-303	4.73809e-302	1.00333e-285	7.5652e-277	1.98073e-279	3.2798e-293	5.41459e-293	1.93878e-292	5.08833e-269	1.2341e-280
CDK4	4.36416e-80	2.22831e-94	1.24117e-75	1.71601e-77	1.31771e-68	3.38868e-78	6.69108e-82	5.15016e-80	7.17993e-77	5.55605e-82	8.3284e-83	1.42226e-86	8.62448e-79	1.07607e-75	2.02393e-76	1.1529e-72	7.14177e-83	2.08889e-91	3.20029e-71	2.75149e-75	3.17028e-80	3.05585e-85	1.4721e-73	3.81152e-75	5.26213e-79	3.94921e-76	3.08324e-74	5.56395e-85	3.87578e-67	2.57112e-79	4.03857e-70	6.05762e-73	2.03457e-76	5.44857e-72	1.73077e-78	2.27883e-83	8.8931e-88	3.37585e-83	1.41514e-87	1.30502e-78	6.63079e-74	1.31156e-80	2.90142e-87	6.40143e-77	2.16294e-72	4.52447e-84	5.40244e-85	4.4046e-80	1.41787e-84
IFNG	1.02202e-109	3.9216e-122	4.90674e-113	2.46674e-101	9.47079e-111	8.13379e-114	2.73181e-105	1.27641e-105	9.75668e-116	2.28135e-112	8.23127e-115	2.88e-116	3.66078e-120	1.58421e-114	3.20852e-118	1.42419e-99	1.07022e-101	5.15653e-114	1.88659e-108	1.19027e-103	5.96046e-95	3.50383e-111	1.34317e-108	7.60425e-121	2.65596e-108	3.25849e-116	1.27836e-111	4.94026e-101	8.57263e-106	1.85241e-110	2.76389e-108	4.51127e-110	3.45141e-108	3.78053e-112	1.39174e-107	5.07972e-104	7.14843e-106	9.34814e-102	3.73294e-114	7.86702e-106	1.67801e-115	2.80322e-101	1.37681e-105	8.40056e-107	3.11648e-112	4.93554e-96	4.49779e-109	1.77098e-100	1.13452e-120
RP11-81H14.2	2.21228e-33	1.12087e-31	6.72426e-38	4.86887e-34	2.83034e-33	1.01506e-32	1.04781e-33	4.19278e-31	1.26529e-28	4.97096e-37	2.44866e-36	2.79585e-32	1.6261e-38	5.20359e-32	1.92701e-33	1.4632e-33	7.29344e-34	8.77467e-32	1.72351e-32	3.22349e-32	1.54307e-29	8.59445e-32	7.66382e-32	5.07001e-36	5.48603e-32	1.55563e-31	3.18711e-33	1.94203e-28	1.52506e-31	4.86562e-28	1.29791e-29	2.57544e-31	2.92678e-31	4.98821e-39	1.53447e-31	2.15555e-32	3.18001e-34	1.3475e-33	1.34385e-35	1.54286e-31	2.6155e-39	5.56296e-29	1.2462e-32	8.15486e-35	9.40095e-37	1.00023e-39	5.27008e-42	5.87184e-33	5.441e-34
CCT2	1.07753e-88	1.60453e-91	7.57125e-97	5.346e-88	3.42676e-87	4.67433e-93	3.01139e-86	1.73752e-79	1.8196e-94	6.55513e-99	6.23871e-93	7.80755e-88	8.28206e-86	1.89575e-84	2.24654e-86	2.1173e-86	2.30416e-89	1.01155e-95	3.81972e-86	7.7385e-92	1.30927e-79	3.02813e-84	4.25854e-87	3.12682e-89	6.75718e-91	1.43104e-91	1.72471e-88	2.41576e-91	1.62667e-88	1.09214e-90	6.35953e-81	4.07134e-85	3.95315e-82	1.48637e-87	1.74428e-92	5.69216e-81	1.70101e-88	2.22337e-79	1.62665e-88	8.42031e-93	1.98268e-93	9.04883e-93	1.20214e-84	8.58242e-94	1.92374e-83	2.79729e-89	2.01953e-86	2.82564e-81	1.43949e-96
SOCS2	7.47089e-212	1.64057e-209	1.70946e-204	1.25445e-213	9.9826e-207	1.51631e-220	3.84848e-215	3.05145e-225	1.04794e-229	1.14729e-199	5.05133e-215	1.37029e-219	8.0137e-229	1.09613e-205	8.87762e-208	4.10646e-198	5.33009e-204	1.4346e-205	2.4228e-228	3.03795e-215	1.02138e-202	6.62995e-218	2.00881e-203	3.00884e-203	1.77565e-204	9.34423e-212	1.24899e-207	3.9886e-209	9.05236e-215	3.69275e-202	8.08235e-228	2.36706e-206	4.35337e-215	4.73753e-214	2.46073e-227	3.56893e-209	1.42362e-204	6.67173e-210	8.94079e-227	1.66282e-222	5.90448e-220	3.42197e-225	1.14212e-213	5.32296e-195	6.28238e-212	8.25978e-219	1.15285e-199	1.10684e-201	3.04814e-214
GNPTAB	4.06236e-125	1.51263e-132	6.23093e-126	1.59733e-128	1.33198e-131	1.45538e-137	1.15456e-110	8.38444e-119	8.84604e-129	4.21579e-122	8.26635e-122	1.21426e-118	1.2649e-139	1.34682e-135	1.14e-113	2.86272e-113	2.44346e-127	1.63854e-120	2.04363e-127	5.66135e-135	1.58995e-119	2.74328e-124	3.73149e-124	6.06565e-129	1.62971e-117	5.07857e-124	2.23425e-122	1.1795e-110	1.6799e-118	2.42757e-122	2.07762e-115	4.53218e-123	5.42435e-134	1.23704e-137	5.6883e-131	3.03197e-119	1.00079e-118	4.23758e-125	2.10551e-139	7.08378e-122	4.23307e-124	8.38788e-114	3.51772e-126	4.21413e-140	1.28692e-135	3.23285e-128	6.12494e-129	2.60489e-125	3.21053e-128
HSP90B1	4.39398e-60	6.18677e-60	1.24224e-58	7.56306e-60	1.64205e-57	2.11609e-54	7.62315e-51	2.24302e-49	4.00166e-56	3.37981e-51	4.36127e-59	5.62805e-58	2.57724e-53	3.39156e-57	6.08221e-49	6.13072e-57	1.99789e-51	1.7621e-51	3.93538e-44	5.53662e-59	9.06389e-48	1.19691e-56	1.68508e-55	3.17025e-52	1.9993e-53	9.27889e-53	4.35319e-57	8.01959e-50	4.57331e-54	7.70117e-51	5.4466e-52	6.8753e-55	2.29329e-64	4.19609e-59	2.36733e-62	1.9105e-50	1.55275e-63	7.56315e-60	1.24656e-51	1.44155e-45	1.23925e-60	3.89069e-60	1.32078e-51	1.3082e-59	1.38004e-63	9.56833e-56	3.31108e-58	1.16748e-58	7.20404e-56
C12orf75	3.43775e-44	1.8247e-47	4.34162e-49	6.05517e-51	8.24316e-45	2.17054e-44	3.84627e-46	1.92501e-46	2.15223e-44	9.8467e-42	1.64834e-45	1.29003e-45	2.43568e-43	5.05631e-46	3.72006e-52	2.24284e-46	4.88396e-47	8.55286e-46	1.98632e-47	1.11323e-49	1.68631e-42	3.56735e-47	5.75759e-46	4.95163e-53	2.03061e-45	1.45978e-50	2.10204e-45	1.23497e-48	1.84789e-45	5.72213e-49	1.0155e-50	2.92651e-45	1.70845e-40	4.0143e-40	6.07494e-52	3.7584e-45	1.49635e-48	2.93771e-53	1.79248e-47	5.18564e-48	6.94219e-46	2.77408e-48	3.10413e-49	8.45332e-48	2.32883e-47	1.75375e-45	9.94531e-50	2.36902e-47	4.85322e-49
OAS1	1.28152e-54	5.03976e-48	9.10625e-45	2.10257e-51	5.33312e-42	9.97742e-44	2.36174e-51	1.46194e-48	4.52649e-41	6.08556e-41	2.71664e-44	2.03814e-42	8.1949e-41	1.15988e-45	4.94206e-47	8.82051e-43	1.09721e-45	2.90652e-45	1.90248e-40	1.17563e-44	2.03569e-41	1.24852e-40	1.32606e-53	4.82031e-43	9.50293e-49	8.45987e-53	1.71821e-39	3.40739e-48	7.64249e-40	5.5891e-50	2.42431e-41	9.70278e-47	1.34136e-45	1.35465e-50	1.07259e-49	3.56401e-50	9.31949e-42	1.34473e-44	5.25309e-55	1.6962e-44	6.64801e-45	1.08796e-40	9.81502e-54	1.06854e-47	2.74891e-53	2.1961e-44	3.56442e-47	1.66652e-44	5.2911e-44
PEBP1	2.05357e-63	1.74427e-54	5.23646e-67	1.49069e-61	2.57648e-54	1.00783e-61	9.43596e-62	2.90086e-73	1.64346e-59	7.33e-64	1.02399e-52	6.86404e-56	2.77367e-53	4.57086e-69	2.98971e-63	2.14396e-63	1.95086e-61	6.88647e-66	4.32858e-64	8.05753e-56	1.21209e-68	8.87902e-58	7.10818e-72	4.52467e-62	1.09332e-52	4.34306e-66	5.57752e-56	9.08971e-63	5.97277e-56	1.4454e-66	1.22696e-63	3.53002e-62	2.92742e-67	1.80793e-62	2.41396e-68	1.41901e-56	3.28992e-57	3.83146e-56	1.0807e-53	2.3553e-64	1.03194e-49	8.20529e-67	7.27975e-64	3.84618e-67	1.18967e-62	9.87391e-64	2.70992e-63	6.36333e-64	1.05435e-64
OASL	1.05778e-74	1.26352e-72	2.03872e-70	5.85956e-70	1.14578e-62	3.37202e-76	5.89609e-63	7.01097e-79	6.77649e-70	6.96577e-69	8.16968e-76	1.66828e-69	4.44779e-64	7.72276e-68	4.0226e-73	6.62824e-75	3.80368e-71	3.80599e-71	4.73417e-69	1.334e-71	3.92131e-72	3.08421e-77	4.09641e-81	1.22159e-61	6.07521e-70	1.83344e-72	2.77203e-68	1.22644e-71	7.14382e-71	1.05167e-72	4.55583e-71	2.32271e-68	2.74033e-74	5.98663e-66	3.86049e-67	6.21633e-71	1.29153e-69	2.71061e-74	4.30435e-70	1.54315e-63	6.74018e-67	2.31915e-68	1.53996e-76	5.95497e-76	2.49693e-80	5.62936e-71	1.98513e-77	8.08483e-66	3.16507e-71
RAN	3.17982e-149	3.33803e-144	2.7943e-142	5.84153e-145	3.47602e-137	1.11762e-163	3.49404e-148	1.42563e-141	2.7461e-151	2.33195e-147	1.87684e-147	2.57725e-145	2.84532e-150	7.49938e-149	2.89455e-158	2.01623e-146	7.32057e-147	9.68604e-151	2.42586e-162	5.53519e-154	6.10823e-154	1.49964e-139	6.30524e-155	1.19495e-142	1.30097e-151	5.71146e-140	8.30911e-143	8.27371e-149	1.53064e-141	1.81836e-151	1.41458e-158	5.27335e-142	2.65022e-142	3.33994e-148	4.30338e-143	1.04391e-147	3.2387e-132	3.78095e-143	3.25978e-142	3.19147e-146	7.98942e-167	7.48574e-170	7.53064e-165	3.7824e-146	3.70934e-139	2.3263e-138	4.0228e-156	2.65163e-136	8.54268e-159
RGCC	1.70519e-37	1.65188e-38	6.29018e-37	1.42046e-35	4.7961e-38	4.07957e-37	1.27625e-40	6.42868e-44	3.2404e-34	1.90159e-30	1.12401e-36	1.73546e-46	9.40154e-33	6.99445e-44	1.06545e-34	7.29094e-33	4.92637e-39	3.13827e-38	3.0196e-37	1.93039e-38	1.0563e-41	4.37441e-36	8.66674e-35	7.64364e-40	4.50043e-37	8.26156e-44	1.60554e-39	4.35258e-34	3.01493e-40	3.3701e-43	1.23535e-28	5.23584e-36	3.06839e-35	6.84579e-41	4.36838e-34	1.39368e-38	1.24447e-45	4.58885e-38	1.89105e-38	9.49953e-36	1.50758e-33	1.15653e-28	8.62363e-41	3.37835e-33	1.80344e-36	3.46046e-37	1.37247e-35	3.97235e-38	3.48068e-35
EPSTI1	7.90988e-56	5.9021e-64	2.33836e-55	8.66044e-65	2.65327e-66	8.46736e-60	1.20636e-64	1.54442e-55	8.91014e-57	1.80103e-56	4.08957e-56	1.32836e-51	9.28737e-50	5.19534e-61	9.41847e-64	1.865e-56	5.73016e-58	1.97322e-59	9.58748e-59	1.25154e-65	9.40222e-65	1.03498e-65	3.49967e-62	1.56779e-67	1.50478e-62	1.4388e-61	6.37328e-59	1.97178e-57	2.02928e-63	8.34365e-67	1.57581e-49	5.83652e-62	7.73787e-52	2.76787e-62	5.58626e-67	9.50829e-62	3.6391e-62	1.27501e-60	3.22316e-66	3.59731e-56	5.11994e-57	1.48318e-57	1.03096e-59	4.72273e-65	8.71515e-53	5.13375e-54	2.28576e-58	5.24012e-55	4.43427e-60
COMMD6	1.50614e-54	1.84855e-52	5.89489e-48	6.40774e-62	1.83956e-53	1.92604e-58	5.06451e-62	4.42714e-49	7.83837e-62	9.45445e-63	1.70872e-57	3.35719e-73	6.6757e-62	4.71992e-57	1.42584e-67	4.76534e-60	1.80113e-54	6.86818e-66	5.13133e-54	1.42488e-63	1.04307e-57	4.52761e-57	5.20719e-64	1.63424e-62	1.46681e-69	5.15149e-58	1.55097e-62	8.64759e-68	1.41164e-70	8.94184e-63	8.55334e-69	1.01186e-58	3.6881e-62	3.38395e-59	6.0842e-56	4.08527e-57	5.28731e-63	2.82323e-65	1.23547e-56	5.00929e-52	1.00567e-60	1.16959e-56	1.99397e-61	2.88827e-55	2.44561e-57	3.1072e-63	1.41975e-67	4.48735e-61	8.4136e-57
NDFIP2	6.88007e-63	5.22296e-62	7.09386e-64	2.28408e-58	6.25892e-63	1.58355e-60	9.10821e-61	2.09933e-61	1.51391e-57	7.79495e-64	7.33227e-64	1.12365e-69	1.41417e-63	3.47572e-63	1.2851e-61	8.90841e-64	7.23577e-60	2.63409e-66	7.64162e-66	1.86288e-64	8.60399e-56	5.98494e-71	3.50369e-58	8.83034e-62	5.68226e-63	9.59354e-60	8.10476e-55	6.09069e-59	2.13372e-63	5.35922e-62	7.51168e-61	1.23056e-62	2.82011e-73	1.58918e-58	1.02338e-60	6.49453e-57	2.06711e-63	1.82185e-61	6.42243e-64	3.80092e-64	4.09174e-68	1.14273e-57	9.40589e-56	2.42973e-61	3.92703e-64	1.17629e-60	8.49808e-66	7.68935e-64	1.33926e-66
PSME1	1.23561e-93	8.8705e-96	8.34635e-103	2.26693e-111	7.31822e-98	2.97054e-99	1.61531e-105	1.67632e-95	3.16118e-101	1.72131e-99	8.26094e-109	2.39196e-99	1.5262e-99	3.70955e-94	9.36338e-104	6.24552e-100	2.10094e-91	4.48531e-92	6.07467e-96	1.01935e-88	1.39479e-96	3.74524e-97	6.6849e-113	9.40978e-116	9.39068e-107	1.55909e-100	5.05357e-101	2.04657e-106	1.09085e-98	2.14373e-109	5.72737e-99	2.28952e-100	4.72313e-101	1.58705e-107	4.376e-95	3.69267e-101	8.29329e-105	6.13595e-103	5.47928e-106	3.73537e-114	3.5602e-100	4.24613e-100	2.35156e-105	8.58919e-108	9.15064e-110	2.16348e-101	1.00696e-103	2.68299e-101	2.48734e-108
GZMH	3.8248e-226	7.84168e-228	3.51472e-227	3.8402e-212	3.09882e-239	2.76381e-214	2.66428e-199	2.9016e-207	3.66093e-237	8.51618e-225	5.19031e-213	3.64414e-229	4.0891e-234	6.06051e-217	1.51353e-206	3.89091e-196	5.47255e-226	2.13282e-215	8.35208e-230	1.22941e-235	3.25211e-206	1.70625e-214	3.77331e-218	8.25832e-224	3.25728e-207	4.16428e-222	1.04606e-196	6.52419e-213	1.85825e-215	1.06019e-209	2.21544e-234	4.56362e-213	5.68751e-216	5.65312e-226	3.67902e-211	2.90527e-227	1.98569e-233	1.17624e-227	1.52925e-223	1.21302e-218	1.08661e-215	1.23054e-222	5.00163e-217	6.52744e-216	1.70133e-210	7.66855e-206	7.39668e-213	1.06224e-218	2.17226e-224
GZMB	3.48221e-115	5.23285e-109	7.28733e-114	8.55244e-103	7.91447e-117	1.41553e-107	2.77069e-98	2.27841e-117	8.41279e-125	2.42926e-103	6.22282e-111	6.49825e-125	5.11313e-121	4.35803e-115	6.52495e-117	1.77883e-98	2.26382e-102	1.70028e-113	7.75864e-118	1.52805e-107	3.58294e-95	4.98864e-105	1.59032e-103	8.07935e-111	2.47434e-107	2.48802e-108	6.25353e-102	5.50829e-106	4.07456e-113	2.0187e-105	3.21554e-125	1.34569e-104	1.12593e-109	2.17607e-104	2.57759e-109	6.42238e-120	1.05296e-118	8.17268e-111	3.30736e-119	5.2909e-121	3.00222e-101	1.52822e-114	1.8118e-106	7.29823e-110	3.95313e-109	3.24355e-108	3.39905e-113	2.0407e-123	9.93106e-117
NFKBIA	5.90502e-16	3.50146e-24	6.38481e-22	3.18951e-18	9.07836e-24	3.56153e-17	5.649e-21	8.1597e-21	7.17092e-17	1.31987e-19	2.256e-20	9.83281e-20	3.10352e-24	9.60207e-18	1.70348e-20	3.83236e-17	2.06353e-16	1.29603e-19	2.30397e-23	1.86349e-20	3.71339e-23	5.7072e-18	1.20984e-24	3.81564e-17	6.98951e-17	1.04435e-21	3.54529e-21	3.23762e-24	2.5185e-18	1.98596e-14	3.90412e-22	1.21939e-19	6.24585e-20	2.02392e-19	9.49965e-23	1.16661e-20	1.86432e-18	4.12792e-20	5.8059e-20	8.2244e-19	1.08984e-12	5.82277e-27	2.32591e-20	5.22992e-20	2.52016e-18	6.88278e-21	4.06916e-18	1.47986e-19	2.0296e-16
RPS29	0	0	0	0	0	0	0	0	0	0	0	0	0	0	0	0	0	0	0	0	0	0	0	0	0	0	0	0	0	0	0	0	0	0	0	0	0	0	0	0	0	0	0	0	0	0	0	0	0
RPL36AL	4.53792e-104	1.3959e-97	5.37967e-100	2.60082e-104	9.70753e-105	2.26117e-107	8.75919e-105	3.32193e-102	1.44989e-100	1.36827e-102	3.33441e-97	2.84117e-110	1.93789e-108	1.33798e-104	4.83767e-98	6.43444e-102	1.40518e-100	1.33109e-101	5.73881e-115	8.80132e-102	5.8146e-94	1.09607e-89	1.4202e-101	9.25461e-115	5.58621e-103	7.44348e-103	1.40618e-102	6.89165e-108	1.47437e-102	1.50482e-107	1.29107e-89	1.61619e-99	1.884e-98	1.05086e-102	5.0181e-111	1.30024e-110	1.20305e-111	3.82158e-96	5.82428e-105	5.08616e-113	3.28977e-94	2.74614e-113	8.24319e-96	5.84162e-96	1.44269e-101	3.43896e-93	4.81517e-109	2.65743e-103	1.02227e-93
PTGER2	1.27278e-33	1.05243e-44	2.80275e-35	1.0294e-40	1.58077e-39	5.50316e-44	1.74049e-37	6.19515e-43	9.2495e-43	9.59212e-38	5.62057e-36	5.20179e-42	2.73689e-50	1.17041e-42	7.40953e-41	5.85803e-38	6.6878e-36	4.33134e-28	3.89959e-39	3.64867e-41	1.00615e-36	8.25934e-47	1.0051e-41	1.73998e-39	4.97194e-38	3.27398e-38	1.09721e-37	1.62517e-37	2.26636e-37	2.13582e-38	9.49578e-32	2.11441e-39	1.86831e-44	2.46188e-46	1.6426e-44	1.92637e-41	1.52574e-41	5.23089e-43	2.54639e-45	2.68797e-45	6.89653e-42	1.08928e-42	5.35136e-37	1.01976e-46	9.88905e-45	1.81655e-34	7.99943e-43	5.10775e-50	1.77507e-40
LGALS3	9.05341e-27	7.64196e-26	9.47105e-20	7.5633e-25	1.37887e-24	4.14928e-25	3.7881e-24	1.08629e-21	1.32718e-26	1.14395e-25	4.4761e-26	2.56042e-23	6.36188e-31	1.37147e-28	2.3225e-24	6.08393e-25	5.48737e-24	1.26774e-29	5.33271e-26	7.44651e-27	2.74616e-27	1.07949e-27	1.4053e-29	1.20877e-26	4.56081e-32	1.02417e-27	3.82061e-24	8.9343e-26	5.11621e-23	4.29307e-30	1.13439e-32	7.40244e-23	3.26416e-23	2.82109e-27	3.99481e-25	2.08627e-22	6.98475e-26	4.2114e-27	1.8871e-24	5.20505e-30	7.86757e-32	1.99638e-27	1.82635e-30	1.90572e-26	8.80884e-25	6.45292e-25	3.00641e-28	7.61539e-25	1.4146e-25
ACTN1	8.27801e-49	5.59659e-48	6.28324e-50	8.26962e-43	3.17619e-45	1.48835e-51	1.30259e-51	2.64018e-47	3.45183e-57	6.15649e-55	2.86067e-51	2.73779e-47	6.38542e-53	1.47426e-45	5.43657e-48	4.77457e-46	9.13141e-48	7.47737e-52	2.65959e-50	1.89966e-55	7.54745e-52	2.13541e-46	4.11077e-52	2.55327e-48	1.43625e-52	1.23339e-52	1.04168e-52	3.27681e-48	1.90306e-44	2.49709e-50	1.29979e-49	1.66162e-44	9.09313e-45	4.90662e-47	3.58458e-56	3.99993e-51	2.45784e-52	1.61648e-44	6.40809e-48	3.98243e-50	1.64404e-43	2.75604e-48	1.91555e-46	5.9954e-41	8.09087e-46	8.17944e-56	2.81429e-50	4.19914e-46	3.95321e-49
BATF	6.68222e-34	1.9555e-30	2.83954e-29	8.67625e-39	8.34204e-37	6.70592e-36	2.27389e-31	2.41975e-33	1.59339e-36	2.66678e-40	6.15496e-34	1.79734e-40	4.38797e-30	2.69005e-38	3.80774e-33	2.21213e-34	1.77817e-35	3.27363e-33	6.08501e-35	5.0597e-38	1.42562e-32	6.61411e-41	3.00428e-36	5.90659e-38	4.69094e-33	4.06027e-36	4.3155e-30	5.15363e-35	4.49518e-36	2.77011e-29	6.97135e-34	4.32464e-34	1.99357e-27	3.08598e-37	3.27187e-37	9.69795e-37	2.48081e-36	8.66365e-34	2.59837e-36	5.20646e-30	2.92861e-30	9.81791e-31	1.08255e-36	2.04153e-31	4.48314e-35	6.69668e-27	4.1106e-37	4.60843e-37	2.64445e-33
NDUFB1	5.35631e-81	1.4078e-91	6.64302e-103	5.25777e-83	4.64557e-89	1.05518e-85	1.26235e-78	3.12846e-95	9.44177e-79	3.17149e-86	4.21318e-83	9.39673e-96	2.53311e-78	9.87496e-82	9.79649e-83	4.33059e-77	5.055e-87	9.52012e-83	3.37548e-89	1.24669e-79	7.45098e-79	7.96249e-80	1.89932e-84	3.56769e-88	1.99734e-88	6.88669e-82	9.37093e-97	1.13152e-83	2.47313e-87	7.37786e-86	2.19732e-76	6.04366e-75	4.54216e-84	1.07487e-83	4.45947e-92	3.14559e-81	3.37522e-87	2.65226e-76	3.85628e-82	7.92122e-76	4.21569e-89	1.05529e-85	2.57467e-86	8.10238e-77	7.57945e-83	3.08203e-81	3.83396e-78	7.36357e-75	4.3855e-82
RIN3	5.0163e-65	1.27204e-65	1.37314e-58	8.78711e-58	2.61551e-65	4.46044e-63	8.09179e-55	1.53218e-69	5.43644e-70	1.5593e-77	2.75858e-64	3.72624e-62	8.35042e-71	4.10728e-65	3.35873e-66	8.74675e-61	2.77673e-63	4.84595e-65	2.91136e-63	8.1134e-57	1.28034e-63	5.26271e-59	2.03106e-71	1.29672e-66	3.76983e-71	1.82844e-60	7.24959e-55	5.76878e-63	3.56676e-66	3.54038e-67	6.05802e-73	1.98789e-71	1.11166e-57	1.44633e-69	1.77369e-57	1.83718e-64	3.91911e-60	6.72913e-55	2.71854e-69	3.27256e-59	2.57574e-64	4.7808e-65	3.94556e-70	2.52917e-70	6.57523e-59	3.23844e-62	4.04446e-69	6.79858e-58	4.99909e-55
WARS	3.21979e-60	7.37289e-68	3.642e-69	1.46993e-73	1.0521e-72	9.75494e-63	5.15136e-73	3.90466e-77	8.92422e-69	8.35419e-76	9.81169e-68	2.44646e-60	1.36266e-61	2.71118e-64	1.25517e-67	5.42427e-61	2.02299e-66	1.60835e-62	6.72962e-71	9.57376e-69	3.26579e-75	2.56032e-64	1.45448e-65	7.36663e-68	6.22392e-70	3.38133e-65	4.94144e-68	1.9729e-73	5.39312e-72	4.38556e-71	3.54152e-61	2.02508e-68	2.40177e-69	1.97585e-68	1.24752e-61	4.34565e-70	7.71466e-73	1.51777e-69	1.69589e-68	2.4237e-66	1.41608e-74	4.91886e-59	1.16289e-74	1.66455e-64	1.45665e-71	2.05966e-68	4.23071e-67	2.07541e-72	2.59717e-75
HSP90AA1	2.43639e-141	4.06759e-127	3.38264e-120	4.52663e-128	2.66208e-120	2.32444e-122	1.95935e-128	1.44517e-132	4.1835e-131	6.94411e-132	1.70213e-135	1.5823e-133	2.93655e-126	1.7678e-132	8.06747e-137	3.80981e-132	3.58788e-131	3.04803e-134	5.35949e-119	5.29449e-119	4.84856e-120	4.90801e-118	1.38636e-122	2.875e-139	5.1012e-123	2.8841e-123	1.44415e-120	1.10316e-116	2.63972e-132	3.55629e-119	1.36431e-134	2.34169e-128	1.00508e-121	4.41798e-121	6.13869e-127	4.00484e-125	4.9926e-121	2.85608e-123	1.28882e-127	4.23851e-126	1.22311e-128	1.40369e-128	2.9648e-115	3.15401e-123	3.24468e-119	5.57013e-128	1.88915e-123	1.54951e-120	2.85045e-121
DUT	1.06866e-68	6.36986e-62	3.83847e-66	9.82537e-56	4.8935e-56	8.84024e-57	2.63048e-58	2.76695e-60	7.39793e-63	1.84437e-59	3.29443e-59	4.04369e-64	4.88932e-64	1.25447e-64	1.06099e-64	2.83703e-64	9.58359e-74	1.61734e-67	5.0729e-59	1.48277e-66	6.63132e-62	2.50828e-61	1.31305e-67	3.49608e-60	9.35025e-64	7.74544e-60	2.07477e-64	5.6206e-58	6.96875e-57	1.53148e-60	4.22569e-63	2.23234e-64	4.18013e-61	8.03372e-62	1.10099e-58	1.37529e-56	2.36611e-57	3.45401e-59	4.4625e-66	2.15535e-68	1.38775e-59	4.04216e-61	2.82063e-62	8.32468e-62	1.87616e-55	2.16691e-57	4.29594e-62	1.48646e-57	1.48576e-57
ANXA2	6.89667e-137	1.42938e-135	7.4265e-138	1.20651e-124	1.57744e-139	1.40862e-128	2.61016e-138	2.89108e-136	1.5982e-130	1.57391e-131	1.54771e-130	5.0425e-144	2.87165e-141	3.95197e-134	1.28615e-145	2.05621e-134	2.32895e-136	1.26263e-136	6.34937e-142	4.38959e-129	1.41843e-128	2.22291e-125	3.28118e-138	4.5149e-147	5.39724e-146	1.6499e-118	1.89383e-131	1.22619e-139	4.17616e-136	1.41201e-140	2.86474e-124	1.67326e-138	9.41497e-134	1.34617e-153	1.40225e-155	1.74274e-136	1.03287e-132	4.73628e-137	1.74093e-140	1.22451e-142	2.0674e-151	1.39372e-130	6.32007e-137	1.2551e-126	3.70184e-133	2.76388e-133	1.2016e-140	2.56962e-143	1.23535e-138
ISG20	5.39403e-308	4.30010250274345e-310	2.01522872267978e-314	0	7.42456e-308	3.94814422736042e-315	0	5.15787e-302	2.25096308245272e-319	2.25096308245272e-319	0	4.37986e-275	1.62069341936596e-318	0	1.88334e-305	2.79418e-303	0	1.71383725293196e-310	1.74496e-289	1.35732e-304	2.13994e-302	1.79452e-307	0	1.35057784947163e-319	1.4206457382637e-312	0	0	2.28019728540903e-311	5.82456506059767e-314	9.82279771846883e-315	1.37006e-305	0	0	0	4.85307640576806e-317	4.94311492906617e-316	1.28174384860284e-313	2.40177760897705e-316	0	4.6129e-302	2.29598234410177e-317	2.82225e-301	0	2.5724996530026e-313	0	1.37353767291265e-316	0	2.81539e-297	4.94908448316084e-314
TCEB2	3.65717e-65	2.07426e-75	1.51867e-73	1.08572e-66	1.44858e-73	7.30037e-77	1.71219e-58	1.49049e-73	5.02247e-73	1.47747e-72	3.1364e-76	2.84438e-74	5.62494e-75	1.27493e-70	1.40385e-73	7.76982e-75	7.87472e-73	1.12987e-70	7.76867e-74	1.18291e-78	7.51454e-77	2.93092e-80	3.12971e-70	5.73883e-74	1.46812e-65	2.84335e-73	5.23303e-75	3.20682e-77	3.96458e-68	8.79376e-70	2.36478e-73	1.49743e-73	6.05345e-74	2.49321e-79	4.46846e-74	2.46063e-73	2.97361e-82	1.33444e-69	1.48358e-82	3.00071e-68	4.34067e-85	7.79192e-73	1.64391e-75	1.5492e-83	5.91371e-76	7.77238e-77	6.46127e-70	4.02947e-64	6.92379e-75
SOCS1	4.29309e-55	3.03533e-53	5.54028e-51	4.12612e-47	1.66799e-60	1.67224e-56	1.10102e-54	5.22508e-56	6.37457e-63	1.79816e-52	2.37298e-51	6.13951e-52	4.54121e-55	7.22235e-57	2.9925e-49	3.75215e-53	3.90327e-56	3.67165e-50	5.55163e-55	8.98494e-54	5.2173e-52	2.53792e-50	2.36322e-55	8.47649e-54	1.56036e-54	7.28037e-50	1.50876e-45	3.93769e-65	5.60286e-59	1.66052e-55	1.80187e-62	1.00552e-55	1.92007e-59	1.15219e-55	1.13544e-55	2.92305e-56	6.79229e-57	2.07162e-53	7.7637e-56	3.932e-56	3.00962e-54	1.71004e-45	1.56156e-54	1.01978e-54	1.5307e-53	6.5155e-59	1.15079e-57	2.67669e-54	1.99912e-61
RSL1D1	2.5162e-82	3.13138e-80	6.19749e-69	9.96602e-76	4.45803e-70	5.98127e-76	8.90877e-78	5.79618e-75	6.29293e-77	5.78811e-77	5.55634e-85	9.46243e-80	6.59492e-67	1.22822e-77	4.2043e-76	2.19788e-77	2.59643e-66	1.85023e-75	3.6323e-80	1.54881e-80	9.56235e-80	3.26933e-77	1.47575e-81	2.18036e-75	2.01091e-77	3.63416e-75	3.73868e-80	5.48939e-78	4.13548e-71	2.92187e-73	6.48957e-79	3.147e-73	7.90176e-76	6.0331e-78	5.69994e-70	3.24739e-72	1.41646e-79	2.94254e-79	3.54337e-85	2.35327e-71	9.24061e-74	1.97521e-79	2.35787e-86	2.05279e-80	6.27261e-71	6.0226e-70	1.06621e-79	1.94015e-70	1.08648e-86
RPS15A	1.75378e-183	1.15001e-190	2.78087e-194	2.02952e-171	8.57513e-179	9.47016e-170	1.78724e-179	7.78844e-180	4.01564e-192	2.55072e-180	1.62491e-175	2.2117e-174	5.74229e-182	1.77674e-181	2.73088e-177	7.09292e-192	1.15839e-182	2.42402e-171	3.95256e-176	1.77747e-178	8.49398e-165	3.11267e-170	4.44709e-164	2.96395e-190	4.84062e-172	1.19795e-172	3.49656e-168	6.58048e-176	1.69596e-184	5.47623e-182	6.27437e-180	8.30261e-178	2.69891e-183	8.86723e-192	1.61441e-178	1.38872e-192	1.37232e-177	1.79403e-180	1.66859e-196	1.06378e-181	2.65652e-179	7.44572e-180	3.40315e-175	1.77669e-171	2.62673e-166	3.87166e-174	2.78551e-183	5.90542e-175	3.22203e-172
CORO1A	7.55146e-144	1.36495e-144	2.63623e-139	7.27494e-148	1.24103e-146	2.12052e-131	6.17369e-132	2.63359e-131	1.89761e-142	7.41451e-135	7.45903e-137	1.03447e-145	1.34366e-136	1.51401e-138	9.70493e-154	6.65421e-129	5.82097e-122	3.88e-131	2.29487e-146	3.88274e-140	1.52719e-134	2.37185e-141	1.5909e-137	3.73759e-146	6.99675e-140	3.692e-140	6.08181e-131	9.60282e-136	1.48475e-132	1.47378e-145	9.9723e-149	3.91805e-128	1.46673e-130	3.68247e-132	2.36512e-148	6.63097e-135	1.19888e-144	1.34032e-127	4.32724e-141	3.08531e-149	1.51262e-116	8.08162e-151	2.58259e-142	5.94191e-133	1.72918e-145	9.69662e-145	3.2333e-138	7.79604e-141	2.22306e-138
DCTPP1	4.17671e-95	2.90455e-86	8.196e-95	1.38771e-84	2.1274e-86	1.88798e-76	1.90725e-88	1.59365e-90	3.36412e-92	7.67045e-96	1.26817e-89	1.27872e-92	4.14383e-95	1.93819e-92	2.82665e-95	1.44296e-85	8.7559e-90	1.95409e-97	6.96019e-86	4.55029e-96	3.90543e-85	9.42584e-88	5.78102e-90	3.97889e-89	4.68872e-93	7.37692e-85	3.67735e-90	2.60935e-87	1.33441e-83	1.26506e-99	3.44351e-95	9.19503e-88	3.66189e-96	9.23591e-89	1.56045e-91	5.1949e-87	3.25277e-91	1.32804e-75	4.15044e-92	2.96635e-88	7.19185e-96	3.34748e-91	2.16931e-90	5.42206e-92	1.0064e-82	1.82774e-89	5.06868e-83	2.36305e-86	2.5097e-99
ZNF267	5.91131e-37	1.90452e-43	2.07418e-34	4.21792e-43	4.79783e-34	7.46645e-36	2.12644e-43	6.27997e-36	2.01942e-43	7.85137e-45	5.57802e-45	6.50751e-41	5.07376e-41	5.50155e-34	2.38733e-35	1.03727e-41	4.54517e-42	2.54869e-36	5.42426e-42	9.81067e-38	3.81482e-40	3.90408e-37	1.79181e-41	1.84479e-40	1.2326e-36	1.85655e-36	9.27875e-34	3.49588e-37	1.48213e-36	1.12586e-42	1.11237e-37	1.94733e-35	2.61305e-38	1.29218e-42	2.48521e-36	6.72091e-43	1.54656e-45	6.35722e-36	3.03943e-39	3.10121e-37	1.22925e-36	3.67154e-35	1.05352e-41	4.63554e-41	2.51387e-37	5.594e-38	3.80266e-38	2.62176e-34	8.98121e-39
MT2A	7.68921e-160	3.07311e-161	1.82858e-169	1.05428e-162	5.86643e-152	1.88418e-167	1.0693e-152	8.04385e-157	1.86107e-161	1.06195e-176	1.23576e-151	5.15443e-168	3.01776e-172	2.51851e-143	1.33719e-143	8.90017e-157	4.60176e-161	9.49709e-182	1.39035e-158	1.43244e-159	1.17693e-146	2.48982e-160	4.25225e-156	2.20347e-163	5.72601e-166	7.06727e-164	6.6002e-158	2.3832e-155	3.09674e-164	6.39057e-161	4.38748e-163	3.65848e-151	1.82257e-159	2.66294e-163	2.09567e-169	9.11967e-158	2.90072e-163	3.45593e-160	1.22151e-160	1.44221e-171	1.72781e-157	7.1106e-178	3.29027e-171	7.39166e-153	1.36122e-159	6.37766e-160	2.81562e-160	5.7845e-151	1.04935e-162
CBFB	9.00082e-48	3.70184e-43	4.71683e-49	7.92632e-50	3.71931e-50	6.50968e-40	9.23572e-44	1.66926e-39	7.23994e-45	9.11938e-56	1.04379e-44	6.16529e-43	8.21219e-44	9.75074e-46	1.722e-48	2.78022e-49	1.18011e-49	3.0227e-50	2.0446e-53	1.00703e-44	1.98612e-42	1.42218e-47	2.87311e-46	2.48803e-47	9.67504e-48	5.91182e-50	4.89854e-50	7.29093e-50	2.71901e-47	8.72691e-48	9.09438e-50	5.98755e-43	1.21407e-46	1.03973e-55	5.70649e-44	5.28755e-47	9.97599e-46	1.81629e-41	3.52585e-48	5.55426e-57	7.54819e-45	9.39906e-50	1.99088e-53	2.14495e-47	2.25491e-45	1.82705e-45	2.50403e-58	3.77066e-38	1.04463e-53
COTL1	6.42315e-17	1.45078e-15	3.26588e-18	1.73317e-14	7.36516e-19	3.26229e-19	4.39269e-13	2.90782e-18	4.35797e-16	6.3106e-15	9.34531e-20	5.72387e-18	2.7472e-14	2.47229e-15	3.00918e-19	1.55246e-20	3.51398e-19	1.97207e-15	2.08941e-12	7.5965e-17	3.5509e-17	2.2123e-16	7.75319e-14	1.26337e-17	5.8677e-15	5.78288e-15	3.06265e-14	2.03508e-16	2.13714e-16	4.74363e-16	2.17961e-16	9.62463e-19	1.03656e-14	7.13911e-15	4.09257e-14	2.97652e-16	1.17943e-14	5.9341e-15	3.97414e-14	2.83579e-19	4.14549e-16	6.87567e-20	1.28996e-14	2.26326e-14	2.01927e-22	1.47963e-18	1.33685e-16	5.33046e-15	6.15966e-18
APRT	3.60285e-118	4.51036e-117	4.03038e-120	1.10172e-110	8.72785e-113	4.52265e-117	1.12156e-107	2.13024e-113	6.46999e-115	1.88914e-122	2.08036e-113	1.22465e-122	3.63247e-113	3.00592e-122	5.77498e-120	7.77172e-116	1.98115e-112	3.90949e-121	2.33736e-123	3.86986e-122	1.25686e-124	2.36404e-103	2.00304e-118	1.3225e-117	6.46498e-119	3.62188e-113	5.07557e-123	3.58196e-126	7.62316e-111	2.05823e-115	2.43329e-123	2.12633e-112	3.39369e-109	4.75116e-114	1.3265e-123	3.07135e-108	1.54434e-112	5.73553e-110	1.39417e-117	2.25667e-111	5.07122e-118	4.7309e-113	1.84256e-124	1.03594e-115	1.44546e-107	1.89092e-117	1.50319e-114	4.11731e-123	1.90094e-116
PFN1	6.87446e-103	6.38455e-99	4.65383e-100	3.91806e-103	3.77208e-116	1.40644e-90	8.72707e-106	1.44139e-105	4.4884e-113	5.24669e-97	5.8109e-100	6.71137e-99	1.46202e-100	1.69865e-106	8.27325e-89	5.22416e-103	5.82455e-100	1.12092e-81	7.95168e-103	9.60044e-106	5.26261e-95	6.83612e-93	1.36973e-97	7.84086e-102	2.16514e-101	1.23765e-109	1.84165e-89	6.61804e-98	6.06181e-97	9.85554e-104	1.12886e-121	3.1511e-91	4.33163e-97	7.08221e-103	2.71156e-101	2.29056e-102	1.63241e-97	4.88081e-90	1.45304e-100	1.82862e-109	1.15551e-96	9.35154e-119	7.94572e-102	1.27526e-104	7.52482e-93	4.53781e-94	5.12108e-93	1.06888e-93	1.89653e-98
C1QBP	4.254e-139	1.19448e-138	6.56123e-136	1.05587e-131	2.51105e-137	1.54151e-142	2.25282e-133	1.95879e-133	3.84791e-144	4.2097e-130	6.30435e-138	5.21341e-141	9.45053e-144	1.89004e-140	4.85366e-135	2.05558e-139	4.51862e-135	1.46474e-150	1.13616e-134	5.11563e-136	5.97351e-136	5.43397e-138	5.18781e-137	3.63399e-129	4.70205e-128	3.37075e-132	1.01996e-127	1.75328e-150	2.33717e-130	1.13191e-131	4.16518e-152	7.22869e-139	9.4875e-144	2.9526e-134	9.93815e-144	3.82541e-129	3.38239e-135	7.17834e-127	1.32025e-133	8.00313e-136	5.03442e-139	2.20673e-133	8.90283e-132	9.06246e-142	3.87474e-131	7.09531e-136	3.41328e-134	1.61335e-124	5.67311e-144
XAF1	4.78325e-73	1.36991e-67	1.62682e-74	2.31122e-72	7.09755e-66	1.0181e-72	1.42534e-72	1.25612e-75	2.04977e-68	1.98184e-69	7.2233e-75	4.56364e-69	2.21046e-73	9.64385e-71	6.68753e-73	6.26418e-73	7.04875e-74	6.39573e-79	3.30036e-68	6.08246e-67	1.1654e-73	5.51951e-80	1.92763e-80	4.56998e-68	1.08442e-75	1.15413e-70	6.04565e-66	1.52273e-74	8.53738e-64	2.48597e-74	4.19816e-74	3.0548e-77	9.92131e-78	5.46436e-84	9.26296e-65	4.27085e-77	8.75404e-66	2.79869e-78	1.61749e-75	1.45795e-72	5.10979e-77	2.18947e-66	5.45591e-77	8.47345e-75	4.15488e-71	8.2521e-70	9.13733e-87	1.39325e-72	8.22001e-70
TMEM256	1.68875e-63	2.26258e-61	7.71312e-54	2.15487e-55	2.84215e-65	5.653e-56	1.60839e-56	1.39729e-54	3.74096e-53	6.77764e-67	1.11634e-53	8.89624e-67	2.10613e-56	3.32179e-54	3.48529e-58	8.73109e-54	1.32383e-54	5.13031e-57	2.49015e-59	5.92483e-54	1.78529e-47	6.45023e-55	4.62791e-58	6.55632e-60	1.05773e-57	5.29163e-62	1.52736e-59	1.12999e-57	1.23404e-50	1.03509e-55	1.03451e-49	4.07554e-55	2.54319e-61	9.28329e-50	4.02865e-58	3.26746e-51	5.47319e-55	2.55424e-53	5.88817e-59	2.57431e-49	1.89652e-60	4.33561e-62	8.98185e-55	9.21357e-58	1.02698e-59	2.33637e-56	1.03239e-51	2.13004e-48	9.45633e-57
EIF4A1	5.27265e-103	4.21793e-101	7.87256e-102	2.01176e-92	8.37401e-93	3.19805e-101	1.35389e-89	1.54973e-88	1.59997e-103	1.75158e-102	8.1091e-98	2.55964e-104	1.9496e-97	4.15213e-90	2.20141e-100	1.45642e-97	4.68666e-91	2.62265e-91	1.37645e-104	3.0241e-97	3.27566e-102	2.43866e-86	3.50861e-97	6.91471e-91	4.1123e-103	1.51301e-98	5.11243e-94	3.19812e-91	2.37987e-92	6.50602e-85	4.25673e-102	2.55937e-100	8.12729e-88	8.23299e-91	6.78609e-97	2.60684e-95	1.66683e-92	1.26557e-83	1.13358e-102	3.13426e-93	2.08099e-109	7.85893e-108	7.10353e-94	6.60615e-94	6.90686e-89	6.66884e-96	7.19455e-95	2.07778e-92	2.94763e-110
CCL3	3.46337e-257	2.74639e-249	1.02605e-239	2.79814e-251	2.11065e-246	4.09895e-239	3.90368e-234	3.44564e-247	2.47913e-247	3.51368e-252	7.90574e-248	9.62971e-265	1.66617e-243	2.8588e-245	7.9951e-235	1.1999e-239	1.44912e-250	1.46976e-252	1.18243e-247	3.64442e-252	2.02964e-237	9.0056e-242	5.28306e-246	5.17817e-256	9.9665e-240	3.74481e-259	2.08858e-244	2.52622e-235	1.55137e-239	1.50988e-237	1.92402e-255	7.34637e-250	1.3277e-252	1.30804e-261	1.13463e-236	2.25213e-256	8.93914e-237	5.06714e-232	4.13507e-259	1.62085e-253	1.5278e-229	7.64982e-253	7.34103e-251	4.91421e-237	9.86352e-251	6.72633e-250	3.80845e-233	2.31939e-246	1.4379e-254
CCL4	3.11718e-246	8.52907e-251	9.93617e-235	6.00722e-254	2.35297e-244	2.08223e-225	3.03252e-218	2.7871e-232	6.6774e-247	1.12544e-243	8.82622e-237	6.54908e-262	1.24735e-240	2.8881e-240	1.19428e-228	5.63408e-230	7.56415e-246	8.93028e-244	4.29408e-249	4.6335e-237	1.68295e-236	8.58773e-247	5.80038e-231	2.96852e-253	1.95579e-236	9.99193e-260	9.09828e-240	9.99262e-228	5.12073e-240	9.55373e-236	1.19422e-258	3.83184e-257	5.52811e-256	7.91739e-250	1.66514e-237	8.59577e-243	3.43691e-244	5.26562e-244	5.14535e-252	2.02779e-248	1.96394e-232	2.15967e-240	2.24038e-247	2.60584e-253	8.29911e-245	5.35438e-246	2.20894e-230	2.10392e-243	6.97319e-238
CISD3	3.56841e-81	6.21261e-73	7.73101e-83	1.66533e-79	3.26993e-76	3.23857e-74	1.1106e-74	7.58207e-86	6.67738e-76	8.84332e-84	1.01764e-69	1.12008e-72	1.58383e-79	6.91694e-82	6.06777e-75	1.90244e-79	9.24308e-75	1.74905e-79	1.57356e-84	3.34178e-84	1.23254e-73	2.43945e-79	2.90191e-79	9.12641e-86	2.23695e-77	9.50713e-77	2.05235e-76	2.97477e-74	4.94847e-79	2.25354e-77	1.64599e-75	1.92931e-80	6.52732e-76	3.60294e-77	4.89958e-82	4.72804e-75	5.31659e-77	2.48166e-68	2.32598e-83	5.1662e-82	7.81161e-83	4.74338e-85	3.73271e-81	1.81845e-82	5.39103e-73	4.448e-74	3.84039e-83	2.87198e-72	1.76687e-70
CTD-2020K17.1	8.55361e-66	4.30119e-60	5.6222e-60	4.37081e-68	4.64559e-68	2.26549e-71	3.94367e-61	3.78726e-71	3.31301e-62	2.83371e-65	3.34682e-68	2.23618e-76	6.10948e-62	5.90153e-69	2.18029e-64	8.13322e-61	7.43481e-59	8.74619e-59	2.85899e-56	2.57548e-63	1.46778e-65	1.41766e-67	3.00763e-61	4.41511e-57	5.99264e-65	1.06011e-64	3.95807e-62	6.62219e-58	3.24434e-58	2.0866e-57	1.62526e-60	7.63073e-66	1.53173e-58	2.58462e-70	4.17409e-59	1.89511e-54	2.44804e-59	5.77307e-63	1.07765e-76	2.7335e-63	3.18204e-62	2.53662e-66	4.15592e-62	4.5457e-64	1.2561e-63	2.28016e-63	2.37674e-63	1.44038e-60	1.16327e-54
TBX21	1.92225e-59	2.49824e-60	3.83702e-71	1.84806e-68	3.43106e-58	3.00552e-76	2.25456e-61	1.12583e-62	1.0524e-60	1.26661e-62	7.01364e-61	1.96807e-66	2.68925e-63	9.58275e-63	2.38303e-76	1.13881e-67	6.02344e-69	5.25779e-59	5.62115e-60	2.11045e-71	3.54601e-72	1.21994e-73	3.08978e-75	2.8134e-63	8.75412e-65	6.08304e-73	1.79888e-68	3.5351e-80	1.43465e-59	6.26139e-71	1.2668e-61	3.65761e-67	6.14127e-59	5.72222e-76	9.41997e-66	7.65465e-69	3.22067e-64	1.23428e-68	1.74364e-68	1.64019e-56	1.42603e-72	2.06064e-74	3.63234e-58	1.52887e-61	2.58626e-68	7.63253e-64	8.08761e-73	2.18122e-71	3.31741e-58
PHB	1.35804e-112	3.8268e-108	1.66394e-126	8.27922e-110	9.48462e-120	3.13742e-117	4.7124e-116	1.18786e-110	1.96153e-109	1.11947e-105	1.9058e-104	1.73962e-115	2.63499e-105	4.52264e-107	6.72011e-100	9.8164e-113	6.41526e-112	9.18449e-126	4.43682e-106	1.7342e-112	3.35427e-117	2.09638e-105	5.2998e-107	1.09041e-110	7.04555e-117	2.26053e-110	1.48088e-103	8.3738e-122	3.92849e-109	1.54959e-123	1.20217e-114	4.20052e-111	1.16267e-104	9.73301e-106	1.38185e-120	9.70229e-109	3.38452e-113	1.36694e-105	2.15906e-104	7.01735e-101	7.91632e-99	4.27047e-112	8.40798e-105	8.50494e-112	9.67848e-100	5.54398e-109	3.84751e-105	2.28731e-106	8.27408e-110
NME1	3.25986e-111	1.71418e-118	1.55196e-114	2.20026e-107	3.74337e-114	9.64639e-110	3.11189e-116	1.01638e-110	9.01883e-109	9.88562e-112	4.00287e-110	4.54236e-114	1.70039e-106	2.88794e-110	5.8489e-112	5.50296e-118	4.39153e-113	8.82165e-115	2.57573e-118	1.00647e-100	9.45221e-104	9.60268e-108	9.23276e-108	3.7158e-116	1.46019e-108	9.76121e-113	8.68801e-110	1.17268e-110	1.48338e-110	6.36559e-102	8.58784e-128	3.19195e-107	3.92158e-116	6.9278e-102	1.87024e-96	1.17995e-105	1.40542e-111	3.74606e-106	3.4466e-113	5.42907e-115	5.55871e-104	1.93374e-117	1.54349e-111	1.86118e-114	6.99045e-91	8.34194e-113	6.44988e-99	3.81888e-107	2.125e-119
NME1-NME2	1.93584e-99	1.18109e-111	9.43064e-106	2.51818e-104	2.2082e-88	7.05921e-103	1.82867e-98	8.70709e-101	4.37219e-109	4.49268e-97	5.6871e-108	1.52796e-95	3.03385e-107	8.22975e-106	1.73896e-104	6.72042e-99	1.31269e-103	5.54948e-109	2.31196e-104	3.97831e-100	3.42242e-102	1.62806e-88	2.20804e-101	3.4731e-96	9.7874e-102	1.20038e-95	9.80872e-105	4.36865e-108	2.31213e-98	1.20502e-98	2.4092e-113	4.40436e-99	4.01367e-102	1.00109e-106	2.64485e-99	1.5105e-100	3.89171e-101	1.27985e-93	1.2002e-94	2.25904e-96	1.77337e-111	8.45079e-112	1.16983e-104	1.50062e-101	1.18003e-95	7.23855e-107	2.66167e-96	3.44287e-96	7.32504e-97
RPL38	0	0	0	0	0	0	0	0	0	0	0	0	0	0	0	0	0	0	0	0	0	0	0	0	0	0	4.50192616490544e-320	0	0	0	0	0	0	0	0	0	0	0	0	0	0	0	0	6.12242e-308	0	0	0	0	0
CD300A	6.24428e-97	6.30891e-94	2.29343e-76	1.26061e-94	2.51293e-80	3.76529e-92	9.79401e-92	3.94496e-94	6.77389e-87	2.31645e-90	1.17163e-89	1.80409e-85	1.53753e-97	1.36719e-85	8.59089e-94	5.41282e-93	5.12847e-96	1.9054e-108	2.29075e-91	1.00736e-85	2.05131e-102	4.92565e-83	1.83426e-96	6.54428e-90	4.70619e-94	7.31476e-93	1.08207e-101	1.86078e-98	3.36987e-94	6.70972e-96	1.96065e-81	9.22201e-99	1.31237e-87	1.05531e-100	4.50485e-93	7.17297e-98	8.28951e-89	1.40018e-95	1.09103e-89	3.91563e-96	3.66469e-97	2.95938e-88	5.22247e-99	6.82371e-83	3.12878e-84	3.94605e-95	1.12212e-102	1.43058e-99	1.92198e-95
SRSF2	4.42605e-130	1.95372e-118	1.51056e-123	4.15377e-116	1.65956e-112	3.01508e-124	2.29739e-122	4.00203e-115	2.04961e-134	7.3803e-120	2.27838e-129	2.57859e-119	5.70447e-129	4.96816e-129	3.29804e-124	1.47835e-137	3.34282e-128	6.44012e-118	7.10613e-119	1.22516e-116	6.75553e-122	4.77125e-132	3.67015e-126	5.21119e-116	1.24642e-125	3.25929e-121	5.94342e-118	1.85317e-127	6.71807e-118	3.08715e-130	6.1583e-122	5.39025e-111	1.47916e-109	9.31976e-121	1.39328e-129	4.30014e-121	4.74761e-131	6.92013e-130	3.78596e-130	7.38969e-130	4.33289e-126	6.02219e-127	3.56888e-135	3.85522e-133	1.93901e-128	1.32177e-133	3.49139e-117	3.06353e-120	1.62084e-143
2022-09-09	6.9925e-57	9.29041e-67	5.17763e-65	5.4664e-63	6.41166e-66	2.19964e-70	7.86609e-65	5.16094e-59	2.0948e-55	4.2243e-59	4.03085e-72	3.59612e-73	5.56594e-57	1.04279e-58	7.06399e-55	2.15884e-59	9.22925e-67	2.84133e-63	7.93436e-64	4.25276e-62	2.49233e-56	1.56912e-55	1.886e-69	4.47163e-56	2.97944e-71	6.70037e-70	3.6765e-61	9.16682e-64	8.16012e-71	4.26025e-67	1.46169e-70	2.58753e-66	7.3908e-68	9.17968e-65	1.00225e-63	2.75338e-64	8.58008e-57	8.49986e-67	6.59282e-70	1.53939e-59	5.37353e-61	2.84145e-69	5.77587e-63	4.50454e-63	6.28304e-65	3.00354e-60	1.02118e-65	4.69198e-64	5.21884e-65
ACTG1	5.39591e-75	1.99632e-69	2.36376e-69	4.89114e-68	5.62618e-79	4.11295e-66	5.2762e-59	9.90215e-73	1.33873e-77	1.83253e-67	1.88966e-61	1.06482e-67	1.49556e-76	9.60505e-73	4.5845e-66	5.53026e-69	1.40878e-51	7.56625e-67	4.0578e-75	3.84964e-73	3.11679e-69	1.5559e-73	4.45439e-69	3.31906e-75	2.6075e-62	5.41409e-70	7.85143e-62	1.48617e-65	8.72851e-74	1.90771e-65	3.29836e-75	6.35524e-71	3.01388e-67	1.64143e-64	1.3058e-62	6.15993e-69	8.43793e-72	7.70056e-61	1.12989e-70	7.77757e-70	6.48841e-66	3.13877e-83	4.42893e-69	1.25633e-57	3.5379e-70	4.62604e-86	2.85859e-65	1.62872e-61	1.22746e-71
MYL12A	1.70061e-79	8.04143e-101	1.33568e-79	1.0461e-77	4.86157e-86	1.34555e-80	2.70808e-71	1.20621e-86	6.97252e-79	4.29545e-73	1.36021e-81	1.2607e-90	3.60307e-91	4.66856e-84	5.51733e-74	6.14694e-75	4.7017e-76	9.77599e-70	1.29995e-85	3.19599e-80	7.48611e-83	6.37239e-76	7.24172e-74	3.18828e-85	2.70482e-74	1.6807e-85	1.98266e-83	7.42836e-74	1.22155e-76	2.66822e-81	5.08144e-77	2.43705e-66	1.86284e-78	5.61185e-83	7.64014e-81	9.26462e-74	7.78624e-81	1.01186e-76	7.04031e-75	4.6514e-94	1.83151e-77	4.37745e-81	2.47218e-64	4.11038e-79	2.01712e-83	2.27985e-70	2.67546e-86	2.71615e-77	2.00882e-72
LDLRAD4	2.51698e-53	2.2798e-56	6.77934e-51	4.90253e-56	2.74217e-50	1.70465e-53	1.60648e-59	4.36103e-58	8.24986e-53	2.01904e-55	1.64415e-56	1.46867e-47	5.36565e-55	1.0601e-61	6.2636e-55	1.33966e-51	2.64795e-53	3.85637e-51	3.0092e-50	3.63142e-62	1.30166e-48	3.96418e-50	5.49806e-60	2.29395e-61	1.20504e-61	1.66659e-53	5.95978e-56	4.41576e-50	4.43147e-57	4.99951e-55	9.94516e-52	3.97572e-54	4.3383e-50	6.17123e-55	3.45128e-59	2.12329e-49	6.44878e-54	1.76846e-56	1.55202e-50	8.83458e-55	3.94125e-56	1.57814e-47	1.05142e-45	1.58016e-54	5.6119e-64	1.18414e-56	6.55324e-59	8.91992e-52	1.27095e-57
SNRPD1	5.85031e-84	3.06244e-89	3.97284e-77	9.71344e-88	9.58879e-86	1.14267e-101	1.0763e-104	2.42219e-90	4.4867e-91	1.58189e-99	1.29339e-90	2.41746e-87	1.05867e-83	9.64887e-90	6.0817e-81	1.35447e-94	2.22476e-81	2.69819e-89	1.24991e-98	2.74452e-93	4.53587e-96	3.31436e-92	4.31806e-91	3.5451e-87	2.35234e-88	1.18206e-98	3.70202e-91	3.80558e-86	1.04494e-79	2.48466e-92	8.06998e-84	3.39285e-73	1.27176e-87	1.59185e-89	1.81956e-85	1.47777e-90	2.55374e-87	2.5805e-81	1.16096e-86	7.78875e-93	5.00356e-85	5.85604e-98	1.36145e-91	3.8561e-102	2.19247e-93	3.29793e-84	3.39976e-91	3.87072e-85	1.61289e-90
LMAN1	1.14251e-66	5.04117e-67	2.90488e-66	6.84526e-66	2.36185e-61	2.76176e-71	1.85968e-66	3.05644e-65	4.73163e-67	1.63495e-68	2.0157e-68	1.06235e-71	1.15418e-62	3.29927e-63	3.301e-70	7.06703e-59	1.88291e-66	7.98657e-68	9.00589e-74	6.44318e-68	1.52378e-64	7.27105e-66	8.4967e-78	2.06657e-72	5.62343e-70	1.05398e-73	1.98137e-67	3.65959e-71	9.77264e-50	1.37015e-60	1.57265e-59	3.66397e-66	3.4603e-67	4.00289e-65	5.47404e-76	1.31652e-65	1.537e-70	2.27407e-77	5.82816e-67	4.26516e-65	5.49455e-72	4.27209e-73	3.32612e-64	1.29717e-63	2.60026e-70	1.17382e-67	1.90065e-71	5.26149e-66	6.90416e-58
BCL2	2.48757e-41	1.21339e-32	1.44917e-37	3.0876e-32	3.33586e-40	1.50442e-39	2.3956e-40	1.64553e-33	2.09029e-36	4.18296e-40	1.35289e-39	8.89348e-37	4.58428e-37	1.92602e-35	1.59187e-32	2.59811e-38	6.41958e-35	8.04847e-35	3.90033e-35	6.21205e-39	2.20708e-35	9.74884e-41	4.8574e-38	1.32995e-45	1.49734e-37	1.13976e-37	1.36517e-39	1.2487e-37	1.26167e-32	2.33278e-31	2.61502e-41	1.68469e-39	3.96949e-37	6.43897e-38	1.6775e-40	4.66921e-37	5.37804e-35	9.36171e-34	1.9748e-43	2.34028e-38	1.9915e-37	2.75697e-33	1.40753e-40	1.11884e-36	5.85815e-30	4.27194e-34	1.48882e-46	3.87123e-35	2.09818e-36
SNRPB	3.45878e-93	2.62484e-84	1.13159e-97	2.56608e-91	7.33401e-83	1.01568e-89	4.53302e-97	1.27983e-85	7.19488e-105	1.68017e-100	6.22577e-100	5.2633e-83	3.0093e-97	8.36992e-82	2.02204e-93	4.1551e-87	5.24944e-98	1.03247e-96	3.40775e-91	1.22504e-99	8.74733e-97	6.14992e-92	4.39949e-82	5.06218e-93	1.9145e-93	1.6041e-90	6.22355e-94	6.58298e-93	2.66929e-100	9.85571e-89	2.83416e-98	3.26644e-96	3.87303e-89	1.60195e-95	1.01812e-89	3.18725e-86	3.6558e-95	3.68145e-88	2.9349e-94	4.02554e-96	3.77342e-106	5.95401e-103	2.58893e-98	8.92872e-85	2.41544e-82	1.02884e-87	4.19604e-100	1.70359e-99	1.35274e-101
PCNA	1.50172e-58	8.77379e-64	4.33814e-63	1.53576e-58	6.70027e-60	1.35278e-65	2.45521e-62	3.99472e-70	1.79426e-66	9.35038e-62	9.00623e-50	4.2654e-56	1.24746e-62	1.67231e-67	1.51744e-68	8.52992e-61	9.93457e-64	9.41665e-65	2.74214e-55	6.78819e-57	6.44898e-62	5.89717e-62	4.8666e-60	1.49311e-73	7.50593e-62	2.19894e-62	1.37569e-71	4.14884e-61	1.69079e-65	4.58836e-64	1.63706e-65	1.44897e-61	1.32283e-59	1.06267e-76	6.13195e-62	1.70128e-55	1.02329e-65	1.46276e-56	4.50964e-73	8.85159e-63	6.3711e-64	7.06246e-69	3.96753e-65	1.72458e-59	1.38379e-59	1.19114e-54	3.11077e-59	1.13057e-55	9.67973e-59
BCL2L1	1.45719e-49	6.77357e-44	9.8358e-42	1.79153e-48	7.74563e-49	1.43368e-51	7.0924e-48	1.77916e-45	1.1078e-42	1.1865e-57	1.75042e-47	1.01334e-49	2.6598e-51	1.18484e-44	9.4821e-48	2.00307e-50	2.27805e-46	8.87716e-48	1.32165e-49	2.40943e-51	1.07798e-50	5.06899e-51	2.53098e-49	2.29292e-54	7.39268e-48	1.04032e-57	3.07563e-50	2.71156e-42	1.96307e-47	5.06526e-54	1.45814e-43	2.62957e-47	2.95644e-56	1.74954e-52	1.1347e-51	1.3653e-49	2.2224e-43	2.62794e-53	1.33666e-41	4.23637e-44	8.6909e-48	1.66179e-45	2.62701e-40	1.72824e-48	1.46179e-41	1.43694e-55	1.51616e-49	5.36036e-42	1.38748e-46
ROMO1	3.72092e-99	1.67608e-109	6.66653e-99	7.1366e-120	9.47869e-106	1.49594e-112	3.0225e-106	1.91183e-117	9.91726e-112	1.58374e-112	2.21106e-106	8.5513e-105	1.44095e-105	1.40176e-114	3.22153e-97	1.109e-107	7.39236e-107	8.48654e-116	6.8127e-118	1.70775e-116	2.97723e-102	1.44574e-105	6.23648e-97	2.36125e-105	9.07019e-103	7.2121e-113	5.33222e-106	4.39964e-104	8.71605e-110	5.3287e-108	1.8053e-105	4.55602e-115	2.65652e-105	2.5713e-108	5.92906e-111	1.80383e-107	5.85715e-107	5.37603e-107	4.71155e-106	1.3923e-104	6.38225e-105	1.2965e-124	2.27076e-115	2.62503e-105	1.47432e-119	2.63075e-100	5.69799e-105	8.10462e-110	5.90782e-119
ATP5E	0	0	0	0	0	0	0	0	0	0	0	0	0	0	0	0	0	0	0	0	0	0	0	0	0	0	0	0	0	0	0	0	0	0	0	0	0	0	0	0	0	0	0	0	0	0	0	0	0
PSMA7	9.34597e-86	6.71798e-87	1.1099e-82	4.15157e-73	4.30907e-75	5.42832e-81	1.33723e-86	6.53159e-83	1.36542e-86	2.01659e-87	5.96114e-74	2.44043e-91	7.06731e-100	7.50019e-85	2.61837e-93	8.35965e-99	5.77193e-82	1.05613e-92	1.93646e-86	1.79477e-91	1.35265e-85	2.846e-84	2.17805e-75	6.37569e-70	5.79959e-74	3.15313e-83	1.63972e-74	1.63082e-79	5.04745e-82	1.82408e-81	1.33662e-102	9.80811e-80	2.47403e-91	2.93819e-87	4.20556e-84	1.3409e-97	7.73792e-87	1.01887e-86	1.80265e-71	1.24607e-82	1.02741e-89	2.78742e-80	1.26071e-89	2.81257e-73	6.08139e-79	9.14495e-80	5.81342e-93	3.19803e-83	4.32005e-85
RPS21	0	0	0	0	0	0	0	0	0	0	0	0	0	0	0	0	0	0	0	0	0	0	0	0	0	0	0	0	0	0	0	0	0	0	0	0	0	0	0	0	0	0	0	0	0	0	0	0	0
RPS15	1.034e-156	8.69736e-160	3.88176e-154	2.16417e-142	4.00598e-159	5.78401e-143	7.91182e-150	1.24904e-145	6.49031e-163	5.33896e-147	2.32395e-145	1.61101e-160	9.98926e-145	1.01968e-150	4.78217e-149	1.22344e-161	3.05211e-143	2.13818e-148	2.83004e-151	2.86888e-151	6.17796e-146	7.32501e-157	7.34935e-136	1.76663e-155	1.41418e-153	2.06604e-147	1.61841e-158	5.58396e-149	1.43189e-162	9.35197e-149	1.15743e-146	3.47683e-156	1.0423e-167	6.72538e-160	1.21316e-158	3.28918e-173	2.1409e-158	4.99807e-163	1.10063e-167	8.35948e-148	1.02596e-143	1.29425e-152	6.4371e-151	4.82119e-148	1.05183e-160	1.18987e-158	1.27539e-155	1.38798e-138	7.87842e-156
UQCR11.1	1.24388e-91	4.53393e-87	1.49967e-85	2.4714e-92	1.41267e-74	2.50665e-98	2.3909e-89	1.11055e-89	1.0221e-97	6.43733e-82	1.29771e-85	1.54337e-93	6.54128e-80	7.01863e-96	8.62711e-88	1.26435e-87	2.3607e-94	4.02407e-80	1.31225e-85	4.14305e-88	2.96279e-85	4.60644e-90	1.73481e-86	4.08155e-85	7.67467e-83	1.96897e-88	2.15258e-89	3.61041e-86	1.982e-90	1.56251e-75	6.36734e-90	1.06329e-81	4.30681e-102	2.84589e-91	3.60666e-92	1.37171e-84	1.1368e-88	2.05549e-99	1.14217e-93	1.73267e-82	2.0895e-92	1.41296e-97	3.96197e-86	1.89388e-84	4.05848e-92	1.87134e-81	5.44415e-92	5.10082e-90	6.4402e-88
RPL36	0	0	0	0	0	0	0	0	0	0	0	0	0	0	0	0	0	6.05694751124453e-312	0	0	0	0	0	0	0	0	0	0	0	0	0	0	0	0	0	0	0	0	0	0	0	0	0	0	0	0	0	4.05173354841489e-319	0
PET100	5.76322e-111	4.65682e-123	5.0872e-124	2.86326e-113	2.65212e-116	5.09244e-109	4.80036e-121	2.37587e-109	1.69966e-130	4.18787e-124	5.10014e-119	2.0301e-119	9.93711e-116	2.4517e-110	2.04245e-120	9.23286e-142	7.09996e-120	8.79302e-102	7.88493e-128	3.21391e-123	6.47103e-108	1.34235e-131	4.68807e-118	5.40023e-118	1.99009e-114	2.85996e-117	2.89534e-110	1.64878e-117	3.14951e-103	4.30927e-116	1.67466e-130	9.1537e-124	1.39564e-109	5.49968e-118	4.67271e-104	1.70556e-118	3.58876e-109	2.00733e-114	4.76525e-114	1.65119e-105	4.85402e-132	7.15198e-112	5.73019e-117	3.92167e-116	2.80562e-105	3.12882e-127	3.58704e-118	5.29214e-109	8.49602e-129
RPS28	0	0	0	0	0	0	0	0	0	0	0	0	0	0	0	0	0	0	0	0	0	0	0	0	0	0	0	0	0	0	0	0	0	0	0	0	0	0	0	0	0	0	0	0	0	0	0	0	0
UBL5	8.46158e-137	1.66772e-136	2.04914e-127	1.62647e-142	2.20014e-126	2.02451e-127	1.85091e-116	3.61938e-133	5.29408e-139	1.2168e-123	6.97509e-135	4.25743e-129	1.8745e-122	7.76382e-139	4.08043e-135	9.62154e-118	1.07848e-134	4.48463e-134	5.29903e-120	1.49159e-137	2.65982e-142	1.00024e-133	2.02485e-129	4.87844e-134	1.06532e-143	2.32006e-124	2.89876e-133	2.78976e-132	1.18161e-140	1.25006e-137	2.19454e-122	2.3378e-131	9.46506e-130	9.86195e-139	9.64548e-123	2.42488e-129	1.09153e-140	7.11416e-127	8.98178e-135	1.1643e-128	2.20145e-129	1.28752e-133	2.19897e-131	2.70414e-127	7.02607e-134	3.37052e-143	2.67388e-130	1.50526e-118	2.59936e-134
C19orf66	5.56572e-63	4.27458e-61	9.44877e-64	1.28705e-69	8.18671e-69	2.99009e-63	2.30139e-59	1.28189e-59	5.30914e-80	4.00026e-64	1.98505e-60	5.285e-73	7.34199e-59	2.61192e-65	1.05394e-66	4.26926e-55	2.7593e-63	1.75923e-60	1.08614e-60	9.40881e-63	1.15554e-59	7.30329e-73	3.70587e-70	1.79231e-68	8.13436e-66	5.60353e-72	4.66626e-63	8.81416e-68	1.231e-60	4.30999e-70	1.1788e-73	1.86155e-63	9.65581e-69	1.78234e-66	9.60635e-69	1.69117e-68	1.76917e-70	1.80903e-82	2.15646e-65	6.43169e-66	2.10453e-64	1.75833e-60	1.16051e-69	3.58436e-65	6.64452e-67	6.652e-79	1.53971e-65	2.72538e-66	7.94682e-64
S1PR5	9.79773e-104	5.33898e-95	8.04576e-90	2.18402e-89	7.08183e-84	5.33567e-102	5.42411e-89	1.08048e-96	4.83818e-96	5.80407e-100	3.91911e-94	8.73655e-97	1.29407e-102	2.0818e-83	6.48042e-99	1.86192e-98	2.25142e-108	2.2762e-106	4.31271e-82	1.69789e-93	2.18453e-92	3.41968e-93	3.94251e-103	3.1191e-102	2.33384e-98	1.15144e-88	6.17271e-102	1.60343e-101	1.02451e-83	1.16721e-98	4.3914e-97	6.31897e-97	3.50517e-98	5.26911e-107	7.74905e-100	8.83676e-101	1.64899e-91	1.42951e-91	7.85106e-97	9.92612e-98	1.06057e-91	7.89178e-103	1.06869e-94	4.35983e-112	1.04922e-92	2.62288e-95	2.4886e-94	1.56284e-101	7.7895e-97
DDX39A	1.17229e-85	5.12733e-88	1.69855e-87	2.2596e-77	4.11925e-91	2.94216e-85	1.90547e-88	7.98939e-81	2.64685e-88	3.32003e-82	1.83374e-98	7.94615e-80	3.05709e-93	1.23362e-82	9.91905e-81	4.35001e-89	1.02578e-92	1.34731e-84	3.09807e-77	8.31833e-78	1.40143e-88	9.83409e-84	1.13514e-71	2.81026e-77	3.78134e-83	4.03495e-71	5.41051e-80	3.62626e-92	1.09965e-84	1.05415e-91	3.82347e-81	1.16713e-84	2.62307e-85	2.18495e-77	9.55155e-86	8.41718e-73	9.64912e-84	2.35525e-76	1.67095e-86	1.85208e-75	4.33131e-97	2.58617e-81	5.85439e-83	2.10908e-86	3.91395e-89	5.18955e-88	4.08099e-76	1.31144e-77	4.45587e-92
TPM4	6.87743e-196	9.15141e-197	8.87654e-188	9.04373e-187	2.19601e-188	9.30434e-177	1.66936e-183	5.09628e-185	5.62722e-195	3.47884e-190	1.89297e-179	6.73965e-190	2.06815e-192	3.88769e-196	1.14072e-187	5.82033e-197	2.96508e-170	8.04937e-187	5.63623e-188	4.86888e-193	6.68067e-189	1.30115e-186	1.44975e-184	8.70032e-200	9.62743e-178	2.01276e-193	4.52828e-179	2.18049e-189	2.40597e-190	1.21111e-182	3.95981e-196	5.85648e-181	5.04322e-191	6.85477e-175	2.63268e-196	2.34261e-196	6.51759e-184	5.85299e-189	2.90942e-187	2.54757e-206	3.01126e-184	4.45088e-205	3.64838e-189	4.90586e-189	7.91358e-193	6.63099e-195	2.03361e-180	3.60323e-181	1.93515e-197
IL12RB1	5.21648e-61	1.26263e-69	2.00056e-74	1.05975e-72	4.19921e-70	2.55502e-71	1.7546e-64	5.11901e-66	5.46079e-76	7.92475e-73	4.44114e-75	4.28313e-75	5.57511e-67	3.57726e-75	3.29313e-69	2.38527e-73	9.84543e-83	1.42929e-68	2.10076e-72	2.77427e-74	2.09442e-69	4.36905e-74	1.25434e-71	1.54668e-82	9.94415e-69	6.63308e-69	2.53288e-69	2.06096e-73	6.02512e-71	6.05484e-81	2.14035e-68	4.86139e-71	1.53805e-84	1.77326e-75	1.88567e-78	2.65636e-67	1.84093e-73	6.30084e-73	4.22316e-76	2.85146e-69	9.96367e-73	1.88816e-68	6.1557e-75	9.73055e-76	5.73115e-77	5.72117e-77	3.23798e-72	5.54916e-74	1.55079e-68
COX6B1	1.92891e-80	2.67313e-90	3.13242e-79	1.07517e-86	2.66919e-90	2.18716e-87	5.40084e-86	1.68796e-80	9.98037e-83	6.0346e-79	1.62187e-74	7.93116e-86	2.69082e-68	3.00573e-88	4.0826e-69	8.17363e-87	1.7596e-85	1.34526e-83	1.04675e-78	3.23652e-93	1.6595e-74	2.69126e-91	4.64997e-74	3.7306e-79	3.27823e-86	1.72247e-87	2.67001e-89	2.08592e-77	1.47673e-85	3.42455e-79	1.38786e-81	3.93152e-85	1.78485e-72	3.61898e-81	2.76189e-84	6.59148e-89	1.89249e-89	4.82904e-86	6.03476e-87	2.94821e-90	1.74331e-83	1.79938e-85	1.4756e-83	1.6374e-78	5.5412e-86	1.50539e-73	7.18534e-86	3.88322e-83	3.11492e-84
ZBTB32	4.33061e-62	5.70555e-62	1.02205e-69	3.00899e-70	1.98668e-61	9.46005e-68	5.68879e-67	1.46311e-69	4.08934e-74	3.20428e-61	4.15656e-61	1.80315e-56	3.50028e-70	7.03884e-63	1.73496e-61	2.04071e-63	1.3164e-63	7.23484e-68	6.78334e-69	1.75296e-67	6.83501e-65	9.38699e-72	4.04226e-70	1.40569e-71	2.64695e-74	1.42163e-72	1.28139e-68	1.93404e-63	1.95254e-64	1.59302e-55	1.80768e-72	1.86481e-66	3.97263e-71	7.54746e-61	6.44994e-66	4.06175e-61	1.96924e-60	1.16064e-64	7.89421e-62	1.24877e-64	8.10704e-69	1.76222e-70	1.34339e-71	2.48091e-67	1.46097e-57	1.71005e-74	1.80762e-71	1.08083e-58	2.17658e-72
TYROBP	6.87641e-85	1.82209e-73	1.22396e-81	1.95074e-100	1.06519e-84	9.26247e-80	7.42742e-74	7.05372e-92	7.48517e-83	7.61906e-86	1.45602e-85	2.45606e-90	1.10816e-74	5.98635e-70	3.24562e-82	1.10389e-69	8.8316e-79	5.06542e-91	9.48297e-77	1.58879e-76	5.86303e-78	4.65877e-88	2.8491e-78	1.2483e-84	8.0596e-81	6.48138e-83	3.76469e-77	4.97519e-73	8.01483e-85	2.73311e-81	1.34357e-80	6.60302e-97	8.24366e-74	2.20388e-74	2.49747e-95	2.28537e-79	1.32137e-77	1.72312e-85	3.04561e-93	2.00318e-81	3.59989e-76	1.88231e-87	4.54264e-75	5.64313e-89	2.97479e-75	3.14775e-83	3.86306e-76	5.33991e-76	2.17164e-84
ZFP36	1.97757e-80	3.30347e-75	9.4503e-72	1.41826e-77	4.61354e-85	6.34266e-75	1.85152e-81	8.13426e-72	5.15153e-87	1.29312e-85	1.98014e-78	9.43174e-76	1.29136e-81	1.60313e-88	2.83886e-78	5.61514e-89	2.9014e-85	1.00167e-79	8.01737e-78	4.28411e-72	7.99492e-78	7.29175e-75	3.10448e-77	3.21394e-78	4.58674e-80	7.42269e-79	2.2796e-74	3.39295e-73	7.4396e-72	7.33628e-81	2.22804e-79	2.42984e-81	7.76031e-70	1.67679e-88	1.03518e-79	1.22115e-65	6.5978e-84	6.88941e-77	1.29894e-69	9.67699e-71	3.96943e-81	2.37505e-85	2.03717e-78	5.36245e-90	2.4299e-79	8.16504e-101	1.23482e-90	1.95847e-77	3.95497e-84
SLC1A5	2.38538e-72	1.15714e-79	3.77614e-69	6.93642e-75	1.10022e-68	2.1421e-71	1.29913e-71	1.16176e-74	3.00237e-80	1.31072e-73	1.21028e-74	2.8482e-74	7.48193e-81	5.55059e-72	1.59582e-68	1.90097e-71	3.94661e-77	5.46477e-73	3.32011e-76	1.67433e-78	1.03693e-73	1.2128e-75	2.27804e-77	9.07524e-87	3.27431e-73	1.44672e-83	3.8687e-70	1.81958e-82	5.29227e-75	7.32415e-64	5.36295e-80	7.04308e-70	7.14983e-76	6.88448e-70	9.63117e-80	1.10127e-72	1.82924e-63	8.27004e-69	9.85369e-79	6.90499e-75	1.72073e-71	9.14742e-81	6.97667e-80	6.13416e-82	1.13133e-66	6.43591e-79	4.17574e-68	3.21653e-69	8.54089e-78
FTL	7.2095e-51	4.20216e-49	2.84584e-51	1.07112e-51	1.47329e-48	2.41904e-60	1.35589e-47	1.47439e-42	6.37274e-49	3.88533e-45	2.7427e-46	4.52575e-42	1.15274e-41	1.24336e-39	8.16446e-43	2.38708e-46	1.24759e-49	1.16091e-45	5.37264e-41	4.75936e-47	2.36428e-54	3.26024e-47	1.11398e-47	4.78299e-42	1.58031e-44	8.18436e-52	2.1796e-52	1.70445e-52	4.36621e-51	1.37459e-55	5.10015e-45	2.84942e-51	1.21279e-52	5.42693e-46	4.68678e-53	7.73218e-43	1.65099e-44	6.32605e-53	3.33066e-46	3.66261e-56	1.17063e-50	4.93652e-49	1.40864e-53	1.9848e-56	2.47428e-45	1.70168e-45	1.14576e-50	4.49649e-60	2.95405e-56
FLT3LG	2.11386e-64	1.71741e-68	1.12142e-63	5.59737e-67	3.74679e-75	1.25094e-76	1.00524e-62	2.87089e-68	5.06754e-66	2.57408e-58	1.06845e-75	5.54455e-58	1.55757e-59	5.87682e-75	9.23787e-76	1.2129e-75	1.15352e-66	5.66725e-54	3.14535e-72	6.19064e-68	8.57529e-62	1.76148e-83	1.3433e-70	3.92986e-66	3.76002e-74	9.66487e-76	1.18651e-70	1.21063e-71	5.98324e-70	5.39269e-63	3.15293e-70	1.15452e-73	4.82382e-70	2.07912e-67	3.17242e-64	2.89804e-63	3.87504e-60	1.40353e-67	1.28239e-66	5.7127e-64	4.11641e-71	2.5118e-63	3.71079e-66	6.92226e-53	5.22365e-67	3.81954e-62	3.83555e-65	1.70012e-63	1.89189e-70
PRMT1	5.22166e-97	6.24722e-99	9.91673e-95	1.97072e-90	1.3428e-96	3.67861e-106	5.04074e-98	1.92445e-87	7.16639e-102	4.47603e-98	1.70922e-103	1.86268e-94	6.87808e-103	6.2088e-105	3.35112e-105	3.05407e-109	1.2082e-94	4.98013e-109	4.28446e-105	1.24904e-106	8.17158e-101	3.33701e-87	8.25117e-108	7.49987e-92	1.78229e-103	4.39503e-97	9.13489e-110	4.86497e-105	2.07935e-101	8.73491e-95	4.53171e-100	5.68691e-97	2.45742e-101	1.3227e-95	1.85639e-104	1.90367e-108	4.09195e-104	1.25677e-92	5.5884e-102	2.25106e-89	3.98269e-107	1.05227e-105	1.23873e-99	7.66638e-101	1.68961e-87	1.10421e-104	2.34495e-105	7.0446e-103	7.51814e-112
PTOV1	3.40801e-53	1.96414e-46	6.27723e-64	3.12174e-52	6.98031e-60	9.69531e-58	9.46841e-51	6.90649e-59	9.52139e-56	5.16381e-53	3.62756e-51	1.09681e-53	2.50937e-54	1.92695e-46	6.32729e-62	1.43756e-54	1.66121e-47	4.5537e-58	1.54243e-55	9.28326e-58	4.00194e-52	1.8225e-57	3.81656e-58	1.42192e-58	4.19872e-51	5.61977e-49	4.80537e-54	5.30203e-58	2.73953e-54	2.1165e-53	4.85492e-55	7.31532e-47	3.59731e-58	3.69315e-58	3.41594e-62	6.57037e-55	8.0328e-50	1.29322e-50	4.40579e-63	3.04027e-54	5.7948e-48	2.97498e-50	7.23094e-53	4.84223e-42	7.76739e-55	1.43393e-51	4.56128e-56	2.26236e-62	4.45409e-54
NKG7	1.26266e-38	5.54904e-49	2.00677e-35	2.33118e-47	6.82021e-43	6.01249e-32	5.27116e-33	9.71793e-50	4.55964e-46	1.50754e-37	8.31228e-38	7.66933e-43	4.25595e-42	7.51299e-46	2.71832e-45	7.01635e-43	4.10711e-46	1.27635e-32	1.99074e-42	1.29614e-41	1.42335e-30	9.66853e-48	5.55458e-38	1.49183e-47	4.34537e-38	3.66907e-41	2.31901e-39	4.66168e-35	1.2181e-38	1.80713e-45	2.82049e-46	2.43475e-39	4.44309e-41	2.98485e-43	1.86008e-40	6.2414e-42	1.85034e-48	5.66218e-45	6.88266e-38	3.04525e-41	8.84001e-45	3.20575e-34	1.03579e-42	2.15662e-39	5.74588e-42	4.90231e-40	1.36986e-37	3.91938e-41	5.36239e-49
NDUFA3	8.60651e-140	2.60342e-151	1.83243e-140	4.90336e-158	1.22974e-137	3.82066e-151	8.27025e-152	8.2602e-146	1.74918e-139	3.91742e-157	4.56092e-154	5.16626e-148	4.13807e-142	6.45989e-143	3.62726e-137	1.63637e-138	1.18084e-144	8.45977e-140	2.66641e-153	5.44306e-151	2.40373e-140	1.31928e-149	4.3639e-146	8.33887e-152	1.04415e-157	8.26757e-140	3.42264e-134	4.47362e-121	9.51914e-146	7.10932e-152	3.32701e-137	4.31134e-146	5.8619e-141	7.64835e-145	6.38105e-157	9.92979e-136	2.31268e-161	1.69453e-137	2.08488e-154	2.43861e-146	3.00166e-171	2.01655e-148	6.77054e-149	3.91378e-151	1.09654e-144	1.24159e-144	6.34498e-146	4.26546e-142	9.29073e-145
LAIR2	5.72065e-48	1.2926e-45	1.65068e-50	4.51272e-46	9.16339e-47	2.44163e-48	2.46942e-53	2.06536e-45	3.89392e-44	6.8838e-45	3.82905e-51	7.84509e-47	2.36763e-43	8.61486e-49	5.1653e-43	8.20399e-47	4.53412e-57	8.0273e-53	1.11094e-46	3.43252e-52	8.96235e-49	5.06473e-49	1.00996e-44	9.19705e-49	2.58113e-54	4.16841e-44	7.16265e-48	1.07179e-51	7.98136e-49	1.63664e-47	3.36096e-49	5.17695e-48	2.3624e-46	6.66277e-48	6.69507e-56	4.13998e-51	2.68978e-49	3.54322e-46	4.6958e-48	2.25041e-39	2.34569e-50	3.84761e-51	1.23399e-46	2.43206e-50	3.4607e-47	1.24287e-45	1.18498e-57	4.75206e-47	1.28989e-49
RPL28	3.31642e-301	2.47446e-297	3.55724e-291	5.76597e-293	4.70452e-296	5.04605e-283	6.03137e-292	1.44425e-280	1.46742e-301	4.38086e-308	5.62613e-284	3.27491e-306	3.4556e-296	5.17603e-297	6.65532e-302	2.30537e-302	1.17355e-289	4.84542e-286	1.80933e-297	1.03152e-304	2.60228e-283	0	2.54969e-292	4.51798e-302	5.14051e-282	6.83009e-282	1.21062e-291	7.10256e-295	4.69365e-295	1.85016e-304	3.05727e-292	2.70118e-274	9.04767e-294	4.78922e-289	3.1783042736351e-312	7.41727e-295	1.91068e-306	3.83443e-286	9.7312e-305	4.10524e-308	2.61607e-283	5.88858e-291	3.78827e-294	1.24183e-294	3.77432e-289	3.23079e-290	1.18973e-304	2.684e-281	1.45901e-300
RANBP1	1.84775e-162	2.75812e-169	1.34809e-158	7.80025e-172	1.66081e-163	2.91284e-144	1.62925e-167	8.06236e-167	4.13873e-171	1.62463e-167	1.07323e-160	1.82366e-143	2.34142e-165	8.04979e-166	1.67801e-172	2.45293e-166	4.78101e-162	1.55204e-173	6.69248e-163	7.13939e-171	3.39088e-166	2.07617e-166	2.14232e-154	2.09359e-171	4.04032e-166	3.5487e-171	4.07121e-172	8.68517e-165	6.28124e-166	3.62632e-178	7.4164e-172	5.25056e-165	7.54733e-170	6.01273e-177	1.73482e-159	2.72256e-167	2.49239e-166	7.62336e-171	3.46763e-159	1.1929e-161	2.32656e-168	1.77826e-165	4.63187e-189	2.90884e-169	2.86564e-169	4.11063e-162	1.04605e-158	1.06275e-160	1.77005e-170
MCM5	3.12836e-56	1.93772e-63	5.20701e-54	5.21523e-53	4.06789e-59	8.31298e-61	1.32065e-69	3.94087e-65	1.09613e-68	7.04804e-65	3.81129e-61	5.09478e-54	3.89747e-62	5.12557e-55	2.76479e-67	1.37209e-64	2.09528e-64	1.67863e-59	1.01981e-53	1.32191e-59	1.03595e-64	4.57199e-61	1.26953e-55	1.53665e-61	4.45777e-54	9.62779e-53	8.60183e-65	1.50653e-57	5.34311e-62	1.34578e-57	6.47584e-57	5.21239e-47	3.14388e-55	1.67591e-64	1.17588e-57	4.61518e-61	7.68486e-64	5.39769e-65	1.50127e-56	8.86792e-60	1.70798e-58	8.11069e-60	1.499e-62	4.21183e-55	1.83773e-63	3.47856e-63	1.79494e-69	1.93209e-60	8.17329e-65
LGALS1	2.14129e-290	8.08907e-271	1.64485e-274	2.66528e-273	3.84181e-261	9.07669e-260	2.43691e-265	2.22356e-263	2.03785e-264	1.32853e-269	4.25585e-276	1.94421e-272	5.86602e-288	1.76594e-266	4.27041e-279	1.36999e-253	1.01094e-275	1.25026e-269	5.58725e-279	5.79927e-277	4.53832e-259	1.91479e-262	8.33596e-272	1.22959e-265	4.18535e-269	9.57415e-280	5.85728e-269	6.28111e-265	1.06089e-266	8.99461e-270	6.20572e-282	4.79243e-249	8.46725e-274	3.19863e-249	3.00538e-276	1.16665e-272	7.45085e-274	4.40074e-272	8.24039e-282	1.01756e-264	6.54996e-269	1.09316e-282	3.05783e-269	9.06003e-270	1.32645e-281	8.68816e-292	5.00317e-261	1.21415e-273	5.82273e-271
DDX17	2.21452e-34	4.21392e-44	7.50682e-39	1.02158e-42	2.49879e-45	2.23467e-39	1.10234e-38	9.21126e-37	4.66467e-38	8.82342e-38	6.17768e-38	1.71777e-44	1.00863e-39	3.24942e-37	9.52132e-37	2.82892e-35	2.11858e-40	8.25719e-35	6.74803e-34	1.22475e-33	3.34308e-49	6.90903e-43	8.5053e-45	3.29611e-51	2.06743e-34	4.18882e-42	5.51738e-40	9.66751e-44	5.34722e-42	1.63871e-41	2.04783e-36	3.20262e-40	1.25345e-44	9.33534e-44	4.26666e-36	2.85357e-40	9.82557e-38	9.65107e-45	7.77051e-41	1.57001e-32	6.94844e-45	2.37656e-35	5.46324e-40	6.77607e-46	1.62248e-45	2.4629e-47	8.43161e-43	1.55788e-39	1.29616e-43
APOBEC3C	4.14757e-81	1.13765e-88	2.14573e-90	4.4282e-93	7.09728e-85	6.07654e-88	2.22716e-88	6.11043e-80	8.71906e-97	2.73408e-93	1.0668e-80	3.41359e-88	1.26068e-96	1.02987e-89	2.79987e-84	4.51866e-94	7.02319e-99	4.09346e-92	2.19753e-95	3.86269e-92	5.06037e-79	6.09833e-88	1.1986e-81	9.47929e-107	3.22117e-85	8.97868e-87	4.0374e-88	8.24441e-82	9.09352e-98	5.12544e-84	6.55607e-91	5.02814e-82	1.36094e-83	6.7678e-85	2.63046e-97	5.42335e-90	4.71121e-100	2.26334e-97	4.08353e-90	2.55632e-85	6.72988e-83	5.84282e-82	2.93493e-92	4.61856e-83	1.34066e-90	1.105e-100	2.23548e-97	1.3419e-85	8.94027e-93
APOBEC3G	2.26929e-135	7.87938e-142	8.58768e-142	1.65114e-137	8.4107e-146	2.05825e-135	8.51396e-140	1.28772e-126	6.07023e-148	5.3614e-139	6.18149e-124	6.02689e-129	3.07221e-132	1.114e-145	6.49697e-128	3.79324e-137	3.91821e-131	1.74475e-145	3.14302e-144	1.78762e-129	6.04249e-132	1.47906e-144	1.78108e-133	6.08375e-152	3.81936e-137	2.27777e-135	3.21672e-130	5.85994e-134	5.30945e-135	4.78135e-126	7.46512e-138	8.62811e-132	5.7997e-144	2.98626e-143	7.23414e-138	5.03472e-140	6.00192e-151	1.03323e-143	4.39674e-136	1.10284e-136	3.90717e-124	5.40799e-132	8.79158e-136	1.32845e-132	1.15105e-132	4.7111e-149	9.45268e-147	1.08194e-143	2.35495e-136
SREBF2	1.27129e-66	2.3561e-70	1.60292e-63	2.16006e-66	4.94363e-71	3.82623e-67	5.57357e-73	1.04016e-62	3.49655e-68	1.86362e-70	4.6743e-61	1.86957e-80	1.99407e-62	3.31257e-72	2.76517e-61	1.18046e-75	7.75126e-68	1.97224e-73	1.68727e-73	2.85753e-78	6.16118e-79	1.736e-72	2.52825e-54	1.53708e-77	4.71538e-61	3.53585e-71	1.07602e-68	3.48448e-72	9.54664e-64	1.34436e-68	1.12328e-68	6.07193e-68	1.97368e-59	1.17825e-75	4.23769e-67	1.83208e-66	6.18836e-75	6.14577e-70	3.17932e-65	1.214e-58	1.10176e-67	6.67181e-77	1.217e-73	3.94855e-69	1.10759e-73	1.95171e-70	1.40196e-71	3.35462e-73	2.84972e-79
RRP7A	9.81712e-56	1.36225e-68	4.8807e-67	1.18342e-57	3.56928e-71	9.22704e-59	1.53952e-67	1.5508e-60	3.55256e-61	9.39595e-69	5.32028e-62	6.83487e-60	9.05856e-63	9.81874e-61	2.4506e-52	2.69678e-61	1.21598e-61	4.63919e-68	3.15161e-66	1.43835e-59	6.10331e-54	4.11176e-73	2.25998e-66	5.39706e-63	4.00314e-74	2.03066e-67	7.74446e-57	3.27825e-66	4.58186e-60	6.10283e-59	7.02927e-62	2.43794e-57	1.31384e-56	4.86179e-63	9.40752e-66	5.60381e-63	1.21252e-65	9.51164e-68	2.5977e-63	1.17878e-62	6.99436e-64	9.29247e-66	1.71881e-68	1.28012e-61	1.04657e-66	2.71236e-58	4.54293e-64	2.88303e-56	8.87856e-59
TSPO	5.33174e-53	6.78012e-49	3.48435e-54	1.22437e-61	6.92071e-56	3.39118e-57	4.37067e-48	1.15309e-55	4.47442e-55	3.26208e-57	1.12453e-56	3.329e-49	2.24746e-53	2.69645e-52	1.18952e-58	3.07889e-60	2.08414e-56	1.92964e-58	8.09093e-62	7.55985e-53	3.22666e-48	7.41489e-53	2.32948e-56	3.46412e-55	5.98806e-55	2.99474e-59	7.59717e-59	3.36674e-47	6.87896e-54	7.24035e-60	4.02276e-53	1.33393e-58	6.35623e-54	5.37321e-62	2.59878e-55	3.31888e-58	3.47568e-60	9.13229e-56	4.73381e-57	3.54749e-53	5.22791e-54	3.84815e-49	1.91629e-54	1.23733e-58	2.58529e-62	8.77684e-62	2.63033e-57	1.67638e-55	3.20436e-55
SAMSN1	1.34928e-51	4.47109e-51	6.29268e-47	6.68896e-53	4.50674e-45	4.7251e-48	3.03658e-50	2.35905e-49	8.76588e-47	3.75099e-51	1.92357e-44	7.18925e-53	3.70904e-42	1.31176e-52	9.92794e-45	1.35347e-48	7.98886e-51	1.11372e-41	6.96849e-44	9.48191e-45	3.47356e-47	1.22244e-50	4.01053e-53	3.05447e-53	1.61113e-46	1.49006e-47	1.64061e-46	2.23681e-48	5.21407e-56	7.708e-46	1.43228e-42	9.3236e-52	3.42974e-51	1.80754e-43	2.81337e-55	8.27222e-51	2.35129e-57	2.84739e-49	3.3792e-51	5.91958e-42	1.21306e-46	9.69362e-52	5.97496e-58	6.98607e-54	5.15341e-53	1.20674e-42	1.74178e-49	3.48652e-42	6.45864e-47
MIR155HG	3.54788e-77	8.58129e-65	1.39198e-64	9.44856e-68	4.59969e-60	1.55623e-73	1.14059e-67	5.06185e-63	5.99903e-72	8.77327e-80	2.77496e-66	6.71198e-71	1.16909e-75	8.34975e-70	1.99653e-67	1.25388e-70	5.14877e-74	5.25777e-73	1.03162e-66	6.04892e-76	4.43913e-67	2.38258e-70	2.80548e-78	4.66189e-61	2.12642e-66	5.21729e-73	1.21184e-67	2.69488e-67	8.01639e-67	1.54493e-69	2.6241e-71	8.56738e-73	4.9483e-75	2.0085e-66	2.86142e-76	1.26917e-74	1.34051e-68	1.12348e-73	1.77552e-76	4.88657e-64	1.19691e-74	4.4814e-69	1.63167e-74	1.52511e-75	4.70834e-63	2.28687e-76	3.02682e-73	4.96333e-66	7.08518e-75
SON	5.45684e-58	1.79795e-64	1.91931e-65	6.01134e-63	5.76604e-71	7.38764e-71	1.11778e-65	2.59685e-65	7.40185e-74	1.1432e-60	1.08265e-63	3.14718e-63	3.14777e-71	1.44695e-65	4.94748e-58	1.90016e-64	1.17285e-76	7.99105e-66	3.77092e-63	6.93379e-65	3.10847e-78	1.36155e-70	4.13341e-67	2.74054e-66	6.79844e-68	1.14173e-73	1.27906e-60	6.29777e-72	3.10513e-55	1.21402e-68	1.77662e-68	1.9549e-71	4.55921e-69	3.88601e-76	1.31724e-65	1.85003e-69	1.62989e-66	1.62799e-55	3.81772e-66	1.16568e-59	1.75516e-75	3.01909e-63	9.29158e-68	1.08408e-80	3.28219e-72	5.8739e-62	2.74107e-72	4.36727e-70	1.20547e-68
MRPS6	5.54933e-48	6.8554e-44	9.94812e-47	1.59049e-44	3.08702e-49	3.91059e-51	1.39679e-44	2.95661e-51	2.85285e-46	2.42125e-43	5.01623e-42	2.52882e-44	1.24706e-41	1.14497e-53	4.4747e-51	1.31638e-44	4.78512e-50	1.93329e-55	3.43868e-47	6.82474e-56	8.46018e-54	9.31498e-55	5.45334e-49	3.04962e-52	3.05608e-45	2.24074e-55	7.54183e-55	4.65556e-56	8.30804e-48	2.93999e-57	7.46453e-47	5.32395e-45	6.55983e-48	6.61976e-50	3.75247e-45	4.75847e-47	3.6885e-43	2.67462e-43	5.37218e-51	4.97338e-46	3.10442e-49	4.13668e-50	3.74773e-50	2.72226e-54	2.18331e-47	9.53225e-56	1.54962e-49	8.14947e-52	1.19079e-50
ITGB2	2.96544e-105	6.17013e-95	2.47653e-101	7.01877e-101	4.49674e-87	1.42632e-103	8.88299e-92	4.92178e-96	1.42823e-95	6.96589e-100	6.22367e-90	4.86641e-94	5.57068e-106	8.51863e-94	5.10111e-107	8.32113e-103	4.16594e-103	6.35457e-120	2.09693e-93	1.16619e-106	1.24589e-99	4.81703e-88	2.98025e-113	1.34863e-96	7.11895e-103	9.606e-99	4.87058e-104	1.0586e-104	4.41132e-110	3.89557e-94	8.56583e-107	1.40542e-103	2.31378e-99	1.0891e-102	2.74673e-94	9.50987e-100	1.16872e-92	2.38979e-101	4.9834e-104	1.40409e-88	1.72778e-94	1.98197e-104	2.95349e-105	3.53073e-101	2.79301e-90	4.73144e-96	5.29676e-98	8.19564e-90	6.44787e-92
MT-ND2	1.06895e-154	2.81803e-172	7.37697e-161	2.01964e-167	8.21919e-159	4.14205e-154	1.83823e-149	3.38854e-167	1.9033e-161	4.76566e-160	7.6198e-162	4.81677e-178	1.5913e-165	1.71517e-163	1.43704e-160	7.35544e-165	4.51163e-160	7.2264e-169	1.75213e-159	4.87733e-162	1.77443e-160	3.28296e-165	2.65753e-167	1.79718e-172	8.78263e-157	3.02713e-153	3.12909e-162	2.51496e-171	6.70608e-157	1.20879e-164	4.56578e-172	6.67301e-158	3.2774e-178	7.70093e-157	1.51854e-152	2.97789e-172	3.01672e-164	2.07507e-175	8.49122e-173	2.85926e-165	8.40487e-153	8.87148e-157	1.19475e-149	3.55557e-161	6.2902e-167	1.80456e-162	4.51654e-164	2.27426e-154	4.32729e-178
MT-CO1	0	0	0	0	0	0	0	0	0	0	0	0	0	0	0	0	0	0	0	0	0	0	0	0	0	0	0	0	0	0	0	0	0	0	0	0	0	0	0	0	0	0	0	0	0	0	0	0	0
MT-CO2	5.14588e-248	1.00628e-215	1.82174e-226	3.43948e-236	1.31517e-226	4.17749e-212	6.95964e-220	4.5497e-227	2.55864e-225	6.93982e-226	2.54666e-205	3.38423e-232	3.40657e-221	2.42848e-232	7.43443e-222	2.76133e-244	1.40715e-227	4.21456e-234	2.1947e-225	1.54808e-233	4.04789e-236	2.72959e-221	1.5695e-232	1.10182e-235	2.73322e-228	4.51065e-236	2.54808e-225	8.00136e-240	1.80878e-230	9.06313e-247	4.99199e-229	1.44827e-234	5.21802e-252	1.4715e-223	6.46161e-219	1.05832e-245	1.55681e-224	3.77681e-248	9.05103e-232	6.82034e-232	2.10428e-211	1.5596e-211	4.67441e-219	6.12748e-216	6.23267e-215	9.96932e-242	4.82732e-233	1.39905e-230	1.91225e-237
MT-ATP8	0	0	0	0	0	0	0	0	0	0	0	0	0	0	0	0	0	0	0	0	0	0	0	0	0	0	0	0	0	0	0	0	0	0	0	0	0	0	0	0	0	0	0	0	0	0	0	0	0
MT-CO3	0	0	0	0	0	0	0	0	0	0	0	0	0	0	0	0	0	0	0	0	0	0	0	0	0	0	0	0	0	0	0	0	0	0	0	0	0	0	0	0	0	0	0	0	0	0	0	0	0
MT-ND3	0	0	0	0	0	0	0	0	0	0	0	0	0	0	0	0	0	0	0	0	0	0	0	0	0	0	0	0	0	0	0	0	0	0	0	0	0	0	0	0	0	0	0	0	0	0	0	0	0
MT-ND4L	1.75014e-270	1.33743e-259	1.5908e-260	6.621e-278	4.79137e-261	3.13751e-249	4.085e-257	2.11623e-261	2.27364e-266	2.5731e-267	1.03998e-247	4.3117e-261	1.73036e-270	5.56695e-267	2.58761e-267	1.44791e-285	7.91416e-278	1.24169e-267	1.37698e-268	7.34788e-280	1.68248e-276	2.17799e-264	1.08597e-262	4.32942e-282	1.34806e-275	4.27436e-282	1.28482e-275	1.01139e-247	5.19739e-278	1.36342e-280	2.15102e-268	6.01783e-268	6.62543e-290	2.44266e-257	1.79638e-264	4.36785e-273	8.05144e-262	1.41599e-304	2.25187e-276	1.65568e-271	4.66677e-261	6.6366e-271	1.16601e-260	4.6483e-254	4.59556e-272	6.57659e-270	1.39749e-270	2.59749e-265	3.8873e-254
MT-ND4	7.81109e-180	1.51428e-172	6.18946e-170	2.34023e-186	5.08417e-172	4.14616e-166	8.62686e-159	1.7342e-166	8.03962e-176	9.89174e-174	4.99926e-174	8.71974e-166	1.45629e-159	2.40306e-178	3.51383e-174	1.07209e-184	4.32887e-182	2.38088e-171	1.51455e-169	1.79217e-173	2.93489e-187	7.99227e-186	8.82263e-171	6.56199e-178	1.08026e-174	2.37688e-179	3.62995e-178	4.07859e-166	4.00887e-170	7.52279e-193	1.05535e-179	2.84571e-179	2.98712e-193	4.13841e-179	3.46658e-178	1.41246e-174	2.25281e-170	2.85474e-190	2.06066e-182	1.19522e-182	5.69036e-173	6.88538e-173	7.32424e-171	5.14313e-161	7.10384e-171	1.22681e-176	1.98744e-194	1.11201e-183	9.3923e-169
MT-ND6	6.63632e-67	6.66571e-66	1.40206e-65	5.03806e-68	7.02074e-66	2.584e-68	7.54639e-63	2.58877e-60	1.42822e-64	1.06727e-77	3.36461e-60	6.26455e-72	1.00103e-67	8.48171e-69	1.72061e-69	1.41986e-78	1.16143e-69	8.43637e-61	1.21332e-68	2.73569e-68	6.41459e-76	5.42398e-67	1.58791e-59	6.8101e-69	4.56609e-72	5.60735e-77	2.46409e-65	7.66812e-69	3.90015e-63	1.11041e-63	6.01678e-60	3.20638e-70	1.53098e-65	8.45248e-63	2.89167e-72	7.53617e-64	1.23667e-67	6.72329e-73	2.26632e-68	3.71418e-62	5.39127e-58	2.17909e-66	1.45981e-64	1.19729e-63	3.74633e-67	1.35683e-75	3.07824e-74	3.6685e-63	4.8118e-69
MT-CYB	0	0	0	0	0	0	0	0	0	0	0	0	0	0	0	0	0	0	0	0	0	0	0	0	0	0	0	0	0	0	0	0	0	0	0	0	0	0	0	0	0	0	0	0	0	0	0	0	0
[truncated: 51 more columns]

## Sheet: CD8_SeverevsMild
gene	round1	round2	round3	round4	round5	round6	round7	round8	round9	round10	round11	round12	round13	round14	round15	round16	round17	round18	round19	round20	round21	round22	round23	round24	round25	round26	round27	round28	round29	round30	round31	round32	round33	round34	round35	round36	round37	round38	round39	round40	round41	round42	round43	round44	round45	round46	round47	round48	round49
SRM	4.18037e-124	5.72326e-131	6.13233e-116	2.24872e-117	2.45139e-116	1.12628e-118	1.6216e-127	4.05082e-129	5.70535e-123	7.18684e-129	2.4885e-123	3.64152e-123	1.28977e-115	1.03362e-116	2.28412e-124	7.33399e-131	1.31145e-133	8.47102e-135	5.77885e-115	1.68373e-124	2.34692e-123	9.59358e-125	2.36088e-131	2.20822e-122	8.16562e-124	1.29541e-124	1.73155e-123	2.03764e-123	5.62834e-132	6.54598e-127	3.93867e-123	4.31546e-135	7.78062e-128	4.56979e-112	2.73393e-124	1.51048e-120	9.956e-129	9.81717e-129	1.14397e-126	1.63329e-121	2.06532e-138	6.70965e-128	3.61948e-121	8.0142e-115	3.04702e-115	7.88118e-129	7.6616e-118	3.3971e-120	2.77033e-125
CD52	1.29904e-191	6.44305e-215	2.9015e-202	3.52253e-197	2.30625e-197	9.50699e-202	2.41039e-208	6.68397e-198	3.36095e-210	1.56061e-208	1.82442e-209	5.05312e-202	1.31227e-197	2.15054e-215	2.06534e-204	1.13049e-205	8.56205e-211	1.12327e-228	3.22644e-194	3.8029e-199	1.79992e-199	9.95865e-205	1.18176e-213	1.32981e-203	1.03789e-202	9.80405e-205	1.97165e-202	1.72389e-214	1.42185e-203	7.90292e-209	3.84647e-201	3.01589e-221	1.9147e-213	4.72235e-206	2.8409e-217	5.37628e-196	2.43848e-207	3.75611e-208	1.13814e-218	3.11935e-200	1.40956e-206	3.56847e-219	2.12933e-206	2.025e-199	4.78797e-200	2.53645e-226	6.28966e-204	2.87614e-195	1.98176e-217
SF3B4	6.57127e-117	1.11932e-113	2.38197e-112	8.01943e-110	7.89442e-118	4.56199e-105	3.52974e-125	1.23625e-99	2.71585e-113	1.8552e-103	2.60067e-108	8.86484e-111	5.21752e-116	1.73819e-116	6.69461e-113	5.96763e-112	1.82354e-106	3.00167e-108	5.72363e-109	1.8226e-110	9.95192e-104	2.44478e-102	2.72661e-103	1.33609e-119	8.44093e-108	7.47333e-107	5.21055e-110	4.00654e-109	3.20498e-112	3.9246e-103	1.90854e-105	6.05018e-115	8.14769e-103	9.45081e-108	4.20644e-109	1.14173e-110	2.36533e-108	1.08777e-103	2.81656e-110	4.5961e-114	5.08701e-109	5.28226e-117	5.33123e-104	2.78685e-105	1.18693e-99	1.57624e-111	1.99116e-111	6.55502e-115	4.00692e-109
MCL1	4.65924e-94	3.20998e-94	9.14762e-97	6.54546e-98	4.04466e-100	1.58279e-97	4.21587e-99	7.15499e-101	7.99115e-101	4.61705e-102	3.64554e-98	3.66235e-90	4.51556e-91	1.47555e-100	2.28895e-107	2.28259e-95	4.85876e-92	9.18314e-93	3.1386e-100	5.94303e-103	2.1652e-93	1.16384e-101	4.06243e-97	2.43293e-94	6.86394e-98	1.91889e-96	2.78066e-98	1.18106e-93	3.24962e-91	1.55962e-105	1.58364e-98	2.22452e-89	2.92653e-100	3.77054e-90	1.63423e-97	2.02046e-97	5.38482e-95	9.91832e-94	7.63919e-101	1.42725e-103	7.85164e-90	2.71937e-80	4.52171e-100	5.26635e-102	1.79078e-97	6.17036e-80	4.50223e-97	5.34353e-94	1.35912e-106
S100A4	1.03042e-114	1.69106e-113	2.19289e-108	5.97091e-109	1.31674e-106	4.40884e-121	2.03435e-120	2.50695e-116	1.83229e-108	1.48437e-116	1.38781e-113	6.42468e-126	5.23569e-116	5.36177e-117	2.82073e-128	4.01221e-120	2.23487e-118	1.59074e-126	1.23204e-114	2.28105e-120	1.31501e-118	3.80529e-115	4.94343e-120	1.23747e-109	1.91519e-119	8.59766e-117	6.20815e-119	7.85617e-120	2.34259e-118	1.40894e-110	6.55043e-120	5.76829e-117	3.62526e-117	8.03573e-110	4.85063e-127	7.40651e-107	1.48156e-112	1.50723e-117	4.92906e-113	1.27397e-103	1.13116e-124	3.6495e-122	2.34864e-116	4.33568e-110	5.09554e-113	4.97194e-129	1.77777e-121	1.11864e-119	3.85803e-109
RPS27	8.39173e-184	3.569e-198	4.2749e-182	1.61879e-176	3.39564e-172	4.42476e-187	2.24985e-203	4.719e-177	2.9986e-190	2.91847e-180	5.6658e-189	6.32056e-190	4.28349e-177	3.6848e-190	2.0284e-183	1.11879e-195	1.13763e-188	3.46911e-190	1.28988e-183	8.04736e-181	6.88421e-179	1.90647e-168	9.46945e-186	4.74875e-207	6.9796e-185	1.39075e-190	7.82816e-189	2.19488e-178	3.20495e-176	1.33577e-182	5.0717e-184	3.38332e-180	4.78082e-182	3.14317e-175	1.09187e-205	7.54571e-199	1.59171e-178	7.50683e-189	1.84702e-176	1.46551e-179	1.44649e-179	5.7846e-180	3.53977e-179	1.28715e-186	2.30406e-192	2.44444e-179	7.40756e-189	4.81238e-175	2.7987e-187
LMNA	1.5375e-98	3.39003e-95	3.60169e-95	1.02999e-104	2.28059e-99	1.12403e-97	7.0565e-105	6.18993e-94	8.47715e-95	3.31835e-104	2.50201e-95	2.18357e-103	5.94529e-91	1.10994e-104	2.5977e-106	2.78578e-98	1.06867e-93	1.13248e-107	1.43177e-92	2.6904e-92	1.56345e-99	4.06081e-87	4.92734e-109	3.89674e-92	1.60938e-96	1.47012e-99	2.06865e-105	1.65776e-108	9.38459e-101	1.89285e-105	1.52596e-86	1.06583e-103	7.1413e-98	1.19355e-91	7.62981e-115	2.09081e-93	3.48336e-102	1.82237e-110	5.34757e-91	2.72712e-92	1.78367e-101	4.2122e-96	4.08962e-97	1.67883e-93	3.94717e-100	3.68499e-102	4.41687e-106	1.53216e-103	9.17938e-108
SH2D2A	1.41148e-135	2.94598e-136	6.76597e-119	1.76654e-144	7.58722e-136	7.50344e-113	6.83712e-132	6.2388e-116	1.64918e-137	5.47953e-125	5.10109e-135	4.07788e-125	1.21132e-120	3.46915e-130	1.47778e-122	9.4072e-136	1.24762e-115	2.08069e-127	3.55827e-121	1.89959e-128	9.1152e-132	1.31512e-125	8.24428e-123	2.06689e-141	4.84149e-134	8.9914e-124	6.32848e-137	3.18498e-127	1.68615e-128	7.05251e-125	3.45758e-130	2.3883e-135	1.39376e-130	3.92062e-134	7.98899e-130	5.53055e-132	2.13317e-129	2.5552e-137	4.46426e-127	3.68082e-130	4.79498e-117	4.66301e-116	7.45708e-134	3.03101e-135	9.13594e-129	1.26889e-125	3.42426e-120	2.06984e-125	5.14061e-122
FCGR3A	4.89103e-184	9.13533e-190	6.03304e-196	3.89371e-186	5.84104e-190	9.66533e-193	1.29107e-183	7.14918e-187	3.53808e-175	1.09428e-186	2.55224e-184	2.1276e-194	3.67683e-179	4.73933e-185	1.18107e-200	5.095e-179	2.18413e-183	2.0957e-193	4.64398e-194	2.56562e-188	8.90572e-186	1.11677e-196	8.58159e-210	7.51332e-181	6.92706e-190	5.65755e-177	3.41826e-191	1.82426e-201	1.65212e-196	1.92119e-183	3.24682e-189	1.4111e-189	1.46685e-186	1.08648e-170	9.56505e-190	1.5689e-204	3.98484e-185	2.38933e-176	2.25107e-183	7.91332e-184	5.25463e-196	1.04096e-185	2.26804e-187	2.28681e-188	8.79937e-178	4.23911e-190	1.25153e-185	6.38708e-198	2.24191e-188
XCL2	2.00841e-140	3.76737e-124	1.02987e-129	6.40108e-133	8.2607e-129	4.21381e-117	8.32468e-129	5.72481e-136	4.33706e-127	5.49789e-134	2.36627e-132	5.07366e-128	3.93627e-137	9.1851e-133	2.50574e-132	1.21851e-137	4.11604e-143	6.5429e-134	1.78236e-129	2.13666e-122	4.84262e-132	1.08967e-119	1.4288e-135	2.73467e-122	7.88838e-120	4.52066e-122	5.75222e-133	1.02037e-132	1.9469e-131	1.5793e-134	3.22101e-133	1.87499e-137	1.73237e-132	1.49879e-128	1.85381e-136	2.69343e-129	1.90943e-123	7.05337e-141	1.30115e-131	9.41958e-126	7.05493e-126	1.6782e-134	3.12865e-123	6.15341e-123	7.63878e-125	4.2385e-120	1.49661e-123	7.70853e-121	3.92884e-138
XCL1	7.8471e-77	4.55328e-68	2.82456e-72	1.78917e-84	8.03659e-76	2.08536e-61	6.29304e-76	2.70361e-79	8.7727e-73	1.15353e-73	3.41265e-67	3.62723e-66	1.53966e-69	5.92224e-73	1.22106e-66	1.25418e-78	2.74029e-83	1.47744e-79	4.16764e-74	2.96992e-62	5.7012e-75	7.18345e-66	5.90552e-73	5.71266e-66	1.86338e-71	2.32467e-68	6.6285e-76	5.52064e-74	1.34407e-78	8.98619e-74	7.27907e-80	3.42299e-84	2.93978e-71	3.02657e-70	6.28303e-76	1.3936e-72	2.58799e-66	9.16249e-75	1.01809e-72	1.31097e-69	5.03241e-65	1.88833e-79	6.69595e-73	7.59001e-68	6.93868e-65	3.46012e-73	8.94835e-67	6.99677e-67	2.2478e-72
DUSP10	7.22269e-90	1.84004e-89	1.84444e-95	3.81042e-99	2.21777e-102	9.51785e-89	1.7256e-86	1.21828e-87	4.35017e-94	1.5287e-96	1.90602e-89	9.16149e-91	1.02136e-98	4.70462e-82	2.88066e-92	1.16169e-92	1.05796e-94	4.369e-91	9.28621e-87	3.64482e-78	7.75955e-90	3.76767e-83	5.73206e-93	4.87709e-91	7.15383e-97	4.02575e-84	2.21386e-91	1.7918e-87	2.8775e-90	1.54601e-97	2.23519e-88	4.4574e-96	2.24467e-89	1.87172e-97	4.15778e-92	8.86188e-89	1.46386e-90	8.70548e-91	3.91022e-91	1.6002e-92	1.06388e-90	5.71652e-87	5.61621e-83	3.68486e-83	3.48416e-90	1.77113e-92	4.3997e-96	7.33301e-87	6.98182e-93
YWHAQ	5.72698e-177	1.71683e-182	1.10493e-185	1.40837e-177	6.68172e-187	3.22573e-172	6.5995e-186	9.11623e-182	2.91397e-187	1.67222e-181	7.18969e-184	2.10392e-186	4.72434e-190	1.0973e-191	3.86429e-179	4.25737e-197	2.496e-195	9.52223e-207	9.83966e-185	1.63624e-179	3.65683e-185	5.64628e-189	1.17613e-178	5.96294e-183	1.86927e-168	4.48647e-193	1.73627e-187	5.80998e-188	3.93725e-190	4.08758e-196	1.42017e-184	3.10633e-201	1.63941e-176	6.05682e-173	1.81212e-187	1.03713e-179	3.83504e-190	4.20335e-198	4.69114e-182	8.08998e-193	2.22413e-187	2.59805e-185	3.42298e-178	8.92301e-193	6.41333e-190	3.04538e-184	3.10973e-186	2.58889e-185	9.76435e-174
BHLHE40	7.37776e-74	2.87703e-68	1.11621e-81	4.55736e-77	5.56452e-81	2.65347e-74	4.25517e-75	6.74374e-75	9.8181e-83	2.71572e-73	1.26187e-83	1.19928e-76	4.53348e-79	1.76562e-70	4.02354e-73	9.38978e-84	4.3846e-67	1.02153e-85	2.71281e-67	7.16994e-72	1.89102e-77	9.22836e-79	6.40131e-72	1.18392e-79	1.02711e-74	9.68937e-77	9.66917e-77	2.3966e-70	8.20146e-74	1.4517e-66	1.4652e-65	7.86406e-70	5.3437e-70	8.06606e-74	6.41411e-83	3.00632e-78	1.00096e-70	1.38563e-78	2.14784e-77	2.57796e-82	2.20713e-67	3.18992e-74	9.08491e-71	9.56628e-65	1.15163e-74	2.8332e-72	4.22607e-68	2.0615e-72	1.8233e-82
CLDND1	5.1801e-72	1.16046e-72	1.22821e-70	3.1704e-77	5.54554e-78	1.89639e-69	7.54765e-82	4.23685e-74	1.92993e-78	1.55548e-73	5.29427e-73	1.18836e-71	2.07307e-81	6.2354e-80	1.36342e-84	1.05253e-82	6.757e-88	4.77664e-73	3.58338e-80	1.85952e-78	4.54478e-84	3.79929e-75	1.61471e-82	5.74775e-80	9.27008e-78	1.04961e-79	1.48321e-73	7.5531e-82	8.20871e-84	8.71309e-85	7.72859e-83	1.58384e-85	1.34294e-87	3.75531e-69	5.41029e-77	7.44642e-79	1.71008e-82	8.67853e-82	1.93322e-83	3.81177e-78	1.27999e-77	1.05227e-79	6.37058e-79	7.61803e-77	5.12162e-82	5.45818e-76	2.36927e-77	1.07517e-83	1.59252e-74
CD96	2.32503e-67	5.91429e-75	1.43071e-81	4.48306e-76	1.018e-70	3.69589e-63	4.59208e-75	2.84017e-71	1.91669e-76	4.43288e-69	4.94016e-67	8.86119e-74	4.61306e-76	3.00764e-79	3.49783e-82	2.23561e-77	6.81082e-84	1.0076e-64	6.58983e-73	4.10857e-75	1.8064e-72	1.66214e-73	1.52172e-68	4.48846e-78	2.4752e-66	1.62676e-75	1.99891e-72	6.52356e-80	2.06511e-80	2.24289e-74	6.541e-66	1.49741e-82	3.42446e-76	1.42826e-70	8.73474e-76	1.23833e-69	2.56587e-75	1.01001e-75	6.13421e-81	3.32599e-65	2.11139e-73	1.62515e-77	4.66815e-68	3.67496e-84	2.28347e-79	1.91516e-73	6.83652e-82	3.15574e-74	1.84857e-73
FGFBP2	1.36051e-63	2.67628e-60	1.31487e-61	2.6238e-60	1.2583e-63	4.91109e-56	2.94244e-65	1.38653e-68	4.71715e-66	3.86303e-58	2.33265e-62	2.78762e-59	2.97888e-71	6.12216e-59	6.80468e-65	2.995e-66	6.34415e-71	2.99859e-63	1.00828e-52	8.10449e-60	3.17307e-73	5.6492e-65	1.03418e-62	6.96154e-64	2.91289e-67	3.31407e-68	8.74438e-57	2.85394e-67	2.06581e-65	6.76133e-75	1.46172e-59	2.18547e-68	4.15193e-64	4.18419e-59	1.62941e-67	7.86843e-66	3.23501e-62	7.39118e-57	8.36568e-61	1.90703e-66	2.4538e-61	9.57056e-66	2.32049e-60	2.63278e-69	9.29726e-69	2.05477e-66	1.05003e-62	4.07313e-60	9.37737e-65
RBPJ	7.63719e-102	3.61225e-88	8.83254e-96	1.89128e-97	8.04942e-94	6.74354e-86	1.29691e-96	7.49611e-104	1.89227e-85	6.98982e-102	1.6598e-95	6.31839e-105	9.69788e-96	2.23681e-84	3.30639e-88	5.80969e-91	4.47805e-88	6.07693e-103	5.34963e-96	1.19517e-88	1.7264e-87	2.10466e-88	7.17424e-98	8.11856e-98	1.85455e-98	8.50423e-101	1.75855e-93	2.38647e-96	3.85709e-90	1.32289e-86	6.477e-95	1.41894e-93	1.44712e-88	2.39207e-80	2.22373e-98	5.79929e-90	4.18109e-91	5.20682e-95	1.37099e-91	7.72808e-85	1.34772e-92	1.02917e-87	5.37564e-91	6.35676e-96	2.15461e-91	2.06985e-90	1.757e-87	2.00885e-92	2.68213e-91
RPL34	6.92287e-167	3.46683e-182	1.75496e-184	8.72098e-187	6.90837e-183	6.06743e-177	1.1032e-190	7.47174e-165	3.15376e-185	2.75184e-173	5.02551e-184	6.95695e-185	3.70102e-179	3.90593e-186	8.4526e-173	8.08654e-188	1.16715e-182	1.51128e-180	9.95055e-178	4.91308e-177	4.76815e-178	6.22443e-158	1.67259e-175	3.64441e-196	2.08776e-170	8.44633e-183	1.30164e-175	7.42438e-184	3.73302e-169	5.09811e-184	1.64623e-175	7.64167e-177	6.29304e-181	9.36066e-169	1.16015e-186	8.85738e-188	3.99241e-188	4.9104e-183	8.91819e-187	1.62449e-177	6.99058e-186	1.6187e-178	8.22896e-184	4.65043e-172	1.16836e-185	2.24658e-180	3.13375e-195	6.89934e-170	7.32427e-179
IL7R	9.35966e-28	9.94135e-27	4.06171e-24	2.49539e-28	3.36349e-25	1.16688e-26	3.25587e-27	6.46509e-27	1.6169e-24	7.04164e-28	2.38261e-34	2.2766e-22	3.02829e-27	2.17509e-27	2.30294e-19	2.68445e-28	1.6466e-27	1.57531e-29	7.74427e-23	5.49739e-30	1.61635e-27	1.27139e-25	1.30076e-28	7.61906e-31	1.5739e-25	2.24633e-28	2.89874e-29	5.45223e-23	1.28021e-32	1.02767e-29	9.77679e-27	8.31112e-30	6.08446e-28	2.6293e-28	3.71489e-30	3.8553e-24	3.89212e-26	3.52535e-27	2.01779e-26	1.44561e-23	5.71285e-25	9.31264e-25	1.05622e-28	1.24428e-25	2.3023e-27	7.67019e-31	9.90701e-31	3.04365e-25	1.69748e-31
GZMK	1.54802e-48	4.70466e-39	5.17946e-41	7.91719e-50	1.86311e-38	4.51855e-46	3.74072e-48	1.70446e-45	1.31298e-45	1.19483e-47	6.04345e-50	4.03672e-46	5.50233e-48	2.25286e-37	1.14007e-38	6.87912e-47	5.72407e-52	3.71549e-47	2.55675e-43	8.18884e-44	1.49143e-49	7.90898e-47	6.07266e-53	4.01169e-44	4.28007e-52	1.86831e-47	1.65526e-49	2.20246e-38	2.03037e-45	1.55149e-52	6.29178e-43	3.84439e-52	1.56758e-50	4.83986e-48	1.26555e-41	4.1092e-43	1.97734e-41	1.08167e-42	6.68147e-47	1.20119e-46	4.88131e-45	1.08246e-45	4.06147e-43	6.1502e-46	8.46809e-45	6.00897e-49	5.03168e-50	1.27636e-41	7.82791e-47
[truncated: 55 more rows]
[truncated: 51 more columns]
